# Supplementary material for: Proteogenomic Analysis on RNA m6A Modification-Associated Genes Identifies a Distinct Subgroup with High IGF2BPs Expression Across Cancer Types
Source: Int J Med Sci. 2025 Aug 16;22(15):3815–27. doi: 10.7150/ijms.115609 (PMC12492183; doi:10.7150/ijms.115609)
Supplement: Supplementary file 1 — Supplementary figures and tables. [file ijmsv22p3815s1.zip]

Archive with 12 entries (12 files):
- Supplementary_Figures.pdf
- __MACOSX/._Supplementary_Figures.pdf
- TableS1.xlsx
- __MACOSX/._TableS1.xlsx
- TableS2.xlsx
- __MACOSX/._TableS2.xlsx
- TableS3.xlsx
- __MACOSX/._TableS3.xlsx
- TableS4.xlsx
- __MACOSX/._TableS4.xlsx
- TableS5.xlsx
- __MACOSX/._TableS5.xlsx
