# Supplementary material for: Proteogenomic Analysis on RNA m6A Modification-Associated Genes Identifies a Distinct Subgroup with High IGF2BPs Expression Across Cancer Types
Source: Int J Med Sci. 2025 Aug 16;22(15):3815–27. doi: 10.7150/ijms.115609 (PMC12492183; doi:10.7150/ijms.115609)
Supplement: Supplementary file 1 — Supplementary figures and tables. [file ijmsv22p3815s1.zip › TableS2.xlsx]

## Sheet: TableS2A
Gene

## Sheet: TableS2B
Gene

## Sheet: TableS2C
statistic
