# Supplementary material for: Proteogenomic Analysis on RNA m6A Modification-Associated Genes Identifies a Distinct Subgroup with High IGF2BPs Expression Across Cancer Types
Source: Int J Med Sci. 2025 Aug 16;22(15):3815–27. doi: 10.7150/ijms.115609 (PMC12492183; doi:10.7150/ijms.115609)
Supplement: Supplementary file 1 — Supplementary figures and tables. [file ijmsv22p3815s1.zip › TableS3.xlsx]

## Sheet: TableS3A
cancer_type	Description	category	ID	setSize	enrichmentScore	NES	pvalue	p.adjust	qvalue	rank	leading_edge	core_enrichment	size
ccRCC	REACTOME: Cell Cycle	High	R-HSA-1640170	644	0.520087	1.98911	7.13078e-20	1.49033e-17	8.63199e-18	2812	tags=34%, list=20%, signal=28%	2810/347733/11065/991/4605/55355/10112/22974/5753/332/2305/6241/11004/995/9212/54821/4751/699/113457/220134/9232/1063/151648/51512/55143/3161/701/3796/64151/81930/7153/9133/6790/891/9493/5347/113130/83540/983/890/1062/23397/9700/8342/9156/4085/8331/8356/8348/2491/84790/25946/5578/147841/27338/10403/8345/9088/1104/10388/11339/57082/990/898/7083/157570/4001/8970/8358/80119/8968/993/5888/4998/8340/2…	16.8267
ccRCC	REACTOME: Cell Cycle	Low	R-HSA-1640170	644	-0.503911	-1.91097	3.9009e-14	8.15288e-12	3.77771e-12	3311	tags=37%, list=24%, signal=30%	7112/5424/8480/8454/5695/5694/54908/8362/5717/64900/5707/387893/51451/1719/10714/8350/64785/7465/1017/5691/5690/5001/675/8086/8354/91687/79980/22919/10733/80119/7336/5905/6396/27183/5704/4176/51230/23636/11130/7979/80776/26271/8341/5714/8607/5861/85236/4067/545/653604/11190/23594/5437/79023/1459/129401/1457/79866/7534/5862/10197/84296/11097/5715/5686/9577/4175/51400/203068/144715/95681/1163/8352/…	11.0887
ccRCC	chromosome organization	High	GO:0051276	555	0.479931	1.81932	9.39796e-12	3.10367e-09	2.26046e-09	2504	tags=27%, list=18%, signal=23%	8091/11065/991/4605/55355/22974/332/146909/11004/9212/4751/699/9928/7272/9232/3159/1063/151648/55143/24137/701/3796/64151/81930/493861/7153/891/9787/9493/10721/5347/113130/83540/56992/983/9319/56154/25788/1062/126353/3833/8438/23397/3009/9700/9156/4085/8356/3832/2491/147841/10403/10388/11339/990/898/157570/29127/8358/9401/80119/8968/5888/8357/151246/84515/2177/8318/89797/387103/3007/10609/1663/98…	8.50812
ccRCC	chromosome organization	Low	GO:0051276	555	-0.434947	-1.63849	3.33948e-07	1.37858e-05	9.39229e-06	3794	tags=35%, list=27%, signal=27%	25913/84464/387103/4882/256006/86/197370/6950/2237/8550/9937/2072/8520/3835/10540/9131/89797/5885/55755/10146/5965/51535/9275/54433/3007/64858/56652/6602/8480/60/10574/54908/8362/3704/387893/9031/51451/80218/8350/64785/10460/5570/1017/301/675/8086/8354/79980/22919/80119/27183/2146/4176/23636/11130/26271/8607/545/5591/126731/84296/4175/5073/348654/8352/10300/128866/8355/6742/55651/3070/142/85456/7…	4.86057
ccRCC	REACTOME: M Phase	High	R-HSA-68886	384	0.54492	2.01961	2.56686e-14	1.78824e-12	1.03575e-12	3001	tags=37%, list=21%, signal=30%	347733/11065/991/10112/332/11004/9212/54821/4751/699/113457/220134/9232/1063/151648/55143/701/3796/64151/81930/9133/891/9493/5347/113130/83540/983/1062/23397/9700/8342/4085/8331/8356/8348/2491/84790/5578/147841/27338/10403/8345/1104/57082/4001/8970/8358/8968/8340/23225/8357/151246/8335/653604/8343/8346/10376/6249/9918/10213/8354/7532/8352/5577/26271/79172/79019/10051/26003/64105/9735/11190/3014/9…	11.7476
ccRCC	REACTOME: M Phase	Low	R-HSA-68886	384	-0.524306	-1.93706	1.80824e-10	9.44805e-09	4.37784e-09	3337	tags=39%, list=24%, signal=30%	23399/7112/8480/5695/5694/54908/8362/5717/64900/5707/387893/8350/5691/5690/8086/8354/91687/79980/22919/10733/5905/6396/27183/5704/23636/11130/7979/80776/26271/8341/5714/5861/85236/653604/11190/79023/1459/129401/1457/5862/10197/11097/5715/5686/203068/95681/8352/128866/8355/54801/3012/5721/84617/7283/54892/5713/5701/51433/8339/5688/9883/1069/8294/79172/3018/80184/10051/10403/23141/80321/8346/9918/2…	8.02466
ccRCC	nuclear division	High	GO:0000280	362	0.533789	1.9638	4.9667e-12	3.10367e-09	2.26046e-09	2796	tags=36%, list=20%, signal=30%	3209/2069/7474/11065/54443/991/4605/3976/22974/332/259266/146909/11004/995/9212/4751/699/9928/4288/7272/9232/1063/151648/55143/24137/701/3796/64151/81930/7153/9133/6790/891/9787/9493/4603/1164/5347/113130/83540/56992/9319/56154/25788/1062/126353/3833/8438/23397/9700/146956/4085/3832/147841/27338/10403/9088/1104/10388/898/157570/29127/8877/5888/3553/84501/151246/55124/150365/2177/79866/10609/2175/…	8.50812
ccRCC	nuclear division	Middle	GO:0000280	362	-0.50644	-1.45398	3.05889e-05	0.000215831	0.000101813	2749	tags=30%, list=20%, signal=25%	9555/64793/811/8815/10635/9639/10734/10388/9134/84464/3306/51547/9088/84722/10051/3619/79703/4882/994/55743/245711/283489/3479/5139/1104/898/157570/2177/9918/26013/221711/10609/147841/29127/4085/940/1731/126731/26271/11200/27338/8379/55124/151246/4603/5888/79884/79866/2316/146956/9985/3832/9319/164045/339834/126353/113130/3833/56992/6790/9787/5347/23397/891/9700/25788/701/1062/995/151648/8877/843…	3.66589
ccRCC	nuclear division	Low	GO:0000280	362	-0.497603	-1.82585	1.12216e-07	6.44508e-06	4.39105e-06	2285	tags=28%, list=16%, signal=24%	7039/55968/811/7283/54892/11331/51433/63979/10459/994/10051/10403/23141/79075/83990/84722/10635/9918/10609/55124/3303/64105/285498/9735/23212/151246/5901/5888/2177/54627/1111/685/92421/3304/2175/122402/9700/29127/8438/83540/23397/1062/157570/27338/3832/25788/146956/898/147841/3833/1104/9493/1164/126353/24137/81620/9088/4085/9133/10388/7153/56992/5347/113130/84501/9319/81930/55143/56159/891/64151/…	5.19077
ccRCC	chromosome segregation	High	GO:0007059	381	0.536866	1.9855	9.39524e-13	1.24111e-09	9.03921e-10	2786	tags=33%, list=20%, signal=27%	11065/991/4605/55355/22974/332/259266/146909/11004/9212/4751/699/9928/4288/7272/220134/9232/1063/151648/55143/24137/701/3796/64151/81930/7153/9133/6790/891/9787/9493/5347/113130/83540/1894/56992/9319/56154/1062/126353/3833/23397/9700/221150/146956/4085/6491/3832/81610/147841/10403/1104/10388/11339/57082/990/898/29899/157570/29127/151246/2177/387103/10609/9918/116028/126731/26271/84722/3304/10051/…	8.90619
ccRCC	chromosome segregation	Middle	GO:0007059	381	-0.459731	-1.32185	0.0022014	0.0065267	0.00307881	3236	tags=30%, list=23%, signal=24%	8940/348654/7150/9735/83990/54820/55869/10097/55125/55920/672/22919/55193/64105/1453/150465/11044/9555/64793/9639/10734/56852/10388/9134/84464/8289/55835/51547/163786/84722/10051/3619/55743/990/283489/1104/440270/898/157570/2177/9918/55559/10609/147841/10460/11339/29127/4085/1731/126731/26271/11200/51776/8379/151246/29899/1894/79884/57082/2316/146956/9985/3832/6604/9319/164045/339834/221150/12635…	2.18531
ccRCC	chromosome segregation	Low	GO:0007059	381	-0.477583	-1.76107	2.99189e-07	1.31743e-05	8.97568e-06	1890	tags=22%, list=13%, signal=20%	10403/79075/83990/84722/9918/10609/3303/64105/285498/9735/81610/23212/151246/5901/5359/2177/54627/64946/22924/55839/92421/3304/57082/9700/29127/29899/83540/6491/23397/1062/157570/3832/11339/221150/146956/220134/898/147841/3833/1104/9493/990/126353/24137/81620/4085/9133/10388/7153/56992/5347/113130/9319/81930/55143/56159/891/64151/9928/1894/7272/1063/116028/3796/9787/6790/701/9232/100130958/699/25…	4.88027
ccRCC	mitotic cell cycle	High	GO:0000278	817	0.421765	1.63026	1.35159e-09	1.78546e-07	1.30038e-07	2833	tags=28%, list=20%, signal=24%	3209/2069/347733/11065/54443/991/144455/4605/10112/22974/332/2305/55165/6241/146909/11004/995/90381/9212/4751/699/9928/4288/113457/7272/220134/1063/151648/4582/128239/51512/55143/24137/701/3796/64151/89958/81930/9133/6790/891/9787/899/9493/4603/1033/1164/5347/113130/83540/1894/56992/983/9319/586/890/1062/7164/126353/3833/55521/9833/23397/9700/221150/146956/4085/6491/55872/3832/84790/5578/147841/2…	6.74825
ccRCC	mitotic cell cycle	Middle	GO:0000278	817	-0.417838	-1.21093	0.0105368	0.0237219	0.0111902	3243	tags=28%, list=23%, signal=23%	5159/79621/65123/348654/5371/4602/9735/54820/55023/55869/219736/1029/6683/55125/10263/55920/672/4204/5591/22919/728642/6881/55193/64105/894/29980/984/2672/54619/150465/11044/63967/51754/571/9555/9793/64793/6419/6502/8815/9639/3688/55051/1871/4193/26086/9134/1763/10769/284403/79915/8289/55835/1870/3306/84617/51547/9088/1031/163786/84722/10051/5116/3619/10950/23157/7516/6249/10926/994/55743/26586/6…	1.62485
ccRCC	mitotic cell cycle	Low	GO:0000278	817	-0.359635	-1.37837	0.000463603	0.00447021	0.00304556	3403	tags=29%, list=24%, signal=23%	9585/11073/858/51119/11169/1739/51065/6602/23399/8480/8454/440/3082/60/54908/84080/387893/9031/26586/51451/10617/80218/51692/64785/10460/7465/1017/301/55159/5781/57521/79858/675/8086/54475/91607/79980/22919/60412/27183/10899/79616/2146/23636/11130/50484/5569/2935/26271/3297/3925/677/11190/8877/10636/5591/126731/79866/10197/9577/4175/51400/203068/144715/1163/348654/7023/79184/10300/128866/604/1019…	2.34967
ccRCC	DNA repair	High	GO:0006281	535	0.355898	1.34498	0.00397652	0.0305406	0.0222432	4706	tags=36%, list=34%, signal=25%	8091/2138/2305/90381/55247/9232/493861/10721/113130/29128/983/9319/56154/25788/8438/2139/9156/146956/23613/29089/4862/4796/157570/8208/55010/11219/9401/80119/5888/84501/7516/84515/2177/91442/10519/8318/78995/1663/2175/157777/10213/64859/116028/83695/8914/4173/10635/57634/3014/55086/1111/83990/10293/11200/63967/8870/641/85456/115004/55215/348654/5984/5591/7454/9643/4683/2521/6874/51514/151636/8446…	1.51512
ccRCC	DNA repair	Low	GO:0006281	535	-0.350269	-1.31756	0.00850591	0.0389359	0.0265271	3815	tags=28%, list=27%, signal=21%	84875/25913/84464/56852/86/197370/2967/10036/2237/4869/9937/2072/3835/119392/672/5885/2271/54936/5965/8089/8317/6996/6596/83666/9275/56943/11073/64858/115004/11169/6602/7454/78990/5424/60/10273/10714/4913/6878/5886/1017/55159/675/80119/7336/2521/57634/1054/4350/4176/50484/91419/3297/121642/79068/8607/9100/92667/545/5591/84296/9577/4175/144715/348654/9643/79184/728340/142/11219/85456/10293/5531/29…	1.40965
ccRCC	regulation of immune response	High	GO:0050776	690	0.363168	1.39259	0.000472778	0.00618356	0.00450359	3111	tags=30%, list=22%, signal=24%	4321/3569/2069/3929/7474/10563/3598/2358/55061/101/2215/715/79931/57126/716/7804/1268/53833/3075/6556/64332/26279/136/9447/3783/84433/330/80328/5063/23149/64005/81035/8638/64127/10616/2213/718/1378/11221/8767/3984/2048/5817/2627/9466/259307/23643/735/11326/9971/100/3553/7784/8631/51279/57089/56833/10333/2357/629/5880/3665/91543/3718/25818/728/79465/30817/784/9641/941/2214/3654/4940/3684/64092/671…	2.20876
ccRCC	regulation of immune response	Middle	GO:0050776	690	-0.437948	-1.26901	0.00122415	0.00407942	0.00192437	2986	tags=31%, list=21%, signal=25%	6773/25939/54795/718/10432/51752/84695/1445/3598/933/89857/2533/5788/3726/10865/11213/5580/2672/7097/90268/79651/113/3320/5817/3902/8815/9572/91543/1240/4615/3684/10538/7468/11006/5335/5608/10614/868/65125/10125/3428/8638/10769/79915/10870/84243/7454/56848/5771/55024/3689/23643/3055/51311/6375/10673/5321/259307/163486/3965/5133/10616/729230/6352/3937/4067/84174/177/26253/915/57089/3932/4210/9840/…	2.3894
ccRCC	defense response to other organism	High	GO:0098542	834	0.434599	1.67911	1.85345e-11	4.89681e-09	3.56642e-09	3131	tags=32%, list=22%, signal=26%	7018/5266/4321/3576/2243/3569/6374/8685/6590/3240/2069/57817/3929/1594/6338/2244/140686/7474/54210/2919/8542/6364/10563/2147/2358/5054/55061/2921/101/6357/6372/715/79931/5753/57126/2920/716/5806/7804/284297/10406/5473/3075/6556/120224/9076/5366/64332/9447/330/3960/80328/575/5063/23601/51316/6279/6355/58985/81035/3556/6280/8638/64127/10616/2213/718/1378/11221/8767/4600/1051/5817/1728/2627/9466/894…	8.31009
ccRCC	defense response to other organism	Middle	GO:0098542	834	-0.477599	-1.38537	5.49174e-07	6.93606e-06	3.27192e-06	2991	tags=28%, list=21%, signal=23%	5094/6773/2643/25939/718/10432/51752/5788/10865/11213/5580/2672/7097/29102/6733/90268/3320/91351/7110/5817/3902/6502/8815/9572/91543/4599/23005/104/4615/3684/10538/1536/5608/54809/10614/558/10219/10125/71/3428/8638/5873/9097/84243/84034/7454/5771/23643/4853/3055/51311/6375/23580/11096/4343/3965/6868/10616/8970/3149/9181/6352/4067/200315/57674/26253/3932/1051/4210/3002/2317/7791/8767/91607/10666/1…	5.15889
ccRCC	defense response to other organism	Low	GO:0098542	834	-0.409148	-1.56995	1.58075e-07	8.7007e-06	5.92781e-06	2858	tags=27%, list=20%, signal=23%	7431/5819/1054/27297/7301/5771/84034/51667/6197/64771/2219/714/6810/3426/5971/55876/5861/85236/4067/146433/4780/6732/3430/79188/23580/9111/285195/5591/9097/51728/339122/54625/7105/929/146857/7791/203068/10622/148022/8808/708/9636/3140/6688/857/3455/1535/6773/142/1594/11331/6156/598/647087/5062/8339/958/8635/1435/27350/5052/286827/283/151636/6223/728/54209/2207/60509/54809/54512/7132/4940/1378/231…	5.06045
ccRCC	REACTOME: Innate Immune System	High	R-HSA-168249	861	0.404937	1.56336	3.17276e-08	5.10082e-07	2.95439e-07	3302	tags=32%, list=24%, signal=26%	5266/2243/338/2266/6590/3240/3929/6288/2244/54210/2919/222487/56667/2147/2358/2204/116844/101/5329/10071/2215/715/57126/716/5806/1687/84658/5473/3075/5768/6556/960/4582/644150/10970/5265/9447/342510/84433/330/978/4318/5328/154664/5063/23601/51316/6285/6279/54509/7184/5834/6280/64127/718/1476/3101/1378/8767/6515/10326/3984/3577/126014/302/6616/4973/4257/3614/3710/23643/735/3553/4584/23220/6518/331…	6.29236
ccRCC	REACTOME: Innate Immune System	Middle	R-HSA-168249	861	-0.407307	-1.1777	0.0105368	0.037067	0.0251537	3527	tags=29%, list=25%, signal=23%	5717/11240/56667/2206/23385/124583/29110/7706/6709/6386/1794/5295/5970/54476/2357/7409/2033/84766/837/79888/2588/5690/6793/81793/2207/5781/54918/5686/114790/5908/10213/5682/2720/2717/5600/4772/10312/5476/961/10097/8904/23098/1849/2268/4771/6282/10622/5591/3577/7321/10075/5094/718/23118/80184/963/5788/11213/829/3709/5580/7097/7414/8411/3320/5598/9208/5683/5317/4615/4689/3684/5566/1536/2495/5335/84…	1.43101
ccRCC	REACTOME: Innate Immune System	Low	R-HSA-168249	861	-0.404309	-1.54543	3.53006e-07	5.67526e-06	2.62968e-06	3660	tags=34%, list=26%, signal=27%	835/51284/9208/5692/84766/28956/3312/115727/10892/84061/79155/5441/4332/6836/81030/5699/829/317/837/340061/5223/2519/8904/23593/4615/3428/2444/7316/712/55718/54918/967/8673/115004/272/7454/10555/713/84513/3708/8454/10857/5695/60/4210/5694/326624/5094/842/51816/5717/3608/5707/8566/5879/51248/7226/3685/79169/6464/5608/5691/5690/5880/5781/9641/64114/3074/79980/2548/976/56888/9040/7096/1992/124583/57…	5.24601
ccRCC	adaptive immune response	Middle	GO:0002250	366	-0.497869	-1.42811	8.75124e-05	0.000501633	0.000236633	2965	tags=37%, list=21%, signal=30%	54795/718/51752/84695/1445/3598/89857/5788/26022/3726/10865/5580/113/5817/3902/91543/4615/3251/10538/7468/11006/5873/79915/7454/51311/619207/6375/10673/5321/259307/163486/5133/6868/729230/4067/10068/84174/177/915/57089/11025/8767/10666/30009/27240/4068/916/639/22914/80149/727/50852/814/30835/79168/3702/3560/4277/89790/1439/7535/917/602/64218/387357/7128/926/940/3665/1604/2185/5579/29126/100/3662/…	3.29961
ccRCC	inflammatory response	High	GO:0006954	627	0.392221	1.49573	2.22387e-05	0.000625051	0.000455234	1679	tags=22%, list=12%, signal=20%	3576/3569/6374/3240/2152/57817/3929/6289/6288/6338/7474/2919/64838/6364/10563/2056/2147/3557/2358/9536/5054/2335/2921/101/6357/6372/5008/79931/2920/5806/241/1268/5473/53833/6556/960/23780/27347/3559/84699/64332/7850/26279/136/4192/5743/5265/9447/3694/5737/330/658/6696/4318/5345/8792/6335/6279/8482/134/55872/624/6355/1999/3556/6280/64127/2213/718/6382/11221/8767/145581/8840/1051/3956/2048/4065/497…	3.20408
ccRCC	inflammatory response	Middle	GO:0006954	627	-0.537842	-1.55692	8.23766e-11	4.95436e-09	2.3371e-09	2431	tags=33%, list=17%, signal=28%	240/54899/5771/3689/23643/4853/3055/5467/51311/6375/7442/3965/729230/10100/6352/5734/4067/177/4501/3683/1051/4210/5345/7791/8767/114899/2000/1234/683/3479/22904/7857/3627/80149/26279/727/22861/5732/2177/3339/653361/814/80709/10225/7301/7076/3673/115362/89790/4035/976/1116/30817/225/4088/27342/9051/9332/27086/6622/4843/197358/7128/57413/50507/940/5739/23135/56833/55655/10333/204801/3725/65266/747/…	8.30501
ccRCC	inflammatory response	Low	GO:0006954	627	-0.361962	-1.36947	0.00171478	0.0120892	0.0082364	1988	tags=21%, list=14%, signal=19%	6223/728/54209/84630/11343/9825/7132/8840/4907/1075/27102/3055/183/2209/30817/8809/56670/5603/6622/8876/7349/6338/7076/2000/8995/65266/3684/10333/11274/91662/56833/5359/2213/11221/7040/2177/6355/118788/1241/4035/4973/29108/100/8482/4282/6362/2161/353514/2921/64127/2048/6347/84675/2175/6714/2950/2214/55872/114/1999/9447/3956/5806/140885/2357/23643/3579/3556/4598/8792/9180/5732/2358/134/6335/1051/2…	1.9176
ccRCC	leukocyte activation	Middle	GO:0045321	780	-0.462302	-1.34086	3.28339e-05	0.000225376	0.000106316	3626	tags=40%, list=26%, signal=31%	4818/64343/90379/6605/4297/60/9466/3717/9730/55122/10892/51744/51571/2175/2475/23385/90273/25807/1794/6599/942/4783/5295/6693/7409/2033/1525/6404/1435/83593/301/2207/7805/5781/79465/6597/11151/63925/6688/4602/9734/10312/30011/3594/961/2268/3718/56253/5591/3601/55193/9759/8227/23210/55619/84695/1445/3598/933/5316/64410/5788/3727/26022/3726/5580/5729/6666/7097/441478/29102/84447/3902/8530/55636/957…	3.64709
ccRCC	lymphocyte activation	Middle	GO:0046649	645	-0.459052	-1.32896	0.000119033	0.000650815	0.000307006	3626	tags=42%, list=26%, signal=32%	4818/64343/90379/6605/4297/60/9466/3717/9730/55122/10892/51744/51571/2175/2475/23385/90273/25807/1794/6599/942/4783/5295/6693/7409/2033/1525/83593/301/2207/7805/5781/79465/6597/11151/63925/6688/4602/9734/10312/30011/3594/961/2268/3718/56253/5591/3601/55193/9759/8227/23210/55619/84695/1445/933/5316/64410/5788/26022/3726/5580/6666/441478/29102/84447/3902/55636/91543/3688/4615/3251/10538/7468/11006/…	3.18654
ccRCC	KEGG: Cytoskeleton in muscle cells	Middle	hsa04820	178	-0.631063	-1.78089	2.38027e-08	8.17227e-07	5.76277e-07	2922	tags=53%, list=21%, signal=42%	72/51332/114793/829/2274/7059/7414/3679/1605/1829/3688/6382/476/4621/71/832/8736/483/2026/57644/1282/7791/272/7111/4627/3339/3675/161176/50509/3673/5339/22795/81624/1284/255631/23002/1298/2275/4001/1290/3691/8515/8516/1465/1837/752/88/26287/9260/3690/7171/477/3678/11155/10398/4626/3694/1291/7169/633/2201/2200/1287/27063/4628/1292/1301/1462/57159/70/79784/1311/171024/1756/25802/2006/2335/4629/2280…	6.08766
ccRCC	KEGG: Cytoskeleton in muscle cells	Low	hsa04820	178	0.423724	1.69881	2.99961e-05	0.000494306	0.000340398	1307	tags=31%, list=9%, signal=28%	1674/4626/25802/2006/4629/171024/3908/8516/2192/11155/4628/1281/6444/70/477/1293/8736/22801/72/2199/1634/1756/1311/6442/633/8515/1465/29767/7169/3679/22795/161176/10398/23500/1282/3680/50509/1284/3339/1290/288/1278/1277/1302/10529/825/4634/4811/57644/2200/3672/51332/7111/91010/23002	3.306
ccRCC	REACTOME: Extracellular matrix organization	High	R-HSA-1474244	247	0.470551	1.69301	2.53672e-05	0.000189348	0.00010967	1668	tags=33%, list=12%, signal=29%	4321/2243/2266/1294/2244/169044/4316/283208/4148/5054/2335/101/23127/4684/3914/1289/4015/4017/8038/4327/960/4325/340267/5352/3694/1300/2331/3691/3909/1287/827/10536/6696/4318/3918/3383/170690/4016/1462/5578/3690/5034/140766/6382/8425/1295/9508/3678/3675/1301/11131/3682/1277/1292/5339/667/649/8985/64175/7076/1307/1298/1291/8573/5351/1634/3674/3684/2201/3687/836/2192/79709/7040/7837/871/87/1296/897…	3.72274
ccRCC	REACTOME: Extracellular matrix organization	Middle	R-HSA-1474244	247	-0.727945	-2.07973	7.69025e-23	1.51498e-20	1.02807e-20	1960	tags=51%, list=14%, signal=45%	4320/1306/3339/3675/50509/7076/3673/5339/4038/22795/3682/1508/4054/1284/255631/1298/5034/64175/1296/1290/3383/9510/3691/1515/871/836/1305/8515/8516/9507/176/3912/3687/7077/4312/11131/9508/9509/8573/9644/649/5352/5118/5578/667/7043/340267/87/1295/3690/3678/7837/3694/2331/1291/633/4921/3371/2201/827/7042/1308/2200/1287/4015/1292/4052/1301/1462/8728/1311/7148/1756/3909/80274/8425/101/1300/10516/3918…	19.8196
ccRCC	REACTOME: Extracellular matrix organization	Low	R-HSA-1474244	247	0.356055	1.48742	0.000402831	0.00176232	0.00081659	1159	tags=26%, list=8%, signal=25%	4239/80274/222663/2006/8076/7373/54829/5340/3908/8516/2192/7148/1281/81578/4053/10516/4060/440854/10319/652/4237/1293/7177/63923/7092/11117/22801/2199/1634/1756/176/1311/4052/633/7043/8515/83700/1306/3679/1307/22795/1282/3791/3680/5118/634/50509/84570/1284/3339/58494/9509/1290/1513/4320/1278/1277/7077/1302/5155/1303/825/4811/9507/2200	2.75391
ccRCC	extracellular matrix organization	High	GO:0030198	255	0.446913	1.60784	0.000111743	0.00207905	0.0015142	1166	tags=24%, list=8%, signal=22%	4321/3569/1294/3037/1545/169044/4316/333/4148/101/23127/1289/4015/5806/4017/7045/4327/4241/5768/7490/4325/340267/54507/81621/60681/1300/2331/3038/26585/1287/4318/5345/861/79625/170690/4016/81031/55959/1999/3690/140766/1295/9508/2670/302/1301/55612/602/30001/92949/1277/79875/4035/649/2683/6662/8985/25818/1307/10609/1298	2.68214
ccRCC	extracellular matrix organization	Middle	GO:0030198	255	-0.722802	-2.0524	9.46691e-23	5.97836e-20	2.82014e-20	1810	tags=50%, list=13%, signal=44%	4035/22795/4643/6624/4088/602/285590/10609/861/55959/81621/1284/255631/1298/23187/83716/170689/1296/1290/2131/9510/1515/871/1305/55612/3491/8516/81031/9719/2683/9507/79148/8313/3912/302/3038/4312/4147/9508/9509/649/1999/2296/2670/146206/25903/340267/4241/1295/11174/3690/79875/64094/7837/60681/10630/2331/54507/4921/80070/7042/1308/1287/144165/255743/4015/7045/7490/1490/1301/5768/23213/2191/1311/81…	19.2234
ccRCC	extracellular matrix organization	Low	GO:0030198	255	0.393756	1.68597	1.97805e-05	0.00042836	0.000291843	1189	tags=26%, list=8%, signal=24%	7101/1805/4239/6423/2006/5156/4629/255743/7373/23768/5340/80070/3908/8516/2192/7148/1281/151887/10516/9719/4060/2824/7177/84168/7092/11117/1842/59350/1311/1490/10631/169611/1306/64094/1307/7075/22795/8313/1282/11173/256764/81792/50509/1284/2296/9509/1290/1513/23213/4320/10266/2191/1278/1277/1302/3549/1303/4811/28984/11174/9507/7124/4147/83872/8434/25903	3.36819
ccRCC	leukocyte cell-cell adhesion	Middle	GO:0007159	346	-0.473817	-1.35934	0.0030554	0.00840735	0.00396596	2561	tags=35%, list=18%, signal=29%	864/868/65125/10125/8289/2615/10326/240/5771/3689/6375/10673/6402/259307/3965/57178/6708/729230/6352/4067/64926/177/3683/3932/1051/9840/8767/3549/30009/3479/7494/50512/11326/27/10808/916/22914/80149/26279/3654/55423/30835/283234/6469/83706/387597/201633/8740/7535/8651/10457/1326/861/2650/940/29851/1604/4907/29126/6541/100/3561/80381/3956/8379/2625/3383/57045/2131/26191/8654/51148/836/941/116844/4…	2.07534
ccRCC	regulation of cell motility	Middle	GO:2000145	819	-0.515643	-1.49434	5.70303e-11	3.60146e-09	1.6989e-09	2045	tags=24%, list=15%, signal=22%	683/3479/7494/2260/27/25930/5063/5217/23616/22914/3627/80149/55466/727/80005/4223/3675/7076/6469/3673/83706/4035/8740/22998/9037/79772/4088/286205/5592/27342/9863/131578/27086/64218/10457/9423/91663/350/2650/84628/57413/3309/56833/126731/2822/5031/26271/3725/2185/7869/728/10509/29126/100/1265/2277/7026/2833/1880/5328/2625/2768/3383/9510/10221/152007/3554/51765/55612/1230/3491/2048/2041/257144/522…	8.44352
ccRCC	regulation of cell motility	Low	GO:2000145	819	0.313018	1.43937	1.94382e-07	9.94522e-06	6.7757e-06	2113	tags=27%, list=15%, signal=24%	7101/340533/6422/6401/6423/6363/137970/127435/4916/5156/93649/2066/2246/85407/23768/6366/2252/1907/3908/2192/7148/347/9353/1281/150/4856/27329/5592/59/56920/652/284/9037/80031/63923/6869/11117/3815/4804/6915/84913/1634/2277/91624/2525/7010/5420/3480/2324/7070/2043/10894/54538/8013/7429/4908/358/114757/5629/25817/3479/2624/83700/27202/7122/25960/5159/64094/7075/57402/306/23500/3791/9079/2523/634/8…	5.00239
ccRCC	REACTOME: Metabolism of RNA	Low	R-HSA-8953854	698	-0.388	-1.47606	5.89999e-05	0.00049324	0.000228547	5774	tags=52%, list=41%, signal=32%	7529/9688/55781/6133/27341/117246/5702/11051/5720/103/9775/1478/57187/6164/83480/8602/63892/2963/55621/5689/80746/24148/51808/10569/57418/10450/6218/83443/10898/23481/8563/10557/51634/4848/1479/54960/5684/6189/81929/11056/5685/10885/60528/81890/10762/9125/11103/54802/22916/9130/5719/4691/10212/8731/11066/5698/79576/6125/9337/4850/10465/1453/6222/51340/5093/51504/23524/6234/6228/55696/10128/55131/…	3.30694
ccRCC	REACTOME: Metabolism of amino acids and derivatives	Low	R-HSA-71291	327	-0.389904	-1.42854	0.00922127	0.0250292	0.0115975	4875	tags=58%, list=35%, signal=39%	51582/6147/5718/6130/51151/10993/4736/6173/54498/6155/79814/6191/6233/7263/10166/6194/6134/4548/29920/1615/5705/7311/9491/5716/51520/1160/6157/6176/6188/5710/6231/6181/23464/51074/6122/2936/6135/6229/6232/5682/51540/6143/5696/5709/1644/1610/9349/80150/3620/191/5693/22928/6138/1428/6203/5692/3028/10247/23521/445/5699/5827/2058/1491/6205/51065/6821/64087/5695/440/162417/5694/5717/5707/6202/6136/613…	1.60155
ccRCC	oxidative phosphorylation	Middle	GO:0006119	122	0.557688	2.47109	4.67658e-11	3.24036e-09	1.52856e-09	3534	tags=66%, list=25%, signal=50%	400916/84701/440567/7388/1329/4717/4706/65084/4716/4695/6472/1346/1351/57017/1327/65018/4712/4724/1350/65990/84277/374291/10632/498/7381/790955/521/7385/6392/4707/51142/4698/30968/4713/4711/10975/4709/9167/4702/27089/55967/4714/4710/84275/4700/1337/4728/4708/27069/1340/1738/515/539/7384/9551/513/4725/4719/4723/509/4722/4697/1349/4705/4694/1347/10476/6390/29796/126328/54539/29103/4436/4718/84300/4…	8.48941
ccRCC	REACTOME: rRNA processing	Low	R-HSA-72312	196	-0.492019	-1.71355	0.000120572	0.00081289	0.00037666	5390	tags=67%, list=38%, signal=42%	6189/11056/10885/60528/11103/4691/6125/1453/6222/51504/6234/6228/55131/79922/51096/23016/84128/6147/10969/6130/4736/6173/54555/6155/6191/6233/10200/6194/6134/5822/84946/7311/6157/6176/6188/65083/9188/6231/6181/6122/6135/6229/6232/27042/57050/6143/55505/54913/9349/10799/55127/6138/6203/10607/3028/23521/54433/6205/55720/51065/90459/6202/6136/22803/6139/6152/23160/84135/51602/134430/10813/6160/79050…	3.08997
HNSCC	chromosome organization	High	GO:0051276	560	0.339287	1.36754	0.00160578	0.00601717	0.00364648	4272	tags=42%, list=30%, signal=31%	56154/201161/225689/79884/157777/3024/8091/11144/5570/158401/7153/10609/641/11200/1063/9918/157570/57405/10388/8379/10615/9319/4439/8438/23397/4751/9401/79172/3070/9928/990/83990/84072/2146/55355/10403/1058/3149/55125/283489/7486/22974/10721/25788/4085/9639/10595/4172/8350/81930/4436/6597/5889/79075/89797/5976/9055/285498/9493/9631/116447/7157/1786/116028/9735/3833/11339/11044/152185/55226/4605/8…	2.22061
HNSCC	nuclear division	High	GO:0000280	372	0.388164	1.525	0.000116838	0.000652142	0.000395206	3074	tags=34%, list=22%, signal=27%	91646/56154/676/221711/225689/3976/9633/79884/83987/11144/4041/130951/1950/158401/7153/10609/2059/11200/1063/9918/157570/57405/10388/8379/10615/146956/9319/4439/8438/23397/3552/259266/4751/10635/8555/10040/9928/55124/4487/83990/84072/3643/10403/55125/9820/655/283489/22974/23236/25788/4085/9639/685/80010/81930/245711/9133/5889/79075/9055/285498/56907/6683/9493/9735/23363/3833/11044/152185/4605/544…	3.18566
HNSCC	chromosome segregation	High	GO:0007059	383	0.336556	1.32368	0.0132234	0.0370588	0.0224581	4272	tags=44%, list=30%, signal=31%	56154/225689/79884/11144/130951/158401/7153/10609/11200/1063/9918/157570/57405/23354/10388/8379/10615/146956/9319/4439/23397/259266/4751/23015/9928/990/83990/84072/55355/10403/55125/283489/22974/4085/9639/80010/81930/6597/9133/5889/79075/9055/285498/9493/672/116028/9735/3833/55201/11339/11044/152185/4605/146909/221150/699/55835/23137/4288/10592/54892/1062/3832/24137/55755/55795/83540/56271/7272/1…	1.43111
HNSCC	DNA repair	High	GO:0006281	540	0.319329	1.282	0.0133047	0.0372084	0.0225488	4312	tags=40%, list=30%, signal=29%	56154/157777/8091/2070/11144/55086/2138/641/7516/2305/11200/57523/90381/2139/157570/146956/9319/4439/8438/2187/10635/9401/8555/80820/83990/2956/55215/91442/4796/2648/55120/7486/10721/25788/4172/80010/80311/4436/6597/5889/2176/5976/83695/56907/55010/672/7157/150275/116028/11044/79661/29089/10293/64110/8318/5932/284131/1763/9656/5984/5893/3980/253714/23137/5892/8313/23514/7291/29128/158880/57634/21…	1.42936
HNSCC	regulation of immune response	High	GO:0050776	698	-0.490547	-2.24806	1.46829e-28	6.529e-26	3.95666e-26	2473	tags=39%, list=17%, signal=34%	952/4067/9867/3304/1654/11118/10062/6794/715/115004/7376/841/112441434/8892/4940/785/5321/9958/2215/28984/92747/3093/131450/3606/3055/54625/7124/196051/4615/51043/26279/7098/154064/8673/857/941/5777/3105/144811/63906/961/9111/7133/150372/10125/84433/7096/6891/146850/653361/6773/2125/9473/716/79679/7867/4671/101/4321/64127/163486/3107/85363/7294/409/6810/29108/2672/11314/10622/2242/338382/710/1001…	25.1852
HNSCC	regulation of immune response	Low	GO:0050776	698	0.506328	2.22685	1.71286e-28	8.31551e-26	5.24928e-26	2400	tags=39%, list=17%, signal=34%	383/146722/5133/4068/974/116449/387357/53347/2625/915/7294/9840/197358/25818/3702/1511/729230/1493/56253/8807/930/911/1240/925/3620/3821/913/11005/50852/5579/115362/7535/10225/5588/6504/90865/2242/114836/6693/640/1236/10875/4210/8638/785/146850/115352/81030/3932/2219/2213/2624/919/3109/9636/8631/712/3902/64092/10870/30009/8809/2633/84174/149628/713/920/3071/3594/26191/3123/4208/3119/26228/84433/9…	25.0801
HNSCC	defense response to other organism	High	GO:0098542	865	-0.509854	-2.34511	1.72783e-40	2.30492e-37	1.39681e-37	2187	tags=36%, list=15%, signal=33%	3093/23515/4360/3606/9341/3055/54625/7124/51734/60489/120224/23406/4615/23166/445/4025/197259/965/6609/9582/7098/163351/8673/857/6348/23052/5777/3105/1130/144811/63906/9450/22900/961/9111/3764/10125/1524/7096/146850/653361/6773/64108/2125/6362/716/6733/7867/80212/4671/101/4589/84851/4321/64127/3107/85363/7294/26472/3459/409/4688/6810/200316/29108/2672/11314/1435/91351/10622/338382/710/8685/148022…	36.6373
HNSCC	defense response to other organism	Low	GO:0098542	865	0.475772	2.11995	1.87005e-28	8.31551e-26	5.24928e-26	2400	tags=36%, list=17%, signal=32%	383/10462/64600/4589/356/6373/146722/128488/4068/116449/923/6366/51297/3627/199/2625/10077/5473/7294/4818/197358/25818/10578/914/1511/51744/3002/284110/56253/5551/9051/3868/122618/116071/8807/6357/255231/6369/169026/3821/11005/11151/55576/115362/4283/10321/7535/10225/6504/90865/114836/6693/640/3437/10875/3669/4210/200315/6355/8638/146850/115352/81030/6279/3394/6367/3932/27179/3433/3434/2219/2213/…	25.0801
HNSCC	REACTOME: Innate Immune System	High	R-HSA-168249	891	-0.41474	-1.90613	1.45866e-20	3.07777e-18	2.45669e-18	3174	tags=38%, list=22%, signal=32%	1265/9522/9684/976/84658/9039/10576/5317/3728/721/6464/526/3848/8649/226/5329/64114/175/5870/8517/54472/10333/598/1522/4718/6993/29099/30835/3929/1535/523/55845/967/5646/684/842/3661/80216/5236/51191/5023/196527/387/4214/3709/5869/5879/3958/3074/11274/10095/1849/2992/10577/998/9846/10493/51248/5701/7879/55004/8992/8772/10621/10093/847/7323/4067/475/3304/1654/1848/5768/4893/50617/8895/5908/715/115…	17.5118
HNSCC	REACTOME: Innate Immune System	Low	R-HSA-168249	891	0.387974	1.7298	3.69842e-13	3.90183e-11	3.52323e-11	2892	tags=32%, list=20%, signal=27%	383/10462/4620/388697/4589/64386/6285/10235/51297/64333/374403/2206/5473/7294/9402/197358/10578/1828/3702/1511/729230/9051/50617/122618/930/2205/51411/10321/26999/5588/26/5699/10875/3385/11240/4210/3683/25797/81030/6279/6518/3932/2219/1673/84329/919/51806/9636/712/3384/26052/100049587/3903/6039/713/10326/920/3071/4208/9020/84433/9535/7454/7462/10788/719/4332/7318/4773/6402/53831/3824/5788/51284/5…	10.4087
HNSCC	adaptive immune response	High	GO:0002250	368	-0.538626	-2.3267	4.09643e-21	7.06471e-19	4.28131e-19	1954	tags=43%, list=14%, signal=38%	941/5777/3105/3981/7133/814/1524/6891/6095/716/57192/79679/64127/163486/3107/7294/182/29108/710/1514/942/64332/10892/11119/8741/1880/912/64005/567/10859/23180/720/2207/8995/3635/3134/7040/3566/909/3108/3120/10666/1380/10384/3717/84868/3119/639/10411/3106/8809/10538/5588/5027/1520/11006/919/8832/3265/972/3560/10673/5294/338376/1075/2209/4063/255231/202309/3659/89790/90865/916/5293/338322/53833/506…	18.1509
HNSCC	adaptive immune response	Low	GO:0002250	368	0.566772	2.37815	1.56066e-23	2.60241e-21	1.6428e-21	2413	tags=49%, list=17%, signal=41%	383/10462/5133/4068/974/387357/923/3127/2625/915/8320/7294/3702/51744/729230/1493/10990/5551/930/27240/911/255231/925/3821/913/50852/5579/7535/5588/6504/90865/114836/6693/924/202309/2213/919/3109/8631/712/3902/64092/30009/8809/3903/84174/713/920/3071/3594/3123/4208/3119/3113/3120/89790/80380/926/3586/54440/7454/7462/939/3824/909/5788/51311/50615/695/54209/10538/338376/917/3122/3134/89857/3662/972…	20.5846
HNSCC	inflammatory response	High	GO:0006954	642	-0.451561	-2.05228	5.24899e-20	7.78017e-18	4.71489e-18	2281	tags=35%, list=16%, signal=31%	56603/85480/4907/9734/7114/140/9373/9370/131450/3606/3055/23780/7124/4615/23166/445/8717/26279/4598/3956/133/7098/624/623/8673/1238/6348/144811/8877/9450/22900/961/9111/7133/55848/11343/150372/814/10125/1524/7096/4318/653361/6095/6362/9473/9435/145741/1230/4671/101/80709/64127/3459/683/29108/6614/114769/1435/63940/9314/148022/2532/56833/834/26471/64332/5729/329/3557/2113/3579/1270/929/8482/241/72…	17.109
HNSCC	inflammatory response	Low	GO:0006954	642	0.442035	1.94032	8.71537e-17	5.28468e-15	3.33603e-15	2404	tags=35%, list=17%, signal=30%	91807/8048/64386/84675/1588/6373/2833/923/6366/1776/3627/199/2625/5473/4818/8530/10663/197358/5138/729230/9051/3868/122618/4137/8807/1234/6357/1240/6369/3620/115362/4283/10225/5588/6504/90865/1236/4210/80833/3683/6355/81030/6279/6367/27179/3082/2213/9370/4023/712/8111/8809/2532/3123/26228/89790/10219/9034/3586/79626/719/3430/5624/84651/5788/2350/51284/51311/6280/695/54209/6571/1893/140/10800/1436…	14.277
HNSCC	leukocyte activation	High	GO:0045321	804	-0.433564	-1.98105	4.07376e-21	7.06471e-19	4.28131e-19	1983	tags=33%, list=14%, signal=30%	8673/57580/857/139818/1947/941/6348/5777/3105/8877/3981/961/9111/7133/150372/814/10125/1524/84433/7096/3727/146850/6095/6935/7704/9473/79679/101/64127/51341/399687/3459/54518/3676/683/6810/29108/11314/1435/2242/100133941/148022/79798/8934/1514/56833/942/64332/222487/5729/10892/55012/11119/10451/6655/8741/114771/11326/64115/1880/1326/977/3579/912/10320/567/10859/5450/8581/2207/8995/7805/1794/23303…	18.1509
HNSCC	leukocyte activation	Middle	GO:0045321	804	-0.410997	-1.20044	0.00308935	0.0286159	0.0235232	3477	tags=35%, list=24%, signal=28%	22806/116071/3662/975/3122/6688/931/8456/7099/3162/23228/55509/3707/4063/7133/284194/6571/684/7057/4332/22918/6283/399687/6622/11027/26191/84787/199/2615/10673/6376/933/945/1794/26228/3070/10461/29851/81704/9092/912/3479/7454/55012/30968/1050/924/3123/3113/55846/7409/57580/2934/3105/84941/7480/695/79915/10875/55626/4242/201294/972/558/4436/6461/5590/8291/2064/284021/5914/200558/7158/3559/5087/143…	1.54339
HNSCC	leukocyte activation	Low	GO:0045321	804	0.485545	2.15523	2.51799e-29	3.359e-26	2.12041e-26	2404	tags=38%, list=17%, signal=34%	383/64600/146722/7940/974/116449/387357/923/6366/3127/1776/7704/199/2625/915/374403/10077/8320/654346/2322/4818/8530/9840/197358/5079/3702/914/1511/51744/729230/1493/4066/56253/5551/4137/116071/8807/930/27240/55423/911/90273/925/3620/3821/11005/11151/5579/7535/120425/5588/6504/90865/2242/114836/6693/5699/1236/10875/924/3683/6404/146850/115352/202309/3394/3932/57705/161145/2213/2624/919/3109/712/3…	25.4738
HNSCC	lymphocyte activation	High	GO:0046649	669	-0.440931	-2.01144	6.44602e-19	7.16583e-17	4.34258e-17	1976	tags=33%, list=14%, signal=29%	57580/857/139818/1947/941/5777/3105/3981/961/7133/150372/814/10125/84433/146850/6095/6935/7704/9473/79679/101/64127/51341/54518/3676/683/29108/11314/100133941/148022/79798/8934/1514/56833/942/64332/222487/10892/55012/11119/10451/6655/8741/114771/11326/64115/1880/1326/977/912/10320/567/10859/5450/8581/2207/8995/7805/1794/23303/3635/55619/3134/7040/3566/3108/2255/4773/3120/22806/1380/2268/81704/371…	16.1447
HNSCC	lymphocyte activation	Middle	GO:0046649	669	-0.412273	-1.20301	0.00371831	0.0323187	0.026567	3001	tags=31%, list=21%, signal=26%	10461/29851/81704/9092/912/3479/7454/55012/30968/924/3123/3113/55846/7409/57580/2934/3105/84941/7480/695/79915/10875/55626/4242/201294/972/558/4436/6461/5590/2064/5914/200558/7158/3559/5087/3586/50615/1960/6693/6194/399/55619/3394/9759/3815/114548/2185/7462/3071/338376/23240/201633/7374/23513/79626/10320/23598/30009/8764/2175/90379/6932/6522/920/8651/10014/9047/8325/2621/643/57705/7293/3111/5336/…	1.49055
HNSCC	lymphocyte activation	Low	GO:0046649	669	0.503187	2.20579	2.08087e-26	4.62647e-24	2.92052e-24	2383	tags=38%, list=17%, signal=34%	383/64600/7940/974/116449/387357/923/6366/3127/7704/199/2625/915/374403/10077/8320/654346/2322/4818/9840/197358/5079/3702/914/1511/51744/729230/1493/4066/56253/5551/930/27240/55423/911/90273/925/3620/3821/11005/11151/5579/7535/120425/5588/6504/114836/6693/5699/1236/10875/924/3683/146850/115352/202309/3394/3932/57705/2213/919/3109/3902/64092/64926/9750/30009/8809/84174/10326/920/3071/3594/201633/2…	23.3348
HNSCC	KEGG: Cytoskeleton in muscle cells	High	hsa04820	213	-0.662544	-2.7266	5.29259e-25	5.55721e-23	3.8998e-23	595	tags=30%, list=4%, signal=29%	7060/2006/7138/4626/6444/3695/91977/7169/4624/2318/51778/84676/9172/4604/25802/1824/4621/270/7134/8736/165904/29765/88/2273/4703/27295/57159/8557/442721/11155/7135/84675/7273/2027/4892/6442/26287/129446/131873/1674/4606/9499/23439/70/8048/256076/4632/7140/7136/4634/477/56203/27063/4625/84665/7125/4608/4619/58529/4633/58/1158/4620	22.2551
HNSCC	KEGG: Cytoskeleton in muscle cells	Middle	hsa04820	213	-0.662516	-1.87772	4.61715e-16	4.57098e-14	3.98533e-14	2225	tags=43%, list=16%, signal=37%	81624/1284/4703/6383/64423/83660/8082/84033/255631/161176/6641/50509/70/1287/4608/2201/57159/64236/2318/23500/1286/7140/3695/7169/4633/200539/4632/2273/165904/3679/1311/9499/8910/270/4604/1674/7138/1158/7135/7136/51778/4619/6442/7111/127294/3680/27063/7134/29765/256076/8557/287/84676/84665/477/1288/51332/88/131873/84675/25802/4892/1302/171024/9172/58/6445/8048/8736/129446/1299/442721/8515/7125/46…	13.34
HNSCC	KEGG: Cytoskeleton in muscle cells	Low	hsa04820	213	0.696383	2.75671	5.87156e-30	6.16514e-28	4.2028e-28	725	tags=33%, list=5%, signal=32%	26287/23439/56203/4619/8048/4620/2027/84665/477/131873/11155/4634/4624/58/442721/4892/7136/84675/57644/9499/4608/1674/1158/8736/4632/6442/7140/4606/88/8557/70/58529/7135/7125/91977/9172/25802/29765/7134/57159/2273/165904/22989/84676/27063/270/7273/4604/4703/51778/129446/4633/4625/7138/256076/2318/7169/6445/3695/27295/127294/3679/7111/64236/4626/8082/51332/2006/4621/8515	27.2101
HNSCC	extracellular matrix organization	Middle	GO:0030198	266	-0.46362	-1.33182	0.00279337	0.0262576	0.0215846	2500	tags=27%, list=18%, signal=23%	83872/11096/8292/183/7075/25890/56999/11107/81621/1294/1284/7373/10266/2621/55790/25818/170691/3936/255631/4241/101/80781/7042/9719/50509/57326/64093/2295/1287/59350/64147/60681/64386/1286/7045/1805/4982/3037/100287171/1511/81794/84695/1311/79625/133584/4148/84171/57188/91522/84830/1305/3381/1288/9508/92949/5806/1302/9806/1299/23127/2620/4629/1310/146206/2264/1298/29113/284217/5212/10218/170692/1…	1.58074
HNSCC	leukocyte cell-cell adhesion	High	GO:0007159	356	-0.449573	-1.93897	2.8203e-11	6.96719e-10	4.22221e-10	2168	tags=36%, list=15%, signal=31%	3606/7048/7124/51043/4254/445/26279/3956/399/857/1947/941/5777/3105/961/10125/1524/84433/146850/7704/79679/9435/101/64127/3676/29108/11314/9314/100133941/942/64332/10892/11326/64115/1326/2113/912/567/10859/6793/8995/7805/3566/3108/58494/3120/81704/3717/84868/83706/3119/57126/5588/11006/140885/5621/3689/1803/921/6387/972/10673/3659/916/6402/1960/4860/53833/3133/199/79626/27177/3932/3902/3115/3594/…	9.15694
HNSCC	leukocyte cell-cell adhesion	Low	GO:0007159	356	0.475175	1.9875	2.45612e-12	6.9712e-11	4.40066e-11	2400	tags=39%, list=17%, signal=34%	383/64600/923/6366/3127/7704/199/2625/10077/654346/9840/1511/729230/1493/56253/55423/3620/11151/7535/3695/5588/6504/6693/1236/10875/3683/6404/146850/6279/3932/2213/3109/8631/3902/64926/9750/30009/10326/920/3071/3594/201633/26191/3123/3119/3113/3120/84433/80380/921/3586/54440/79626/939/284194/1960/6402/29851/5788/6280/283234/3122/972/3117/387597/10673/8740/11314/101/5777/3115/301/29126/3659/912/81…	10.1567
HNSCC	regulation of cell motility	Low	GO:2000145	853	0.292357	1.30104	0.000539952	0.00275976	0.00174213	2543	tags=25%, list=18%, signal=22%	816/57152/1588/146206/84913/2833/6366/84978/3627/199/2625/51225/815/729230/5649/2324/10894/3868/91584/1240/6369/63923/11151/6504/90865/2242/1602/6693/1236/11240/7476/3082/9370/2624/8519/54538/1020/9750/154796/6776/3071/4208/91624/56920/4223/26228/5979/7454/719/5788/1901/7122/54209/8784/2255/6278/1893/140/972/1436/6688/4653/8740/11314/6351/124976/8482/3162/29984/23189/4248/101/5293/285966/55619/22…	2.55913
LSCC	REACTOME: Cell Cycle	High	R-HSA-1640170	647	0.527773	2.46683	3.33973e-32	5.37161e-30	1.94701e-30	3502	tags=49%, list=24%, signal=39%	347733/8900/27127/7015/10388/7298/7153/993/8358/8970/8331/4172/4173/6683/55388/79959/9212/10403/990/8355/1780/672/3012/54821/7444/5577/8340/8342/1058/8339/83990/8360/5557/7443/11339/699/9700/8364/5985/595/9156/898/79075/116028/4176/23397/1063/5888/83540/3017/5984/8968/81929/8357/113130/8366/995/10000/8343/1763/4085/2305/8365/1870/1163/151246/286826/8353/57405/147841/8350/9918/54892/7112/5437/332/…	29.2699
LSCC	REACTOME: Cell Cycle	Low	R-HSA-1640170	647	-0.460143	-1.91233	1.5509e-14	8.21975e-13	4.08131e-13	4588	tags=52%, list=32%, signal=37%	641/5685/1457/65057/5684/29935/54930/7840/5713/55706/1032/55164/7027/5424/5558/84515/64151/8346/7465/3065/10856/4957/11065/5925/1869/5689/1022/208/7112/11004/27229/29781/55143/51343/1639/5594/6249/5111/701/84126/3364/84131/5347/4999/1111/8655/3930/387103/9735/4869/5905/5716/1874/84142/5700/8697/10112/8350/5711/5683/5433/9793/51588/5715/246184/2237/8345/54908/5693/55835/5537/10000/23649/3014/5528/…	12.0851
LSCC	chromosome organization	High	GO:0051276	566	0.500983	2.31223	1.11342e-23	1.07286e-21	5.32431e-22	4135	tags=51%, list=28%, signal=38%	284071/4137/56154/285498/201161/220064/27127/7015/10388/493861/7153/83903/8358/3087/4172/4173/9212/56992/10403/990/8355/10615/4436/3070/8091/57820/7272/1058/83990/8360/11339/699/9700/8364/5985/3832/9156/898/79075/116028/4176/23397/1063/5888/83540/5984/146909/8968/81929/2146/8357/113130/56652/3833/8366/1763/4085/8365/4882/151246/8353/57405/147841/8350/9918/54892/332/4751/81930/151648/29893/983/540…	20.9695
LSCC	chromosome organization	Low	GO:0051276	566	-0.418467	-1.71132	7.86034e-09	1.00034e-07	5.76061e-08	4371	tags=44%, list=30%, signal=32%	64151/10856/91272/51112/55226/6742/6602/10445/9400/11065/5925/79892/29117/11004/10146/9557/29781/55143/22880/5594/5111/701/6598/3364/5347/56647/3005/9275/23137/9131/387103/9735/6832/84142/8697/92675/126731/84444/8350/11331/56984/2072/246184/2237/170506/1653/54908/5976/196528/7203/23369/7528/8520/79035/79598/2491/10270/55055/4331/5609/7156/4751/10051/57697/23293/7015/9031/57405/54984/7994/4175/544…	6.99985
LSCC	REACTOME: M Phase	High	R-HSA-68886	386	0.518341	2.32689	2.54039e-18	8.97606e-17	3.25349e-17	3956	tags=52%, list=27%, signal=39%	347733/8358/8970/8331/6683/79959/9212/10403/8355/1780/3012/54821/7444/5577/8340/8342/1058/8339/8360/7443/699/9700/8364/23397/1063/83540/3017/8968/81929/8357/113130/8366/8343/4085/8365/151246/8353/57405/147841/8350/9918/54892/7112/332/4001/4751/81930/8338/151648/983/8348/3930/8345/64946/5717/9133/9493/220134/79023/9735/84930/653604/64151/348235/10592/79172/5885/121441/8341/8359/93323/5708/27338/26…	16.0469
LSCC	REACTOME: M Phase	Low	R-HSA-68886	386	-0.435305	-1.73932	1.6122e-07	1.79887e-06	8.93184e-07	4281	tags=48%, list=30%, signal=35%	4957/11065/5925/5689/7112/11004/27229/29781/55143/1639/5594/6249/701/84131/5347/8655/3930/9735/5905/5716/5700/8697/10112/8350/5711/5683/9793/5715/246184/8345/54908/5693/55835/3014/5528/2491/55055/6232/9688/8348/1778/121441/4751/64900/23399/10051/8021/23354/6418/54820/79902/5692/11097/2010/57405/5687/4001/5710/10540/10762/1459/80184/9133/8335/23198/5501/5901/7311/5885/25909/27175/23133/8342/991/83…	5.745
LSCC	nuclear division	High	GO:0000280	380	0.492256	2.1806	2.09766e-15	5.33913e-14	2.64967e-14	2767	tags=41%, list=19%, signal=34%	284071/56154/676/126549/285498/130951/221711/91646/7474/3209/8900/4487/10388/286151/7153/83903/146956/6683/9212/56992/10403/10615/57820/9633/7272/83990/10635/699/259266/9700/3832/898/79075/23397/1063/5888/83540/146909/81929/113130/3833/995/4288/4085/4882/151246/1164/57405/147841/9918/54892/332/4751/81930/27085/151648/29893/7124/54443/6790/11077/9133/4439/9928/10040/9493/10419/2177/9735/84930/6415…	13.2725
LSCC	nuclear division	Low	GO:0000280	380	-0.426349	-1.70897	2.55401e-06	1.91409e-05	1.10226e-05	3557	tags=39%, list=25%, signal=31%	79598/10270/55055/64793/4751/10051/221711/57697/54820/2059/54361/23236/56907/9031/57405/54984/51547/995/11144/10540/9133/29127/7589/7272/10734/5901/5885/27175/4733/26065/55063/7013/3306/5902/991/8438/4439/324/5890/8555/55125/3622/8877/51529/27085/3837/113130/57132/245711/23353/9493/55124/151246/5892/5889/2177/1062/10609/90417/26073/1063/84930/10635/7283/4882/81930/55755/157313/891/157570/4288/699…	4.71804
LSCC	chromosome segregation	High	GO:0007059	387	0.494832	2.20031	2.1511e-15	5.37377e-14	2.66686e-14	4346	tags=51%, list=30%, signal=36%	284071/56154/126549/285498/130951/10388/7153/83903/81610/146956/9212/56992/10403/990/10615/672/1894/57820/7272/83990/11339/699/259266/9700/3832/898/79075/116028/23397/1063/83540/146909/81929/113130/3833/4288/4085/151246/57405/147841/9918/54892/332/4751/81930/151648/29893/54069/605/86/64946/6790/9133/4439/23015/9928/9493/220134/79023/2177/9735/64151/348235/10592/24137/23212/5885/221150/93323/6603/…	13.2697
LSCC	chromosome segregation	Low	GO:0007059	387	-0.420443	-1.68662	2.22965e-06	1.68033e-05	9.67645e-06	4371	tags=45%, list=30%, signal=32%	64151/91272/51112/6602/9400/11065/5925/9391/29117/51759/11004/6732/10096/27229/29781/55143/701/6598/5347/56647/9275/23137/11011/9874/387103/9735/29901/84142/8697/126731/51647/56984/2072/246184/54908/196528/23369/55835/79598/10270/55055/7156/64793/1778/4751/10051/57697/23354/54820/55207/9031/57405/54984/51547/11144/10540/1459/9133/29127/7272/150465/8940/10734/5901/5885/27175/4733/26065/55063/7013/…	4.7746
LSCC	mitotic cell cycle	High	GO:0000278	843	0.369324	1.75409	4.46854e-12	6.92881e-11	3.43859e-11	3415	tags=35%, list=24%, signal=28%	284071/79187/85417/10083/219736/347733/5727/5314/3209/8900/7015/7480/5080/4602/89958/79915/286151/993/83903/146956/90381/2009/4172/4173/6683/9212/56992/10403/990/10615/7516/7161/672/9833/645121/4436/1894/7272/1058/7976/7443/699/9700/1033/3832/595/898/79075/131405/23397/1063/5888/83540/146909/11113/81929/2146/8089/55872/54475/113130/3833/995/4288/1763/4085/2305/6154/1870/1163/1164/57405/147841/991…	10.1593
LSCC	mitotic cell cycle	Low	GO:0000278	843	-0.315837	-1.32473	0.00150855	0.00559076	0.00321953	4073	tags=35%, list=28%, signal=27%	10763/6249/5111/701/26086/6598/3364/5347/56647/10899/1111/2770/9275/23137/3280/387103/9735/1874/84142/8697/11336/126731/10112/11331/56984/5127/6904/29980/9793/246184/54908/196528/55835/899/146691/128239/5537/79035/79598/10270/55055/8454/4331/9221/5314/64793/1778/121441/4751/7976/23399/10051/8021/54820/637/57521/2059/23236/7015/9031/57405/54984/3297/4175/51547/51512/995/6198/10540/9133/29127/6868/…	2.25253
LSCC	DNA repair	High	GO:0006281	543	0.470252	2.17392	1.20926e-18	5.62513e-17	2.79161e-17	3781	tags=42%, list=26%, signal=32%	284071/56154/126549/2138/493861/1054/146956/90381/4172/4173/2178/7516/7161/672/2956/55010/8208/4436/2187/8091/10293/83990/10635/79000/5985/80311/9156/116028/4176/29089/5888/8914/5984/8089/9768/113130/1763/2305/80820/5426/983/8458/7374/78995/605/86/4521/11077/54929/5591/11198/4439/3980/11073/2176/4796/55693/125476/63967/6117/2177/7486/2648/51514/5885/8464/84501/84296/5982/1663/25788/6603/91875/641…	16.2499
LSCC	DNA repair	Low	GO:0006281	543	-0.39683	-1.61762	6.95641e-07	5.75718e-06	3.31536e-06	4408	tags=39%, list=30%, signal=28%	5424/9100/84515/51455/10856/57223/253714/6602/10445/9400/6996/29117/1022/56970/2271/57634/9557/51343/9112/988/23583/78990/5111/6598/2332/84126/3364/200558/56647/1111/9275/23137/55120/4869/84142/7737/84444/6880/2072/51588/133746/2237/23450/1653/5976/196528/7528/11143/5395/27301/79035/3014/27339/5887/5893/55345/55215/4331/7156/2189/7319/57697/56893/9149/9025/9768/56907/91875/3297/4175/51547/11144/2…	5.23979
LSCC	regulation of immune response	High	GO:0050776	706	-0.510519	-2.40418	1.35607e-34	4.57335e-32	2.26964e-32	3064	tags=43%, list=21%, signal=36%	3824/5058/5293/80216/51311/10875/8417/409/11005/5336/834/50943/9683/7292/23180/10769/975/11118/144811/30817/941/81030/23529/23643/10673/857/2633/136/917/7006/629/84166/51561/79671/7535/5133/5027/11035/338382/5590/27086/3937/8807/53833/7099/4321/3932/83666/5914/2209/6504/613/10538/2672/89857/1493/8638/25939/5777/23228/7133/7409/3162/3572/3594/10859/154064/84174/10039/7040/8631/81622/64581/199920/1…	31.3398
LSCC	regulation of immune response	Low	GO:0050776	706	0.494389	2.36609	9.45904e-35	6.38012e-32	3.67409e-32	3239	tags=45%, list=22%, signal=37%	2069/729/1380/931/5225/640/1813/6318/933/3929/4057/3815/2302/722/930/5284/90865/911/55024/730/2099/909/9173/660/974/3783/131450/177/2/26228/81793/1236/151888/6363/9846/25818/718/1512/973/3820/115352/3952/8547/3620/1511/199920/3635/9840/720/5579/8638/3115/948/972/1281/57864/1378/3702/3122/114548/2219/9636/3123/114836/51284/9404/388325/3109/5588/149628/3119/58484/7294/4208/9473/54440/2213/92747/810…	31.1952
LSCC	defense response to other organism	High	GO:0098542	868	-0.490969	-2.36305	9.9534e-37	6.71357e-34	3.33177e-34	3064	tags=40%, list=21%, signal=34%	3824/5058/5293/80216/51311/10875/409/127544/11005/22900/3556/5611/6348/3669/81858/5336/834/50943/115992/9683/57337/23052/7292/9181/23180/113277/445/144811/81030/23643/965/10344/639/857/60489/2633/58191/55337/84818/8542/3455/3437/629/84166/51561/79671/7535/89790/4486/3459/3460/26525/8808/5027/11035/5320/1613/338382/4986/27086/79792/8807/1969/7132/2317/91607/558/6464/669/7099/3433/4321/3932/83666/2…	33.173
LSCC	defense response to other organism	Low	GO:0098542	868	0.401977	1.93056	4.63515e-21	4.16854e-19	2.40052e-19	3310	tags=40%, list=23%, signal=33%	2069/729/2243/1380/7018/5225/640/1813/6318/3929/6372/4057/6373/6441/722/90865/730/2099/122618/2/81793/361/6363/9450/1755/306/25818/718/3820/358/115352/4063/944/6366/3394/55576/50489/3952/3512/8547/3434/1511/5294/720/8685/6035/8638/10406/284297/948/972/57864/1378/10219/5320/4064/3113/114548/2219/9636/114836/51284/11151/4360/3433/388325/11074/149628/58484/7294/6362/10077/2213/92747/81035/721/695/10…	18.38
LSCC	REACTOME: Innate Immune System	High	R-HSA-168249	900	-0.467482	-2.24039	5.06756e-32	5.37161e-30	1.94701e-30	3072	tags=37%, list=21%, signal=31%	3709/3824/5058/5606/53831/80216/51311/10875/9342/4846/1476/5611/5336/3163/834/9683/9844/6195/51719/1727/5023/975/89777/5530/81030/23643/523/965/5696/10093/976/917/26/7006/4644/25801/629/84166/79671/8826/22875/4126/2760/5027/11035/5320/3937/79792/8566/23250/6464/843/1514/7099/3932/2209/10109/5777/9051/7133/7409/83716/272/7130/351/3162/5660/7456/427/5269/1326/5236/5476/81622/4651/64581/79895/410/20…	29.2699
LSCC	REACTOME: Innate Immune System	Low	R-HSA-168249	900	0.385224	1.88022	1.51005e-18	3.2013e-16	1.58952e-16	3068	tags=35%, list=21%, signal=29%	118430/729/2243/1361/1380/283463/2266/4311/26/3929/2205/4057/6441/722/930/5284/653509/730/6947/6288/10235/4033/122618/12/729238/11240/1846/5265/177/221/81793/94025/9846/9450/718/1512/338324/84443/240/4582/8547/326624/1511/720/4680/4586/5004/6402/374403/199675/948/100049587/1378/5787/5320/3702/4064/114548/2219/9636/23220/10628/8972/51284/124599/5588/58484/7294/4208/92747/10396/721/695/3384/6285/96…	15.4947
LSCC	adaptive immune response	High	GO:0002250	373	-0.567274	-2.53365	1.27917e-26	2.46514e-24	1.22338e-24	3064	tags=53%, list=21%, signal=43%	3824/5293/51311/8417/50615/8284/127544/50943/7292/23180/55824/975/11118/941/1439/23529/639/10673/8320/917/7006/51561/27074/7535/89790/5133/5027/11035/5590/619207/53833/1514/7099/182/2209/6504/10538/89857/1493/5777/7133/3560/3572/3594/10859/154064/84174/10039/7040/8631/81622/64581/201294/608/5873/923/4068/80328/8809/942/50852/915/11119/3107/11006/3133/3077/8915/6494/10312/919/567/3105/1075/1524/22…	23.6082
LSCC	adaptive immune response	Low	GO:0002250	373	0.576453	2.64933	2.67795e-30	1.20418e-27	6.93447e-28	3240	tags=57%, list=22%, signal=45%	729/2243/1380/23495/6097/2302/722/930/90865/911/730/909/9173/660/974/3120/202309/177/3127/151888/6363/718/1512/973/1880/4063/3512/3635/5294/939/720/5579/3108/3115/3112/972/1378/115650/3702/3113/3122/114548/3123/114836/3109/5588/3119/7294/4208/3118/10411/3111/54440/27240/2213/721/695/940/3426/10462/2625/717/7462/608/3586/6693/8741/50852/920/3665/4068/3071/729230/3117/64005/7099/1524/91543/83700/31…	26.9193
LSCC	inflammatory response	High	GO:0006954	644	-0.529462	-2.47726	2.15504e-36	9.69049e-34	4.80914e-34	2988	tags=48%, list=21%, signal=40%	22900/3556/6348/81858/5336/834/50943/10663/7292/5737/114769/143/5023/10769/975/445/144811/30817/81030/80833/23643/10344/6869/8482/976/136/58189/84818/5187/8605/51561/79671/89790/3459/3460/26525/8808/5027/5320/5590/27086/79792/8807/1969/7132/558/26471/57326/53833/669/7099/2209/6504/613/1910/1800/9034/2149/9051/7133/1435/7130/351/3162/4035/1051/3572/5587/7040/1234/133396/64581/6382/201294/1540/3055…	33.0137
LSCC	inflammatory response	Low	GO:0006954	644	0.441048	2.10349	1.47204e-21	1.52753e-19	8.79649e-20	3317	tags=48%, list=23%, signal=39%	2167/10164/186/1269/27159/3929/6372/4907/6373/6869/3815/90865/2099/9173/6288/134/122618/12/55450/131450/3694/5265/120892/177/2/26228/81793/1236/3568/6363/9450/2532/718/240/6289/183/9734/6366/3603/7852/10100/3952/1238/3620/5138/8639/4023/7356/5294/150/720/64116/2350/5004/241/948/10219/5320/1233/4064/3688/114548/3123/51284/5588/7057/58484/63940/6571/6362/9473/2113/2213/721/1910/10800/695/6401/940/5…	18.816
LSCC	leukocyte activation	High	GO:0045321	808	-0.450399	-2.15126	7.08081e-25	7.96001e-23	3.95034e-23	2845	tags=41%, list=20%, signal=35%	55824/975/57630/113277/5530/30817/941/23529/6869/639/10673/8320/857/5450/56262/3383/136/29851/2737/917/8440/51561/7535/3459/3460/8808/5027/11035/5320/5590/27086/3937/8807/1947/558/53833/1514/7099/3932/55423/5914/6504/57580/613/9935/10538/8291/1493/5777/23228/7133/7409/3560/914/1435/351/3162/1051/3572/3594/10859/84174/10039/1958/7040/84941/133396/1021/112616/1326/64581/9452/116071/201294/678/921/3…	22.0991
LSCC	leukocyte activation	Low	GO:0045321	808	0.448838	2.16373	7.87608e-29	1.97354e-26	1.1365e-26	2794	tags=40%, list=19%, signal=34%	1380/931/115350/1269/23495/5079/933/643/3929/6372/6441/6097/6869/3815/2302/5618/930/90865/911/55024/9173/7704/974/3120/202309/3694/120892/177/26228/5730/1236/3127/6363/9846/9750/306/973/115352/57705/1880/4063/9734/944/6366/3394/3952/3620/1511/6932/221395/7356/3635/5294/9840/939/5579/3108/3115/374403/399/3112/972/57864/1378/120425/115650/5320/84941/3702/4064/3113/3688/3122/114548/3123/114836/11151…	25.7048
LSCC	lymphocyte activation	High	GO:0046649	670	-0.438372	-2.0598	3.72778e-19	2.01151e-17	9.9826e-18	2845	tags=39%, list=20%, signal=33%	55824/975/57630/5530/941/23529/6869/639/10673/8320/857/5450/56262/3383/29851/2737/917/8440/51561/7535/8808/5027/11035/5320/5590/27086/1947/558/53833/1514/7099/3932/55423/5914/6504/57580/9935/10538/1493/5777/23228/7133/7409/3560/914/1051/3572/3594/10859/84174/10039/1958/7040/84941/1021/112616/1326/64581/9452/201294/678/921/3561/5873/923/3479/80328/8809/54567/942/139818/915/54518/5699/977/5621/7070…	16.6965
LSCC	lymphocyte activation	Low	GO:0046649	670	0.457229	2.17466	2.76895e-25	4.66915e-23	2.6888e-23	2794	tags=40%, list=19%, signal=34%	1380/931/115350/23495/5079/933/643/6441/6097/6869/3815/2302/5618/930/911/55024/7704/974/3120/202309/177/1236/3127/6363/9750/973/115352/57705/1880/4063/9734/944/6366/3394/3952/3620/1511/6932/7356/3635/5294/9840/939/5579/3108/3115/374403/399/3112/972/57864/1378/120425/115650/5320/84941/3702/4064/3113/3688/3122/114548/3123/114836/11151/1803/3109/5588/3119/4208/3118/9473/3111/54440/10077/7048/4066/27…	22.3308
LSCC	KEGG: Cytoskeleton in muscle cells	High	hsa04820	181	-0.430332	-1.79902	1.29745e-05	0.000126207	8.44274e-05	2903	tags=49%, list=20%, signal=39%	2275/7171/3908/1824/1674/161176/4604/1282/6641/832/1288/3693/2273/8572/1465/9124/25777/272/752/1286/64423/6382/7431/3673/3695/60/3685/4627/64236/3672/3339/2200/7168/23500/375790/2199/22795/7169/2006/1290/7791/23345/9260/8515/3676/22801/5339/8082/7057/7273/27063/6442/1291/1634/8516/10398/825/477/25802/3688/1292/1285/6444/1289/270/1462/6385/7136/72/7058/2274/1277/27295/50509/1293/633/3690/1301/3675…	3.89892
LSCC	KEGG: Cytoskeleton in muscle cells	Low	hsa04820	181	0.385592	1.57866	0.000131995	0.00128395	0.000795759	3187	tags=49%, list=22%, signal=39%	1285/131873/7273/3694/477/6442/4604/2006/27063/1674/1286/7136/8516/3675/8515/825/270/1281/1311/23500/3688/23345/25802/7057/7134/161176/2274/6385/72/1634/22989/1293/287/4606/27295/7168/3676/1278/8736/10398/3908/2335/3695/1292/1302/6444/6641/7169/3680/1290/3690/22795/8082/256076/2200/7058/633/752/7431/1291/50509/3672/1289/1465/1462/9260/1277/2199/22801/64236/3679/9672/5318/832/2273/272/114793/2275/…	2.89145
LSCC	REACTOME: Extracellular matrix organization	High	R-HSA-1474244	268	-0.520158	-2.2565	3.17277e-14	5.60523e-13	2.03169e-13	2570	tags=55%, list=18%, signal=46%	5351/58494/91522/3908/4237/3914/4053/1282/3383/4015/831/1288/3693/7148/726/1514/4321/80781/84171/5479/351/1286/7040/64175/4148/6382/7450/3384/3673/977/3695/7373/5175/11095/871/7837/10516/3685/5650/5654/3672/4327/3339/2200/7093/8038/8754/375790/2199/3791/22795/9509/2006/1290/4921/8728/7077/3910/3689/1520/649/3683/634/8515/101/4323/824/30008/3385/87/3676/22801/5339/8974/10753/3687/7057/961/2331/130…	12.2514
LSCC	REACTOME: Extracellular matrix organization	Low	R-HSA-1474244	268	0.442891	1.95258	1.25014e-09	2.20858e-08	1.09661e-08	2824	tags=50%, list=19%, signal=41%	2243/2266/92291/1280/388743/4322/170690/1285/827/10753/131873/4312/3694/2202/2/2006/1286/4239/10893/8516/3675/1511/7177/7148/8515/4680/825/7373/283208/1281/1311/3688/7057/4327/84570/3384/5645/7043/10516/101/6678/59277/6385/1307/4313/1634/1293/4325/170692/2331/3385/3791/3676/1278/8728/5118/83700/7837/1295/7076/140766/11117/11095/3683/3908/961/2335/5175/3910/4017/4921/3918/1306/54829/7450/1305/3695…	7.65589
LSCC	extracellular matrix organization	High	GO:0030198	272	-0.525165	-2.27288	1.0205e-14	2.15102e-13	1.06749e-13	2584	tags=48%, list=18%, signal=40%	84168/1288/8837/7132/3038/7148/57326/2824/4321/196264/11173/80781/84171/7133/83716/351/4035/1286/7040/4148/25975/81794/8313/3249/7373/50939/11095/871/90102/7837/55512/10516/5650/11174/84830/1545/2296/2022/4327/81031/285590/59350/7093/23187/83872/64856/22795/9509/90993/8292/2006/1290/4921/5768/54507/1471/1520/649/84627/7045/101/7075/4323/30008/1490/1842/302/25890/3491/23213/25903/28984/2331/9719/1…	12.6674
LSCC	extracellular matrix organization	Low	GO:0030198	272	0.456565	2.03771	6.89389e-11	1.13413e-09	6.53105e-10	2944	tags=48%, list=20%, signal=39%	1361/1280/4322/84830/170690/79625/1285/4312/2006/1286/25818/4239/1805/79148/10893/90993/8516/183/57188/25890/1511/7177/7148/64116/8292/7373/1281/1311/3688/1803/64093/7075/2191/4327/151887/3936/5645/10516/857/101/7490/59277/1307/4313/10631/9806/23187/4325/170692/2331/2296/1278/11174/7837/81792/1295/140766/11117/11095/3908/55790/2620/4982/25903/81794/28984/4017/4921/1306/1305/1842/7045/1302/7092/34…	8.94534
LSCC	leukocyte cell-cell adhesion	High	GO:0007159	355	-0.519079	-2.29888	1.20512e-18	5.62513e-17	2.79161e-17	2953	tags=48%, list=20%, signal=39%	51148/50943/58494/7292/55824/975/445/5530/941/10673/857/3383/29851/2737/8440/51561/7535/8808/5320/5590/1947/53833/3932/55423/5914/6504/1493/5777/7409/1051/3572/3594/10859/8631/1326/921/3561/923/3479/942/5621/3695/7070/60/6793/5175/11006/3133/3559/3077/8915/2615/56253/7264/567/5724/3105/199/1524/84830/2113/26279/3118/8876/916/11221/5788/1604/201633/100133941/84868/26191/8740/5588/399/64127/30009/3…	16.2499
LSCC	leukocyte cell-cell adhesion	Low	GO:0007159	355	0.489498	2.22588	2.97496e-17	1.38387e-15	7.96923e-16	2373	tags=42%, list=16%, signal=36%	10164/4907/6441/84830/2302/7704/3120/177/1236/3127/6363/9750/240/6366/3952/3620/1511/7356/9840/939/64116/3108/6402/3115/399/3112/972/1378/115650/5320/3113/3688/3122/114548/3123/11151/1803/3109/5588/3119/3118/3111/2113/54440/10077/7048/2213/6401/940/6403/2625/3479/857/101/3956/6385/3586/81704/6387/6404/6693/10326/920/79626/116844/201633/3071/64926/729230/3117/146850/8013/3676/7264/1524/3561/5788/3…	14.8589
LSCC	regulation of cell motility	High	GO:2000145	862	-0.404572	-1.94858	7.54564e-18	2.88545e-16	1.43197e-16	2985	tags=37%, list=21%, signal=32%	4846/11057/5155/6348/5336/84628/8828/58494/4354/5797/83483/2752/9294/393/9181/10769/3908/83481/975/55294/5530/10344/6869/153769/857/8482/10076/3383/58191/8613/221178/51561/2324/11035/10221/1613/2771/23129/27086/1969/5801/7148/2277/26030/7099/182/4162/6504/613/56034/1009/5228/1800/2149/25777/1435/7130/351/22846/3162/4035/5587/7040/1021/8829/64581/9723/6615/51466/10371/79846/8519/9564/2260/3479/289…	15.5398
LSCC	regulation of cell motility	Low	GO:2000145	862	0.369836	1.77601	3.78119e-16	1.45738e-14	8.39255e-15	2878	tags=36%, list=20%, signal=30%	653/10164/186/2066/7018/1813/5649/7080/3929/6869/84830/3815/84978/90865/134/440335/4223/11240/7476/84913/131450/177/26228/147372/1236/6363/9750/306/1512/9104/358/79148/1880/284/247/183/9734/6366/80725/7852/7429/3675/7148/25790/126820/5294/150/5629/4680/2159/9723/10894/972/1281/22998/57381/5168/2252/23500/127435/3688/7424/91584/57091/1901/4916/11151/1803/7057/8633/93649/63940/4208/9079/10395/2113/…	13.8364
LSCC	REACTOME: Metabolism of RNA	High	R-HSA-8953854	698	0.481515	2.26009	1.19057e-25	6.31003e-24	2.28715e-24	5140	tags=57%, list=35%, signal=39%	10642/135295/10644/10643/6434/200916/84705/705/116832/11260/10713/81929/6632/51645/10799/6154/10523/10212/2091/5437/79922/115024/90353/80324/54901/6169/6936/5717/55127/54555/54913/25926/96764/23404/79023/10419/10128/8731/1659/1736/84321/117246/22984/54881/6636/25804/6637/51096/6222/5708/9238/57819/6204/5901/57122/6635/55720/23160/6227/87178/22916/6218/11052/56902/6147/116461/6155/11056/51002/6160…	23.2
LSCC	REACTOME: Metabolism of RNA	Low	R-HSA-8953854	698	-0.455528	-1.89869	1.31594e-14	8.21975e-13	4.08131e-13	5542	tags=56%, list=38%, signal=37%	6626/127253/8175/25904/27258/6607/8241/6207/3178/3190/9861/5440/6152/10915/79084/5546/51729/51340/25821/11102/81608/79042/4904/22803/26019/5434/83443/7175/23644/115939/27341/83480/8602/10084/9972/4848/57794/6138/2935/1994/53981/6202/1478/5725/220988/1973/9984/91603/59286/2967/6157/58509/63892/4928/51691/51634/5682/10081/27257/80153/4670/51637/24144/54888/2965/27340/11017/3842/5432/79074/54512/469…	12.0851
LSCC	REACTOME: Metabolism of amino acids and derivatives	High	R-HSA-71291	319	0.354767	1.57037	0.000171537	0.000391031	0.000141734	3914	tags=42%, list=27%, signal=32%	4948/6528/339983/27165/10003/4143/7296/26227/29968/875/23446/200916/548596/55526/116832/6611/89874/6535/5723/6154/4953/2593/51268/284716/6169/10166/5717/440/9521/5831/123688/6222/5708/374569/6204/51166/2653/5625/6227/6218/55349/387787/6147/6155/6160/5710/9349/6128/1738/6232/6142/51540/5705/4141/2936/79814/7965/6175/7311/6201/191/5709/7166/3921/5704/6229/5692/6165/5160/6233/1159/10165/6176/6217/10…	3.40779
LSCC	REACTOME: Metabolism of amino acids and derivatives	Low	R-HSA-71291	319	-0.373521	-1.46827	0.00145652	0.00428864	0.00212941	4092	tags=44%, list=28%, signal=32%	25828/6192/2954/6137/6139/6167/6171/6147/9045/3921/5716/55526/5700/5711/5683/51121/5715/6222/5693/6193/51520/6130/84245/6232/169355/6223/3028/6231/6136/6173/2628/58478/125061/55256/5692/6187/5687/5710/6210/6191/11112/23198/7311/6170/6209/6229/6204/6128/23464/60678/162417/138199/6233/6156/5695/2731/5709/6175/6160/5714/6217/6218/1491/256987/5718/6129/25873/6201/6176/64087/10247/4141/6143/5694/5704/…	2.36768
LSCC	oxidative phosphorylation	Low	GO:0006119	123	-0.421177	-1.49369	0.0113998	0.0315777	0.0181845	5205	tags=55%, list=36%, signal=36%	30968/6389/201626/498/29796/6391/4706/4708/4726/4698/54539/126328/4717/374291/521/7381/539/79736/522/57017/1327/6622/1716/51142/4700/2395/637/4694/7388/4716/10975/7384/4713/205327/1537/440567/55967/513/84275/1340/1349/9167/983/4702/84277/125965/10476/891/51079/205/6472/506/9377/4436/1329/9551/79085/1337/400916/54205/4711/1345/1738/4715/7386/10105/388753/51085	1.50062
LSCC	REACTOME: rRNA processing	High	R-HSA-72312	196	0.550648	2.28758	5.44484e-12	5.4967e-11	1.99235e-11	4721	tags=64%, list=33%, signal=44%	200916/705/116832/10799/6154/2091/79922/6169/55127/54555/54913/25926/23404/1736/117246/22984/54881/51096/6222/6204/55720/23160/6227/6218/56902/6147/6155/11056/6160/9349/6128/6232/9188/6142/6175/7311/55813/6201/51602/51010/25879/55759/3921/6229/6165/27340/9136/6233/55178/10885/27043/88745/26354/6176/6217/9277/54433/6132/23016/11103/55131/6223/6143/10436/27042/9045/57647/25873/6130/55226/6129/11102…	10.2599
LSCC	REACTOME: rRNA processing	Low	R-HSA-72312	196	-0.556878	-2.10745	1.58003e-09	2.57667e-08	1.27938e-08	4872	tags=65%, list=34%, signal=44%	27340/54512/4691/6159/9692/26354/9349/6124/56915/10557/6181/6206/6161/11056/55226/10813/88745/6141/11103/10885/6192/6137/6139/6167/6171/6147/9045/27292/3921/57647/10607/51121/6222/81875/79050/84946/6193/51010/6130/55759/6232/6223/9136/60528/3028/6231/6136/6173/27042/6187/54931/10436/54433/6210/118460/6191/51602/55127/7311/55651/6170/6209/6229/84128/55272/55813/6204/6128/10199/23481/6233/6156/5741…	7.58894
LSCC	RNA processing	High	GO:0006396	867	0.422352	2.00923	5.72533e-20	3.51067e-18	1.74225e-18	5122	tags=51%, list=35%, signal=35%	4613/389421/105/676/2334/130951/333/135295/91646/282996/7015/83857/154197/64506/6434/84705/705/55511/4857/131405/10713/6632/51645/10799/6154/10523/10212/2091/201164/708/79922/8458/90353/80324/54901/8087/6936/5591/55127/54555/54913/25926/96764/23404/10419/11062/8731/1659/2648/1736/84321/23212/117246/22984/6636/8464/25804/6637/51096/54938/9238/57819/9904/6635/55720/6732/57508/23160/6227/87178/22916…	17.4546
LSCC	RNA processing	Low	GO:0006396	867	-0.371343	-1.55983	2.5834e-07	2.29276e-06	1.32032e-06	5542	tags=48%, list=38%, signal=31%	6626/127253/4087/285672/8175/27258/6607/8241/6207/3178/144233/3190/10629/3276/6433/10915/79084/55147/51729/51340/64121/25821/11102/79042/4904/22803/23405/29890/83443/51654/8446/79005/29081/115939/27341/55152/83480/8602/57661/10625/10084/5566/201626/26512/29896/57794/57018/53981/51163/6202/1478/5725/55299/220988/9984/91603/59286/25917/57505/58509/63892/4928/51691/51634/10081/27257/4670/55661/11247…	5.63964
LSCC	ncRNA processing	High	GO:0034470	400	0.488899	2.17937	3.85635e-15	8.96934e-14	4.45125e-14	4862	tags=55%, list=34%, signal=38%	4613/389421/91646/7015/154197/84705/705/55511/131405/10799/6154/2091/201164/79922/90353/80324/54901/5591/55127/54555/54913/25926/23404/11062/1736/23212/117246/22984/51096/54938/55720/57508/23160/6227/22916/6218/9326/116461/6155/11056/51002/6894/64216/6839/6232/51018/9188/56931/339175/285855/55636/11137/57109/55813/6201/51602/51010/25879/55164/23223/56342/8270/55759/50628/283989/6229/6165/26024/54…	13.0472
LSCC	ncRNA processing	Low	GO:0034470	400	-0.466766	-1.88047	8.77778e-10	1.23346e-08	7.10307e-09	4955	tags=51%, list=34%, signal=35%	55661/112479/25896/138716/8846/51637/54888/27340/79979/81627/79074/54512/55646/55636/64172/51493/9631/9692/56915/10557/163859/9836/55164/54663/9875/55687/55656/11056/55226/93587/10813/88745/6895/27079/158234/11103/10885/51018/317781/55596/8886/285855/9045/9326/79693/27292/6741/57647/7737/10607/81890/55798/80746/54901/1653/23369/79050/51575/150763/51010/26173/54456/55759/6232/10785/6223/9136/9221/…	7.90887
LUAD	REACTOME: Cell Cycle	High	R-HSA-1640170	644	0.625434	2.79853	3.06298e-52	6.43226e-50	2.96626e-50	2960	tags=48%, list=20%, signal=40%	2305/991/11065/1058/11339/9212/8318/9700/332/55355/9133/79075/9493/55143/4751/11004/22974/55388/4605/220134/983/8358/51659/113130/23397/6790/9837/80119/701/990/8343/27338/8335/3018/151648/993/4085/8368/64151/6241/54821/347733/7153/81620/8360/8350/699/5347/8970/890/8331/11130/5888/653604/83540/3012/1111/641/8352/7298/57405/10403/1062/8339/9918/1780/4173/4998/84296/10733/57082/8348/8344/8356/51512/…	49.1916
LUAD	REACTOME: Cell Cycle	Middle	R-HSA-1640170	644	-0.396859	-1.74573	4.41625e-09	9.27412e-07	6.46167e-07	4185	tags=40%, list=29%, signal=30%	5691/121441/1019/5704/10197/10844/23636/6418/81930/157570/29935/8815/3837/5431/51512/51343/23244/9126/8338/80169/25/10388/2810/8924/545/7534/5434/79866/8021/9184/23141/1017/63967/23165/10051/84131/22897/5439/79643/1453/91687/5885/55055/1063/5438/10376/6232/5883/5430/5558/348995/79902/1062/85236/8480/5753/9818/8607/80321/5984/5709/7283/9688/79019/55706/84515/8348/2801/5437/54801/23194/10856/6683/4…	6.03273
LUAD	REACTOME: Cell Cycle	Low	R-HSA-1640170	644	-0.589189	-1.86132	3.87733e-17	8.14239e-15	5.34663e-15	3061	tags=43%, list=21%, signal=36%	8334/28227/5557/5714/1763/9972/5905/3978/10856/7444/23198/1781/5709/8349/5689/5695/9184/25946/95681/55505/9861/5696/5720/3837/115106/7468/5707/4174/83990/25906/65057/8365/80010/23592/23165/55320/91687/5682/1019/10540/54801/580/4869/8480/5716/5691/5704/9656/9126/27127/79023/1457/83695/121441/5885/8363/7283/8367/1874/79184/8359/5693/23141/22919/5706/653784/4609/23649/7531/5700/5708/5422/9631/23310/…	14.0892
LUAD	chromosome organization	High	GO:0051276	564	0.600965	2.63362	5.28539e-39	7.12471e-36	5.04616e-36	2041	tags=37%, list=14%, signal=33%	8091/56154/3159/3024/83903/9319/991/11065/1058/11339/9212/9401/8318/9700/332/55355/79075/146909/9493/55143/4751/11004/22974/4605/983/8358/51659/3833/113130/3832/23397/9837/80119/701/990/7272/151648/493861/4085/8368/10721/64151/7153/81620/9928/8360/8350/699/5347/8438/284071/3009/11130/5888/83540/24137/641/8352/29127/57405/10403/1062/9918/9787/4173/84296/8356/10615/8354/891/387103/79172/56992/2491/…	35.1472
LUAD	chromosome organization	Middle	GO:0051276	564	-0.427707	-1.84097	3.5035e-10	4.72272e-07	3.68421e-07	4125	tags=42%, list=28%, signal=31%	9869/54780/23636/81930/157570/23126/3837/1786/23244/9126/3007/54737/7273/80169/25/10388/6605/10919/605/6599/79892/3149/55743/545/10270/9184/3178/1017/84464/9787/26354/10051/6602/51008/79643/5885/49856/157777/55055/1063/7515/5609/4882/1062/8480/8607/55795/5892/5984/7283/80063/55706/54537/84515/2801/84072/9400/6598/26993/10856/4609/2237/2177/8357/51547/5977/3834/64682/3508/23383/26065/2146/63922/84…	6.32581
LUAD	chromosome organization	Low	GO:0051276	564	-0.555316	-1.75093	3.52359e-11	4.73923e-08	4.30249e-08	3011	tags=38%, list=21%, signal=31%	6602/1763/3303/10856/23381/26354/10445/9184/9525/10595/7994/55505/56652/80218/3834/3837/9937/10155/10919/4174/83990/23212/25906/55196/65057/8365/493861/10540/56897/8480/4436/9126/10459/64858/27127/9587/5885/8363/7283/8367/5591/57697/8359/8520/22919/4609/8766/9631/23310/10575/3326/7203/3008/10574/8361/55706/116028/57122/54069/126353/63922/9232/1017/149840/440145/8607/10592/675/3304/5965/1736/8362/…	7.32429
LUAD	REACTOME: M Phase	High	R-HSA-68886	386	0.625188	2.68257	2.00552e-31	1.0529e-29	4.85547e-30	3110	tags=49%, list=21%, signal=40%	991/11065/1058/9212/9700/332/9133/9493/55143/4751/11004/220134/983/8358/113130/23397/701/8343/27338/8335/3018/151648/4085/8368/64151/54821/347733/8360/8350/699/5347/8970/8331/11130/653604/83540/3012/8352/57405/10403/1062/8339/9918/1780/10733/57082/8348/8344/8356/8354/891/8340/3014/79172/2491/1063/26271/147841/151246/8364/9735/8346/3017/55839/10112/81930/8342/8357/79682/3619/84790/79959/9663/8366/…	28.9776
LUAD	REACTOME: M Phase	Middle	R-HSA-68886	386	-0.420602	-1.76796	6.84171e-07	3.5919e-05	2.50263e-05	3747	tags=38%, list=26%, signal=29%	8021/9184/23141/23165/10051/84131/22897/79643/1453/91687/5885/55055/1063/10376/6232/348995/79902/1062/85236/8480/9818/80321/5709/7283/9688/79019/55706/8348/2801/54801/6683/23399/8341/22995/8357/64682/5116/55920/348235/23383/8349/5715/54892/84790/5694/8379/10733/7112/8347/10112/8365/8086/23310/54821/55125/5501/51433/23354/84930/4957/55844/23133/151246/57405/22994/10403/23511/9663/93323/57082/3017/…	4.44468
LUAD	REACTOME: M Phase	Low	R-HSA-68886	386	-0.579962	-1.80891	6.64894e-10	3.49069e-08	2.29214e-08	3508	tags=48%, list=24%, signal=37%	55920/7321/5702/7979/5701/9883/5862/5515/5717/2010/5528/10381/8294/9183/5721/11097/3930/8334/5714/9972/5905/7444/23198/1781/5709/8349/5689/5695/9184/95681/9861/5696/5720/3837/115106/5707/25906/8365/23592/23165/91687/5682/10540/54801/8480/5716/5691/5704/9126/79023/1457/121441/5885/8363/7283/8367/8359/5693/23141/22919/5706/653784/7531/5700/5708/9631/23310/55835/22995/8361/55706/10376/57122/10213/84…	7.45709
LUAD	nuclear division	High	GO:0000280	375	0.614358	2.60988	3.75445e-28	2.5305e-25	1.79226e-25	1889	tags=37%, list=13%, signal=33%	56154/221711/2069/83903/9319/991/11065/9212/9633/655/9700/4487/332/9133/54443/79075/146909/4288/9493/55143/4751/11004/22974/4605/3833/113130/3832/23397/6790/701/27338/7272/151648/10635/4085/64151/7153/81620/9928/699/5347/8438/146956/284071/11130/157313/5888/83540/24137/1111/29127/57405/10403/1062/9918/9787/10615/891/56992/1063/90417/995/26271/9088/10388/9585/11200/5139/147841/151246/29893/25788/2…	24.5968
LUAD	nuclear division	Middle	GO:0000280	375	-0.445987	-1.85526	3.15998e-08	1.06491e-05	8.30741e-06	2498	tags=31%, list=17%, signal=27%	8086/9985/23310/56647/3643/84861/55125/51433/11331/4488/84930/55844/151246/57405/84250/25788/10403/10615/1164/2175/157313/150365/8438/9232/51529/10635/147841/9088/4603/26271/27175/81929/286151/3835/22974/51434/1111/5902/201254/675/9133/56992/6790/64151/9585/29893/9928/84101/339834/56154/3619/5888/387893/29127/90417/4751/54443/7153/3306/27085/699/4085/1104/126353/8877/9735/11044/11004/151648/3833/…	4.97269
LUAD	nuclear division	Low	GO:0000280	375	-0.566663	-1.76262	2.82817e-08	1.90194e-05	1.72667e-05	2356	tags=35%, list=16%, signal=30%	9587/5885/7283/858/57697/23141/10018/22919/8766/27085/2069/23310/8877/55706/4487/126353/286151/9232/3622/440145/5902/10592/675/3304/4603/79866/5139/3553/100130958/11200/84250/9371/5901/92421/3619/9735/57132/1906/348654/11331/79980/54908/55055/1164/54892/7517/2177/63979/29893/2175/9585/90417/64105/3976/655/147841/4488/9918/56992/25788/26271/9088/157570/84722/10361/151246/11130/81930/83540/5347/355…	4.7208
LUAD	chromosome segregation	High	GO:0007059	385	0.595571	2.52876	1.11759e-24	3.76629e-22	2.66752e-22	1889	tags=34%, list=13%, signal=31%	56154/83903/9319/991/11065/11339/9212/221150/9700/332/55355/9133/79075/146909/4288/9493/55143/4751/11004/22974/4605/220134/3833/113130/3832/23397/6790/81610/701/990/7272/151648/4085/64151/7153/81620/9928/699/5347/146956/284071/11130/157313/83540/24137/29127/57405/10403/1062/9918/9787/57082/10615/891/387103/56992/1063/90417/672/26271/10388/11200/147841/1894/151246/29893/259266/23212/10609/9735/558…	21.4241
LUAD	chromosome segregation	Middle	GO:0007059	385	-0.412701	-1.72733	1.42509e-06	0.000287894	0.000224587	4300	tags=43%, list=30%, signal=31%	7272/114791/5901/57132/11011/197342/348654/440270/10844/23636/81930/157570/23126/3837/23244/9126/7273/10388/6605/10919/605/6599/55743/10270/9184/84464/9787/10051/6602/80198/79643/1453/5885/55201/49856/55055/1063/56852/348995/1062/55795/7283/55706/2801/84072/9400/54801/29899/6598/26993/2177/51547/5977/3834/64682/55920/348235/23383/28989/26065/54892/387103/7156/1894/8379/81620/8086/9985/23310/56647…	3.54077
LUAD	chromosome segregation	Low	GO:0007059	385	-0.554989	-1.72674	6.54749e-08	2.20159e-05	1.99871e-05	2630	tags=33%, list=18%, signal=28%	83990/23212/25906/6732/80010/10540/5359/54801/9126/10459/79023/1457/9587/5885/7283/57697/22919/8766/23310/150465/55835/55706/116028/54069/126353/9232/440145/51647/10592/3304/86/100130958/11200/84250/9371/5901/92421/3619/9735/57132/348654/163786/203068/10460/55166/79980/54908/55055/54892/7517/2177/29893/6491/90417/64105/64946/147841/9918/56992/26271/157570/84722/151246/672/11130/81930/83540/1894/5…	4.65726
LUAD	mitotic cell cycle	High	GO:0000278	835	0.468121	2.13945	6.79897e-23	1.5275e-20	1.08187e-20	1889	tags=27%, list=13%, signal=25%	2069/90381/2305/429/83903/9319/991/11065/1058/9212/655/221150/8318/9700/332/645121/9133/54443/79075/146909/4288/9493/55143/4751/11004/22974/4605/220134/55165/983/3833/10083/113130/3832/23397/6790/9837/701/990/27338/7272/151648/993/4085/64151/6241/347733/55872/81620/9928/699/5347/890/1033/146956/284071/11130/157313/7516/9833/5888/83540/24137/1111/641/23026/29127/57405/10403/1062/9918/9787/341019/7…	19.816
LUAD	mitotic cell cycle	Low	GO:0000278	835	-0.483476	-1.53389	5.72103e-08	2.20159e-05	1.99871e-05	2517	tags=28%, list=17%, signal=25%	1019/388/10540/637/580/8480/9475/4436/9656/8882/3398/9126/10459/51429/81853/23170/9587/121441/5885/7283/899/858/1788/1874/79184/5586/5591/23141/22919/57099/4609/7531/54619/5422/284403/8766/27085/389/2069/23310/150465/8877/55835/6990/10376/126353/286151/55270/1017/440145/11190/5902/10592/675/6502/80174/3304/4603/8089/79866/86/1163/55726/301/3553/55159/6119/11200/5426/11073/5933/9793/4212/84250/937…	4.65726
LUAD	DNA repair	High	GO:0006281	540	0.48161	2.09762	3.80492e-17	3.94541e-15	2.79438e-15	3026	tags=34%, list=21%, signal=28%	8091/56154/78995/90381/2305/9319/79000/9401/8318/55010/983/2139/2070/51659/113130/80119/493861/10635/10721/8438/146956/2138/284071/7516/5888/1111/641/29128/4173/84296/55215/55247/5427/3014/91442/10293/8914/4171/5985/672/63967/11200/7374/9156/25788/11169/4796/1663/2187/4176/2175/5984/84515/29089/9768/1763/5426/157570/5983/2177/63979/11077/675/2237/84250/83990/8208/6996/8317/5591/9232/4172/51514/45…	14.4039
LUAD	DNA repair	Middle	GO:0006281	540	-0.365736	-1.57395	4.95207e-06	0.000667538	0.000520749	4269	tags=37%, list=29%, signal=27%	119392/8505/10273/80124/197342/348654/84787/5893/55578/54780/57646/55284/157570/29935/23126/51343/23244/9126/25/84309/6605/605/2138/65123/6599/8924/6873/545/5378/2187/64110/1017/29089/3980/63967/5886/84464/84875/4595/55257/6602/54799/80198/22897/51008/5885/64859/157777/50484/5438/7515/5883/23201/56852/22976/8607/2074/5892/5984/11143/63979/54840/54537/84515/23514/84717/9400/115004/4157/27343/12473…	3.17552
LUAD	regulation of immune response	High	GO:0050776	704	-0.317652	-1.36665	0.000892644	0.00733709	0.00519658	3430	tags=31%, list=24%, signal=25%	7454/65125/113/51043/3105/6504/958/9572/7189/695/79132/6778/200558/55255/732/6688/54440/10666/28984/4671/5788/2099/85363/27086/948/11035/634/9683/64115/3142/3071/5583/56253/8673/4790/3586/716/915/153090/9140/10385/3055/868/4057/975/9173/54941/84106/3958/3107/26228/4214/56927/151888/387357/29760/8638/90933/1380/3106/64581/196/146850/54795/717/3566/163486/2219/7124/9867/10384/54209/5272/917/4068/10…	2.13448
LUAD	regulation of immune response	Middle	GO:0050776	704	0.376052	1.52687	6.87721e-05	0.00319672	0.00249377	3390	tags=36%, list=23%, signal=29%	89870/25818/729/6318/92747/3598/11005/259/1191/5225/8638/660/177/5650/3569/2150/720/10538/90865/5648/246/330/5169/11213/56253/80149/50852/8013/721/966/2294/2215/57864/64092/153579/3134/3107/3620/3119/925/3702/3105/2627/4068/55765/3106/1511/3133/114548/54941/9865/4057/717/2/834/3586/3902/6352/3075/5468/3320/3820/3726/948/3659/8892/3428/387357/919/10875/3965/11326/931/51752/11118/7474/28984/917/149…	2.4953
LUAD	defense response to other organism	Middle	GO:0098542	864	0.363341	1.49387	3.75266e-05	0.00210774	0.00164426	2964	tags=30%, list=20%, signal=25%	10321/89870/3960/1113/6700/8876/25818/6374/729/3853/6318/3240/92747/51316/5645/11005/1672/5967/6280/1191/5225/23650/8638/5650/3569/2150/720/10538/90865/3868/5648/8542/4069/306/330/3934/11213/6279/56253/8942/80149/283/64108/721/56169/6347/58985/11074/6622/163351/57864/3512/3134/3107/3429/115361/54809/6376/3105/2627/4068/55765/3106/1511/2921/3133/114548/54941/10077/9865/6403/4057/717/2/1728/414062/…	2.67618
LUAD	REACTOME: Innate Immune System	Middle	R-HSA-168249	895	0.389117	1.59923	4.79103e-07	3.35372e-05	2.33668e-05	2777	tags=26%, list=19%, signal=22%	4588/4586/10321/10562/140453/1113/6317/6947/8876/727897/56667/55600/4842/729/3240/92747/51316/118430/5645/1672/26/6280/1191/5005/177/5799/2353/720/84418/1116/5648/1118/4069/8972/330/3934/5265/4584/11213/10788/5004/6279/5787/721/7276/116844/966/3577/2215/4860/12/3107/6288/80341/3702/3579/175/3106/1511/4846/3133/114548/54941/4057/717/10326/1848/834/302/23114/3075/1471/3320/3725/5908/801/948/8651/25…	4.47447
LUAD	adaptive immune response	High	GO:0002250	372	-0.367909	-1.50185	0.000184251	0.00212282	0.00150351	3521	tags=39%, list=24%, signal=30%	10673/715/11119/5588/7454/113/10990/51043/3105/5294/6504/958/7189/695/6778/200558/11024/732/54440/10666/5788/64218/11035/634/3142/3071/8320/3586/716/915/975/255231/9173/54941/4063/3107/151888/387357/6095/182/1380/3106/64581/196/54795/717/3566/163486/7124/10384/54209/917/2185/4068/10039/80762/7942/5579/64092/3426/50943/2015/9466/64170/3572/1604/941/84807/3635/919/940/8764/114548/3554/23180/3575/11…	2.67309
LUAD	adaptive immune response	Middle	GO:0002250	372	0.394966	1.52607	0.00123083	0.0212712	0.0165938	3021	tags=35%, list=21%, signal=29%	729/3598/1191/660/177/3569/720/10538/90865/246/8320/80149/50852/721/64092/3512/3134/3107/3119/3111/925/3702/3105/4068/8792/3106/3133/114548/54941/3127/717/182/3120/3586/1880/3902/2015/959/27074/3726/3659/387357/919/814/51752/11118/917/79465/567/923/9173/3117/3108/64167/91543/202309/1524/3118/10411/3113/54209/3122/5788/915/80328/8915/3115/26022/3123/916/51744/79987/10384/3109/3575/972/64581/5909/9…	1.67221
LUAD	inflammatory response	High	GO:0006954	645	-0.381021	-1.63352	7.28326e-08	1.51044e-06	1.06978e-06	2895	tags=31%, list=20%, signal=26%	8673/4790/26471/3586/3683/153090/3055/975/9173/2920/56413/26228/6095/29760/3552/3556/837/650/199/64581/10203/56670/2149/114899/5729/1241/3588/3566/7124/3339/7114/9867/54209/241/80762/27293/4973/10219/9450/4086/4501/6335/50943/64170/1800/3572/1540/132014/84807/976/5587/197358/940/5734/4856/114548/186/3554/5966/23166/80274/79626/1436/3725/3487/5739/80709/2829/6382/56998/57147/3428/3133/51284/923/35…	5.8209
LUAD	inflammatory response	Middle	GO:0006954	645	0.411233	1.65402	3.0856e-06	0.000478517	0.000373293	3028	tags=37%, list=21%, signal=31%	405753/10164/7356/5764/8876/796/6374/3240/5624/6280/1191/55450/1776/5005/177/59272/3569/9314/3552/2353/58189/2150/2167/720/90865/3868/1116/4069/246/330/5169/650/5265/5004/6279/3957/134/80149/721/7850/3949/6335/2532/6347/6401/1238/6622/7538/2294/3568/12/114769/3694/3620/6288/56670/9021/6376/8792/3579/2921/7010/3133/114548/3557/9865/6403/2/1233/414062/834/6373/3586/10100/9034/10663/51704/6352/8482/…	3.3201
LUAD	leukocyte activation	High	GO:0045321	803	-0.307589	-1.33264	0.000697715	0.00614718	0.00435382	2942	tags=28%, list=20%, signal=24%	96459/22918/3071/56253/8320/8673/3586/3683/915/10385/4242/868/975/9173/84106/3958/4063/3383/26228/6844/161145/387357/6095/29760/1026/5079/7048/3552/1380/199/64581/196/56670/5530/6404/5729/55619/146850/3566/7124/79840/9867/54209/917/2185/944/8651/6385/374403/10039/80762/5795/8934/5579/387597/64092/10320/4066/50943/9466/3572/6595/1604/284021/4773/941/6935/84807/55423/201633/3635/57630/64926/3394/19…	2.21132
LUAD	leukocyte activation	Middle	GO:0045321	803	0.340738	1.39488	0.00108307	0.0197294	0.0153909	2967	tags=32%, list=20%, signal=27%	1113/7356/8876/3598/11005/1191/6469/1776/177/3569/3552/2150/1437/10538/90865/1947/306/5169/56253/8320/80149/8013/9452/3949/6347/1958/1960/6622/2294/23303/4860/57864/64092/3485/161145/3134/3694/3620/3119/3111/56670/925/921/6422/3702/6376/3105/3579/1511/3133/114548/64919/10077/3127/1026/29851/221395/10326/8654/3120/3586/1880/3902/8503/64109/6352/161882/959/3725/7704/3726/896/3459/8651/3659/387357/5…	1.70489
LUAD	KEGG: Cytoskeleton in muscle cells	Low	hsa04820	187	0.41576	1.75289	4.45252e-06	0.000235984	0.000196848	1387	tags=30%, list=10%, signal=27%	7060/7125/1311/1285/343263/84467/825/1286/4606/7273/1277/2006/3680/288/7139/7134/3673/256076/8515/270/50509/4621/58529/1289/23500/8516/3690/3908/2192/1293/1278/2200/23345/84033/6382/633/2199/1730/6641/6442/85301/1301/57731/1281/9172/6444/88/1634/22795/477/51332/1291/22989/1674/161176/4608	3.62712
LUAD	REACTOME: Extracellular matrix organization	High	R-HSA-1474244	273	-0.355568	-1.42213	0.00449369	0.00934331	0.00430869	2173	tags=28%, list=15%, signal=24%	1296/5802/824/1404/92291/1756/7043/80274/3676/256076/255631/6382/10319/4921/3371/6383/131873/91522/3694/3679/7092/81578/3672/1634/1308/1287/7087/960/2247/7450/4325/5645/3691/8425/3818/56999/3673/58494/3908/147968/2/3386/1286/1310/8200/10753/9510/4053/1311/10516/3680/59277/8516/1305/7373/8515/5650/3690/5644/7143/1285/388743/825/7177/7148/1511/4239/23127/2006/827/1288/84171/55214/11095/4593/7276	2.0295
LUAD	extracellular matrix organization	High	GO:0030198	274	-0.3703	-1.45948	0.00185155	0.0129321	0.00915931	2628	tags=38%, list=18%, signal=31%	7046/28984/2264/51144/92949/1513/2022/2192/165/1295/4327/83716/50509/149371/85301/3913/23187/7075/650/4324/4320/3037/7124/150356/8434/1471/23768/4312/8837/1296/1545/8313/2824/538/11093/1842/4147/144165/255631/1803/1805/4921/2296/79875/91522/3569/2621/25818/170689/7092/11107/1308/1287/57326/83872/2294/4325/333/5645/64116/81794/56999/90993/255743/3908/55512/9719/183/1286/1310/9510/57188/1311/10516/…	1.88833
LUAD	leukocyte cell-cell adhesion	High	GO:0007159	355	-0.363453	-1.47195	0.000454039	0.00437174	0.00309634	3775	tags=41%, list=26%, signal=31%	7535/604/3479/3689/11151/5322/861/57678/283234/5573/8546/2736/84433/9435/10673/5588/65125/8744/51043/3105/6504/2650/7189/375056/9314/1725/54440/5788/634/5175/8740/64115/3142/3071/56253/3586/3683/10385/868/975/3958/3383/7048/3552/199/3037/5530/6404/146850/3566/7124/8651/6385/80762/4973/387597/50943/3572/6595/1604/941/84807/55423/201633/64926/81704/940/8764/114548/3575/79626/3676/864/115650/1803/92…	2.35935
LUAD	leukocyte cell-cell adhesion	Middle	GO:0007159	355	0.408836	1.56999	0.000407159	0.0119315	0.00930783	2304	tags=30%, list=16%, signal=26%	10164/7356/8876/10690/6280/6469/177/3569/9314/3552/56477/1947/6279/56253/80149/8013/6347/1960/6401/116844/4860/3485/3620/3119/3111/921/3037/3105/1511/3133/114548/10077/3127/6403/29851/2650/10326/8654/3120/3586/3902/6352/959/7704/8651/3659/10875/3965/11326/3676/567/923/3117/3108/4907/9308/864/375056/9840/58494/201633/1524/3118/4973/6402/3113/55423/3122/5788/8915/3115/3123/207/916/3574/84433/1236/1…	1.9233
LUAD	regulation of cell motility	High	GO:2000145	865	-0.286572	-1.25012	0.00674318	0.0349608	0.0247614	2847	tags=26%, list=20%, signal=22%	1601/1942/153090/6237/5154/2752/221178/975/440335/79685/3958/126820/22902/3383/26228/5797/5578/57381/10253/55333/90627/7048/3552/7075/182/650/199/152007/64581/3037/5530/2149/583/51466/324/55619/7124/348110/7114/9732/1495/54209/2185/4638/2549/8434/6385/5795/23768/5159/23654/7476/284119/51225/23129/4215/9466/1800/57509/5796/1545/5587/10982/81704/8503/80310/2241/538/8764/9043/5734/4856/186/3554/306/…	1.45642
LUAD	REACTOME: Metabolism of RNA	High	R-HSA-8953854	698	0.458922	2.0642	5.83639e-18	1.36182e-16	6.28009e-17	5095	tags=55%, list=35%, signal=38%	10642/10643/10644/9582/135295/116832/23246/80324/27340/57647/10799/6175/79023/5687/6632/10189/6628/6636/9631/2091/54888/55720/51605/200916/5901/22984/54517/8683/56915/56902/11260/9692/6129/51202/9188/10528/6217/10128/55706/65083/6204/23160/87178/51639/81929/51645/10436/23225/83732/10248/25879/4904/27043/6637/6128/705/7534/9238/79050/1736/10605/10969/23381/8896/8480/27339/84321/5094/10940/6235/545…	15.8659
LUAD	REACTOME: Metabolism of RNA	Middle	R-HSA-8953854	698	-0.315303	-1.39277	0.000261878	0.00189636	0.00132127	4923	tags=41%, list=34%, signal=29%	7514/1659/51691/3315/55749/10713/6154/25873/26097/6176/55100/6143/8602/91801/80153/1975/6173/1981/117246/6144/1207/5518/10199/339487/84128/6627/10419/7536/60528/51605/152992/6205/4670/55599/9924/7311/55039/51013/6160/24140/5432/55813/10607/6231/25929/4927/54881/10528/348180/5901/6169/6202/6233/129401/79622/55110/60487/51106/10992/5691/4904/57794/11325/25926/5704/26121/10197/23636/1994/9277/6418/5…	2.72208
LUAD	REACTOME: Metabolism of amino acids and derivatives	High	R-HSA-71291	332	0.368919	1.5725	0.000100636	0.000273893	0.000126307	3008	tags=33%, list=21%, signal=27%	1081/6528/2731/1373/339983/5053/7296/89874/8140/26227/4953/116832/29968/84706/1644/80150/1468/384/6535/5831/7965/54498/3034/284716/6611/79814/191/6175/10166/6898/5687/200916/4141/6129/9521/6217/6204/169355/6723/123688/6128/875/65263/5723/6235/6201/6223/5709/6187/5704/5694/259307/5691/6188/5708/6227/1737/5827/2805/57494/5832/5688/6520/144193/10165/6167/5693/5685/22928/6139/10213/6222/2875/8659/613…	3.56242
LUAD	REACTOME: Metabolism of amino acids and derivatives	Low	R-HSA-71291	332	-0.43809	-1.36239	0.009635	0.0331697	0.0217806	3496	tags=36%, list=24%, signal=28%	5702/51268/8050/6125/7979/5701/1743/23474/4967/5717/6128/6173/11112/262/4706/5721/22928/5714/2746/875/2936/1615/23198/5709/5689/5695/6201/1738/6124/9861/6175/259307/5696/5720/123688/6227/5160/5707/5682/5716/5691/6204/5832/2346/5704/200916/5917/5827/5693/594/387787/5706/6165/5831/51121/5700/5708/284716/2805/10165/6129/1737/10166/10213/3735/4141/144193/2806/6520/5713/4942/5688/57494/4143/57571/1468…	1.47926
LUAD	REACTOME: rRNA processing	High	R-HSA-72312	196	0.557996	2.24084	2.43002e-11	1.3792e-10	6.36022e-11	4154	tags=60%, list=29%, signal=43%	116832/23246/27340/57647/10799/6175/2091/55720/200916/22984/56915/56902/9692/6129/51202/9188/10528/6217/65083/6204/23160/10436/83732/25879/27043/6128/705/79050/1736/10969/6235/54512/6201/6223/6187/6188/6227/9136/26354/6167/6139/51118/6222/55178/54931/6132/3921/10885/6173/79922/6224/54913/10557/6161/55759/6124/54433/26168/51388/10556/6156/9790/6155/84916/9349/6165/88745/23404/51106/6125/11224/5488…	9.86037
LUAD	REACTOME: rRNA processing	Middle	R-HSA-72312	196	-0.487707	-1.91606	6.03241e-06	0.000165538	0.000115337	4860	tags=60%, list=33%, signal=40%	6154/25873/6176/6143/8602/6173/117246/6144/10199/84128/60528/6205/7311/51013/6160/55813/10607/6231/54881/10528/6169/6202/6233/51106/25926/9277/51010/9790/51118/79159/6194/6227/27341/55127/83732/26354/51504/6218/1453/10799/6232/6209/9349/51096/6130/6181/6136/5822/11224/10969/6137/6161/10436/81875/92856/2197/6222/6201/6203/6158/6141/8568/23481/57418/23521/6171/6129/23160/9188/9136/54433/10557/26168…	3.7811
LUAD	RNA processing	High	GO:0006396	865	0.341116	1.56117	8.46777e-08	1.72948e-06	1.22492e-06	4072	tags=39%, list=28%, signal=30%	4613/150763/135295/23246/23212/80324/55299/83857/27340/10360/57647/11171/55323/10799/23223/55636/708/6632/5591/10189/6628/6636/26576/9631/2091/54888/54938/55720/51605/6895/22984/54517/8683/55726/56915/9221/9692/6129/51154/51202/6839/9188/26024/10528/6217/55544/65083/79039/23160/87178/51639/5036/126789/51645/10436/83732/10248/25879/4904/113802/27043/6637/705/55646/113146/9238/79050/55656/1736/1096…	5.76209
LUAD	ncRNA processing	High	GO:0034470	397	0.433926	1.84451	7.56583e-09	1.8212e-07	1.28989e-07	4210	tags=47%, list=29%, signal=35%	4613/150763/23246/23212/80324/55299/27340/10360/57647/10799/23223/55636/5591/9631/2091/54888/54938/55720/51605/6895/22984/54517/55726/56915/9221/9692/6129/51154/51202/6839/9188/26024/10528/6217/65083/79039/23160/5036/126789/10436/83732/10248/25879/113802/27043/705/55646/79050/55656/1736/10969/23560/10940/54512/6201/79693/10269/27161/80746/6223/51729/26173/84154/90353/6227/317781/54802/9136/6741/1…	6.73964
LUAD	ncRNA processing	Middle	GO:0034470	397	-0.403625	-1.68919	7.07831e-06	0.00073471	0.000573149	4879	tags=51%, list=34%, signal=35%	92105/29063/56931/6154/55035/8602/91801/131965/55661/11062/117246/10199/339487/84128/60528/51605/56986/152992/192669/11022/6839/23264/55039/51013/9875/23587/79863/24140/79954/55813/10607/7157/4931/10528/348180/113802/6202/27079/60487/51106/54059/80789/51018/25926/142940/29066/9277/51010/84881/57602/84154/9790/84549/79693/51118/25896/79042/6194/6227/65123/55798/7040/51728/27341/27304/51729/26173/2…	3.13388
PDAC	REACTOME: Cell Cycle	High	R-HSA-1640170	643	0.54784	2.65065	5.79132e-48	1.16985e-45	5.05978e-46	3227	tags=45%, list=22%, signal=36%	990/7153/7298/55355/983/22974/151648/891/10112/2305/81930/347733/64151/9133/11065/4751/9700/11339/995/6241/84296/10403/54821/4605/9232/220134/5347/64105/157570/11004/55388/1058/10381/701/3161/991/9156/699/113130/9493/1063/9837/1062/6790/57082/890/83540/4085/2491/9212/63967/11130/993/332/387103/9088/151246/23397/81620/10733/4001/55143/23594/8339/4171/1111/994/4998/8352/25946/8318/5704/8345/5888/17…	44.9319
PDAC	REACTOME: Cell Cycle	Middle	R-HSA-1640170	643	0.498976	2.19161	2.78497e-20	5.87628e-18	3.63512e-18	2777	tags=35%, list=19%, signal=30%	7083/10388/653604/5753/81620/2810/8318/1029/11065/8348/27338/9088/51512/2305/8356/595/8344/7153/147841/8342/51659/332/9212/23594/83990/22974/995/92421/8354/55355/79682/113130/8350/9232/1869/991/11004/3161/55388/63922/83540/64900/8331/8349/8352/8357/6790/1780/9134/29893/6241/1058/8340/5347/4173/7277/220134/8970/1111/5905/79019/10856/10112/64946/699/890/23353/4751/63967/9493/2491/3306/10383/1031/83…	17.2309
PDAC	REACTOME: Cell Cycle	Low	R-HSA-1640170	643	-0.624507	-2.68743	5.21367e-49	1.10008e-46	5.04902e-47	2514	tags=46%, list=17%, signal=39%	27243/7336/5861/5702/1871/5500/8362/5705/5518/4172/55505/55920/580/5689/55706/22994/9688/5693/54433/4331/8365/10197/1736/5707/5721/22995/5438/5709/5528/84617/9793/5983/8334/5686/10971/5883/8815/5437/5700/121441/5695/25913/5716/55835/3837/7112/8480/6249/5706/83695/7329/8360/7321/5558/4174/51400/11073/5685/7979/675/1032/23649/1022/5696/8346/5425/10133/1454/57122/5520/5691/8607/9631/347733/10726/146…	45.9586
PDAC	chromosome organization	High	GO:0051276	558	0.492789	2.36404	5.34951e-29	6.95972e-26	4.7301e-26	2703	tags=36%, list=19%, signal=30%	8091/990/7153/3303/55355/983/22974/3304/24137/3832/151648/7272/891/3070/81930/3159/64151/11065/4751/9700/11339/3833/84296/10403/4605/146909/9232/5347/64105/9319/8438/157570/11004/1058/10615/701/991/9928/9156/9787/699/113130/9493/1063/56992/10721/9837/1062/83540/4085/2491/9212/11130/5570/332/387103/83903/29127/151246/23397/25788/81620/55143/4171/10609/8352/8318/3007/6934/5888/1763/55839/2177/64946…	25.1574
PDAC	chromosome organization	Middle	GO:0051276	558	0.4373	1.91455	1.28902e-10	1.57963e-08	8.95528e-09	3475	tags=37%, list=24%, signal=29%	8091/10388/81620/8318/11065/9401/8356/3304/7153/146909/147841/51659/3303/332/9212/9787/83990/22974/3149/92421/8354/7517/55355/113130/8350/9232/285498/84722/991/11004/3833/63922/83540/8352/9928/8357/9134/29893/1058/90990/3009/5347/4173/225689/10856/64946/699/23353/4751/9493/2491/3306/8438/4085/9319/9837/10300/64151/891/4605/5570/10459/4176/201254/5888/1063/9700/10721/55143/6119/8358/64785/24137/81…	7.80144
PDAC	chromosome organization	Low	GO:0051276	558	-0.594321	-2.54828	1.54383e-34	2.08108e-31	1.25619e-31	2009	tags=31%, list=14%, signal=28%	57122/8607/10574/9631/6950/64858/29844/5591/10726/6934/908/2316/2177/6714/90990/3306/10575/8379/10155/387893/23310/54069/10459/4439/10592/5119/55055/3005/201254/4175/5885/3024/89797/1763/5985/86/7283/3148/5982/3006/10576/60/9985/128866/5901/79980/1017/23353/1663/22948/92421/84515/7517/11200/64785/3619/3835/10728/5111/26271/8368/493861/8359/2237/10460/10856/10609/3326/54908/79075/440145/63922/8350…	30.6817
PDAC	REACTOME: M Phase	High	R-HSA-68886	385	0.562986	2.68345	4.44845e-31	2.24647e-29	9.71635e-30	3172	tags=48%, list=22%, signal=38%	983/151648/891/10112/81930/347733/64151/9133/11065/4751/9700/10403/54821/9232/220134/5347/64105/11004/1058/10381/701/991/699/113130/9493/1063/1062/57082/83540/4085/2491/9212/11130/332/151246/23397/10733/4001/55143/8339/8352/5704/8345/79682/55839/3018/64946/8970/3320/8968/9918/440145/57405/79172/5682/54892/9735/3017/8358/10051/84790/8335/84617/8331/8340/7321/7444/8355/26271/5717/10213/27338/57122/…	28.6485
PDAC	REACTOME: M Phase	Middle	R-HSA-68886	385	0.480653	2.0148	1.03834e-10	4.38178e-09	2.7106e-09	2777	tags=34%, list=19%, signal=28%	653604/11065/8348/27338/8356/8344/147841/8342/332/9212/92421/8354/79682/113130/8350/9232/991/11004/83540/64900/8331/8349/8352/8357/1780/1058/8340/5347/7277/220134/8970/5905/79019/10112/64946/699/4751/9493/2491/10383/8335/4085/653784/54821/64151/891/9133/3018/8338/1063/9700/55143/3014/7280/8358/81930/80097/79172/701/10733/10381/983/5705/23397/22994/5690/1454/8341/57405/84790/4001/5708/8360/55839/5…	8.35835
PDAC	REACTOME: M Phase	Low	R-HSA-68886	385	-0.615151	-2.53802	3.23844e-27	1.70828e-25	7.84044e-26	2882	tags=45%, list=20%, signal=37%	27243/5861/5702/8362/5705/5518/55920/5689/55706/22994/9688/5693/8365/10197/5707/5721/22995/5709/5528/84617/9793/8334/5686/8815/5700/121441/5695/5716/55835/3837/7112/8480/6249/5706/7329/8360/7321/5685/7979/5696/8346/1454/57122/5520/5691/9631/347733/10726/1460/8655/5682/79023/54820/10376/5687/8379/23354/387893/23310/7280/5719/84930/10592/5713/55055/5684/5905/5717/5885/64900/203068/5698/7283/128866/…	24.7674
PDAC	nuclear division	High	GO:0000280	370	0.499029	2.33013	3.04483e-20	1.32044e-17	8.97423e-18	2166	tags=35%, list=15%, signal=30%	7153/4288/3303/22974/3304/24137/3832/151648/7272/891/157313/81930/64151/9133/11065/4751/9700/3833/995/10403/10635/4605/146909/9232/5347/54443/64105/9319/8438/157570/11004/10615/701/991/9928/7124/9787/699/259266/113130/9493/1063/56992/1062/6790/146956/83540/4085/9212/11130/332/9088/83903/29127/151246/221035/23397/9585/25788/81620/2069/55143/3209/1111/994/1164/10609/655/5888/2175/2177/1906/9918/440…	16.8793
PDAC	nuclear division	Middle	GO:0000280	370	0.496077	2.08965	3.22244e-11	6.2055e-09	3.51803e-09	2357	tags=34%, list=16%, signal=29%	3552/9633/10388/2069/81620/11065/54443/27338/9088/3304/7153/146909/147841/3303/332/9212/685/9787/7474/83990/1164/22974/146956/995/92421/7517/2175/113130/9232/259266/285498/84722/991/11004/3833/83540/9928/64793/6790/84501/9134/29893/157313/90990/5347/225689/80346/1111/699/23353/4603/4751/9493/3306/8438/54998/4085/9319/10300/64151/891/4041/4605/3209/10459/201254/9133/5888/858/197342/1063/5902/9700/…	8.20722
PDAC	nuclear division	Low	GO:0000280	370	-0.62044	-2.58101	2.15909e-27	9.70149e-25	5.85605e-25	1872	tags=36%, list=13%, signal=33%	8877/54998/811/2316/54820/2177/90990/1906/3306/8379/387893/23310/10459/4439/5719/84930/10592/5119/55055/5155/201254/5885/7283/64793/9985/128866/5901/79980/79703/221035/23353/92421/7517/11200/3619/1104/3835/26271/858/23141/5902/10609/7474/54908/79075/440145/79866/80346/90417/7039/4041/10051/27085/83903/9735/9918/54892/9585/994/655/57405/225689/9633/9134/29893/10403/56992/84722/151246/5888/898/2578…	24.0132
PDAC	chromosome segregation	High	GO:0007059	381	0.506029	2.36712	5.5276e-22	3.59571e-19	2.44378e-19	2430	tags=35%, list=17%, signal=30%	990/7153/4288/3303/55355/1894/22974/3304/24137/3832/151648/7272/891/157313/81930/64151/9133/11065/4751/9700/11339/3833/10403/221150/4605/146909/9232/220134/5347/64105/9319/157570/11004/10615/701/991/9928/9787/699/259266/113130/9493/1063/56992/81610/1062/6790/57082/146956/83540/4085/6491/9212/11130/332/387103/83903/29127/151246/23397/81620/56852/55143/10609/55839/2177/64946/9918/440145/57405/898/2…	18.4442
PDAC	chromosome segregation	Middle	GO:0007059	381	0.460665	1.95057	5.59806e-09	2.43426e-07	1.38003e-07	2756	tags=33%, list=19%, signal=27%	10388/81620/11065/3304/7153/146909/147841/3303/332/9212/9787/83990/22974/146956/92421/7517/55355/113130/9232/259266/285498/84722/991/11004/3833/83540/9928/64793/6790/9134/29893/157313/90990/5347/225689/29899/220134/81610/64946/699/23353/4751/9493/4085/9319/10300/64151/891/4605/10459/201254/9133/197342/1063/9700/55143/292/24137/81930/701/90417/23397/29127/256006/11200/10615/57405/5119/672/990/1160…	6.61363
PDAC	chromosome segregation	Low	GO:0007059	381	-0.616634	-2.56274	4.10919e-28	2.76959e-25	1.67179e-25	1800	tags=32%, list=13%, signal=29%	2316/54820/2177/90990/8379/163786/23354/387893/23310/54069/10459/4439/10592/5119/55055/201254/5885/203068/86/7283/64793/60/9985/128866/5901/79980/55166/23353/92421/7517/11200/3619/1104/3835/26271/10460/10609/54908/79075/440145/90417/10051/83903/9735/116028/9918/54892/29899/672/57405/225689/9134/29893/55839/10403/56992/84722/151246/6491/1894/387103/898/64946/23397/29127/1062/11130/55143/57082/6410…	24.5576
PDAC	mitotic cell cycle	Middle	GO:0000278	836	0.365465	1.65131	2.3203e-08	7.96046e-07	4.51296e-07	2691	tags=27%, list=19%, signal=23%	144455/7161/4824/3552/2069/81620/8318/1029/11065/54443/27338/9088/51512/2305/55872/595/3304/146909/147841/89958/3303/332/9212/685/9787/1164/11113/22974/146956/995/1956/92421/7517/113130/1869/84722/991/11004/3833/83540/9928/288/3169/64793/1033/6790/90381/9134/157313/6241/1058/90990/5347/4173/29899/7277/220134/80346/1111/10112/64946/699/899/890/4603/4751/63967/9493/3306/10383/1031/54998/4085/9319/9…	6.09906
PDAC	mitotic cell cycle	Low	GO:0000278	836	-0.492693	-2.16932	4.65923e-26	1.57016e-23	9.47785e-24	2411	tags=30%, list=17%, signal=26%	54962/5883/8815/121441/55270/10950/301/80218/55835/3837/8480/6249/5536/9820/10419/7329/5371/637/51400/3688/3624/11073/677/1739/3169/675/1032/80174/1022/7124/1072/8826/59343/5586/347733/83541/5591/10726/5932/7164/8877/54998/2316/901/1021/54820/2177/2296/90990/10376/1906/3306/8379/163786/387893/10769/23310/6240/7280/10459/84930/389/10592/5119/55521/10926/55055/5155/3978/4175/5017/5885/8317/10519/20…	22.8041
PDAC	DNA repair	High	GO:0006281	534	0.368523	1.76189	1.93743e-11	1.32663e-09	9.01629e-10	3809	tags=34%, list=26%, signal=26%	8091/2070/983/90381/2305/84296/10635/9232/79000/9319/8438/157570/7291/9156/113130/10721/2187/146956/63967/7516/51514/25788/56852/4171/1111/78995/8318/5888/1763/55215/2175/9768/2177/29089/641/8914/51659/9401/5427/119392/84515/4173/672/115004/5984/55247/11169/83990/1054/116028/10213/8870/1017/91442/7913/55010/3148/80119/9149/4796/4439/571/60/4175/3014/22891/7468/11073/92797/10293/2966/253714/2237/9…	8.87725
PDAC	DNA repair	Middle	GO:0006281	534	0.362481	1.58554	2.27292e-05	0.000222022	0.000125869	3399	tags=29%, list=24%, signal=23%	7161/8091/8318/9401/29128/2305/51659/55247/83990/7518/146956/1956/7517/2175/78995/113130/9232/84501/90381/4796/4173/1111/10856/63967/8438/9319/29089/2139/10459/4176/201254/55215/5888/26270/5427/11169/79000/197342/9768/10721/1032/6119/3014/7516/4521/10519/5883/84787/4171/1663/983/4862/5984/55257/5424/25788/3297/5982/51514/10036/10635/9156/84875/1454/11200/80119/10293/672/116028/57804/54929/80010/9…	3.6536
PDAC	DNA repair	Low	GO:0006281	534	-0.461148	-1.97282	3.07316e-13	1.42849e-11	8.6227e-12	2903	tags=29%, list=20%, signal=24%	4913/7336/55159/85456/5423/2178/8208/4172/6596/580/9643/7319/23049/83666/84501/26270/4331/7415/55611/286053/4436/27339/5893/151636/5438/5983/84464/5883/6749/25913/9100/5536/1054/7320/83695/5371/10038/4174/11073/675/1032/1022/63979/5425/6874/1454/8607/56852/64858/29844/5591/5932/5531/57804/9149/253714/2177/80820/92667/10155/6240/10459/4439/55345/7374/3978/201254/4175/10036/5885/8317/10519/1763/598…	10.8451
PDAC	regulation of immune response	High	GO:0050776	704	-0.359722	-1.3273	0.0017925	0.0112118	0.00761995	1500	tags=15%, list=10%, signal=15%	5583/79679/27293/58509/55061/8809/5336/9466/54941/56928/727/3662/26253/10451/1178/8398/10875/2302/952/9173/199920/5133/5284/5802/925/131450/54440/29997/89857/2822/116449/5588/926/729230/916/4057/718/7098/948/3815/7494/3821/54900/3702/596/53347/149628/4068/7100/917/5579/1675/6504/10225/5602/919/660/721/50852/2215/3575/153579/55024/197358/912/3952/915/114836/10563/2672/720/387357/9840/7535/1191/262…	1.95033
PDAC	regulation of immune response	Middle	GO:0050776	704	-0.360682	-1.63049	2.3626e-08	7.96046e-07	4.51296e-07	2352	tags=26%, list=16%, signal=23%	11314/9404/10666/5063/56940/10865/9971/2533/59338/89870/118788/3937/56833/718/919/5795/22841/64005/4214/23411/146722/3594/177/1281/8417/6688/3109/54941/2207/1520/8631/713/653361/10870/409/7099/23228/920/712/10333/11006/5771/10875/2268/131450/634/729230/5914/51311/58484/9473/153579/5468/116449/1191/3635/6850/952/6352/6504/29760/23643/915/2/5469/9840/7535/5027/1493/945/5336/150372/6777/8832/7133/52…	6.09906
PDAC	regulation of immune response	Low	GO:0050776	704	0.367031	1.61327	1.07213e-08	1.74124e-07	1.05105e-07	2200	tags=24%, list=15%, signal=21%	931/930/640/115352/974/3952/1380/973/6363/933/730/1236/90865/81793/1268/729/151888/3630/26228/259/722/26279/948/1511/5225/5579/114836/1675/50852/257144/55024/149628/3929/913/3820/54900/7294/5319/387357/596/4068/1893/916/10225/197358/917/3662/5063/911/78989/3575/3702/9971/7535/9840/56253/1191/53347/915/89857/925/926/153579/6504/54440/388325/940/199920/919/912/6693/2219/79987/1240/729230/116449/209…	6.75914
PDAC	adaptive immune response	High	GO:0002250	370	-0.421255	-1.51454	0.000292222	0.00273511	0.00185889	1916	tags=24%, list=13%, signal=21%	3140/26022/3119/6693/10411/3113/3115/924/60468/2243/8995/3120/79679/55061/27074/8809/9466/54941/727/3662/1178/3112/3111/5909/2302/9173/5133/51744/925/54440/89857/3127/5588/926/729230/916/923/718/3821/54900/3702/814/255231/4068/917/5579/6504/608/338376/10148/919/660/721/50852/3575/912/915/114836/10563/202309/720/8320/387357/7535/1191/115650/10462/90865/27240/7294/974/6097/939/3512/4063/151888/959/…	2.56303
PDAC	adaptive immune response	Middle	GO:0002250	370	-0.404049	-1.74548	7.59825e-07	1.28031e-05	7.25833e-06	2218	tags=32%, list=15%, signal=27%	718/3111/919/64005/23411/3594/10068/177/8417/3109/54941/2207/3903/1520/8631/713/11069/7099/920/3560/712/11006/634/729230/51311/64218/23108/1191/51744/6774/3635/6850/639/83700/6504/915/7535/5027/1493/5294/10462/79168/8832/7133/5293/51176/10892/54210/10859/23180/3586/255231/114548/2213/84174/57823/50615/2534/3071/7124/54440/5788/4208/3575/7454/729/926/695/3824/1880/60468/7294/10990/6693/917/3702/89…	4.89269
PDAC	adaptive immune response	Low	GO:0002250	370	0.443741	1.85193	1.27004e-09	2.63386e-08	1.58986e-08	2333	tags=33%, list=16%, signal=28%	930/974/115650/1380/973/6363/730/90865/729/151888/959/4063/27240/939/722/5579/8320/114836/50852/913/54900/7294/387357/608/10148/4068/923/3112/916/10462/917/3662/911/3575/3702/7535/3512/1191/915/89857/925/255231/926/6504/54440/940/919/912/60468/6693/202309/79987/729230/1378/10563/6097/718/51744/3118/695/5788/57823/5588/814/3071/3111/54941/84174/3824/1493/4208/10990/720/727/9173/114548/5293/721/201…	7.57941
PDAC	inflammatory response	Middle	GO:0006954	641	-0.373724	-1.68392	3.05889e-08	9.37133e-07	5.31281e-07	2027	tags=26%, list=14%, signal=23%	4035/3559/3487/1238/3269/653361/4856/7010/1436/7099/712/10333/2828/11006/5771/10203/2268/131450/729230/23166/51311/5345/58484/2833/9473/241/5468/23135/2335/1191/145581/6774/1536/27035/6850/3082/6367/83700/6352/6289/6504/1910/29760/23643/2/6608/4261/5027/140/8840/5336/5294/150372/6777/6403/7133/5293/51284/5737/1234/654/240/9365/347/728/51738/5354/313/10663/5587/1233/10800/3586/120892/114548/4671/6…	6.0282
PDAC	inflammatory response	Low	GO:0006954	641	0.349352	1.525	1.2321e-06	1.37263e-05	8.28549e-06	2331	tags=27%, list=16%, signal=24%	6366/1269/2167/3952/1776/9370/6363/6361/1236/90865/81793/1268/2532/3630/26228/4023/51738/959/26279/948/5068/3929/2157/10219/134/1036/150/923/1893/225/10225/197358/347/9971/5354/284340/3603/5729/1191/1800/3373/10663/3683/1233/5023/1588/6504/6403/8530/3479/5320/4064/6367/122618/940/80709/313/10800/7852/3957/5345/5473/3082/1240/729230/2099/5737/10563/375387/718/388125/131450/7100/2353/695/5788/2350/…	4.86245
PDAC	leukocyte activation	High	GO:0045321	803	-0.351881	-1.30462	0.00295316	0.0163492	0.0111115	2319	tags=22%, list=16%, signal=20%	2267/2624/2255/53833/403313/7940/51043/695/3676/201633/3117/1493/3123/4602/57823/6352/896/29760/56253/29851/4064/161882/5788/145581/8503/3932/4242/6595/5295/3140/6422/10814/26022/3119/6693/79626/3113/23228/3115/10461/924/6794/6932/26279/3623/3683/7001/11280/5729/8995/3953/3120/6604/3955/79679/90273/8654/8530/8809/5336/9466/3662/26253/10451/1178/9479/6571/10875/3112/3111/3087/5087/2302/8325/952/91…	1.7865
PDAC	leukocyte activation	Middle	GO:0045321	803	-0.421256	-1.9303	2.64722e-16	1.78423e-13	1.01152e-13	1904	tags=26%, list=13%, signal=24%	3676/10077/221395/7099/23228/920/6666/3560/3707/712/10333/11006/5771/10875/2268/120425/634/729230/5914/9473/22918/678/284021/64218/116449/2335/652/55509/1191/51744/3953/145581/57045/6774/55274/3604/3635/6850/9760/639/64919/952/3624/6722/6352/6504/29760/915/2615/9840/1326/7535/5027/54518/57580/1493/945/5336/5294/150372/6777/8832/7133/90273/5293/29851/6404/51176/10892/3394/57678/26191/10457/9479/18…	12.7486
PDAC	leukocyte activation	Low	GO:0045321	803	0.414169	1.83786	6.1118e-16	5.88479e-14	3.5522e-14	2264	tags=28%, list=16%, signal=25%	931/6366/115350/5079/1269/643/930/115352/974/3952/1776/115650/1380/973/6363/933/4495/1236/90865/343/1268/3630/6422/26228/5450/959/4063/27240/2322/939/26279/1511/7704/5579/22806/5730/8320/114836/2255/9750/55024/3929/10814/54900/51237/387357/374403/399/10148/596/944/923/3112/916/197358/917/3662/911/921/10320/3575/3702/55423/7535/9452/9840/5729/56253/1191/915/57705/925/1840/3683/926/6504/64926/914/8…	13.2303
PDAC	lymphocyte activation	High	GO:0046649	667	-0.361739	-1.33286	0.00260521	0.0148657	0.0101033	2294	tags=23%, list=16%, signal=20%	2255/53833/7940/51043/695/3676/201633/3117/1493/3123/4602/57823/6352/896/29760/56253/29851/4064/161882/5788/8503/3932/4242/6595/5295/3140/6422/26022/3119/6693/79626/3113/23228/3115/10461/924/6794/6932/26279/3623/3683/7001/8995/3953/3120/6604/3955/79679/90273/8654/8809/5336/9466/3662/26253/10451/1178/9479/10875/3112/3111/3087/5087/2302/8325/952/64926/57705/23240/5734/51744/925/11151/54440/4066/649…	1.82781
PDAC	lymphocyte activation	Middle	GO:0046649	667	-0.424572	-1.91802	2.16216e-14	9.71532e-12	5.50782e-12	1904	tags=26%, list=13%, signal=24%	3676/10077/7099/23228/920/6666/3560/3707/11006/5771/10875/2268/120425/634/729230/5914/9473/678/64218/116449/652/51744/3953/57045/6774/55274/3604/3635/6850/9760/639/64919/952/3624/6722/6352/6504/29760/915/2615/9840/1326/7535/5027/54518/57580/1493/5336/5294/150372/6777/8832/7133/90273/5293/29851/51176/10892/3394/57678/26191/10457/9479/1840/201633/3936/10859/3586/1794/8324/114548/2322/2213/914/84174…	11.0125
PDAC	lymphocyte activation	Low	GO:0046649	667	0.424188	1.85532	4.75527e-14	3.77065e-12	2.27605e-12	2264	tags=28%, list=16%, signal=25%	931/6366/115350/5079/643/930/115352/974/3952/115650/1380/973/6363/933/1236/343/3630/6422/5450/959/4063/27240/2322/939/26279/1511/7704/5579/22806/8320/114836/2255/9750/55024/54900/51237/387357/374403/399/10148/596/944/923/3112/916/197358/917/3662/911/921/10320/3575/3702/55423/7535/9452/9840/56253/915/57705/925/1840/3683/926/6504/64926/914/54440/6932/3479/5618/5320/4064/940/919/912/10077/9760/6693/…	11.4236
PDAC	KEGG: Cytoskeleton in muscle cells	High	hsa04820	180	0.416216	1.82368	5.69595e-06	0.000152367	0.000109422	1563	tags=33%, list=11%, signal=30%	27063/1301/1299/3728/72/2026/2335/81624/3675/22801/1277/22989/1674/165904/1289/127294/4001/3673/3678/2318/7414/1278/4628/7058/1462/3690/2023/1291/7057/27295/1282/1290/7171/9260/2275/633/284217/483/10398/22795/1832/3685/1281/7791/1284/7169/50509/3339/60/1729/7168/8572/84033/1292/3688/4811/1293/3694/10611	3.81711
PDAC	KEGG: Cytoskeleton in muscle cells	Middle	hsa04820	180	-0.381381	-1.52769	0.00506433	0.0427507	0.031122	2727	tags=42%, list=19%, signal=35%	1465/1290/7168/7414/10611/4811/9672/6645/1289/79188/6442/1605/7058/7057/3672/1284/1281/1837/1293/1282/4629/22989/91010/3676/3680/10398/127294/22801/2335/8082/1277/3695/1278/1824/7111/23500/2275/22795/23345/6444/3908/1298/1756/4628/6383/7134/633/2199/25802/4621/1462/27295/7273/8516/2200/1302/1634/91977/1286/56776/57731/2006/2192/3679/7060/171024/161176/1301/1285/2273/287/72/1299/7139/477/1674	1.36906
PDAC	KEGG: Cytoskeleton in muscle cells	Low	hsa04820	180	-0.368622	-1.40806	0.00734192	0.0238056	0.0131147	2554	tags=36%, list=18%, signal=30%	6712/29766/1290/7057/57159/1729/10529/1287/7058/7171/1832/3688/829/51332/1829/3685/127294/7414/3339/8572/1288/1301/272/6385/22989/483/4703/1289/1277/1291/60/284217/64423/23353/84033/22801/50509/9260/79784/6382/3696/3655/2318/3694/2335/84823/3678/5339/7136/3673/72/165904/3691/375790/4001/2023/2026/3728/81624/3690/1297/3675/27063/7138/4604	1.62332
PDAC	REACTOME: Extracellular matrix organization	High	R-HSA-1474244	270	0.3445	1.56814	4.02444e-05	0.000162587	7.03218e-05	1851	tags=38%, list=13%, signal=34%	164656/1301/4321/1299/222663/11096/5352/1303/2335/7087/8038/4017/3381/5033/4015/3675/140766/22801/7837/1277/176/4318/50859/1289/1295/8754/8076/169044/3673/3678/5650/1278/655/1462/3690/9507/1291/7057/8728/87/4320/871/1282/5351/1290/3911/633/3910/340267/1300/284217/3383/1515/3915/22795/6696/170690/4324/3685/1281/101/1284/3371/4316/50509/9644/6678/283208/3339/1514/1306/4237/999/3684/8985/5155/84695/…	3.78891
PDAC	REACTOME: Extracellular matrix organization	Middle	R-HSA-1474244	270	-0.347279	-1.43782	0.00373617	0.0138304	0.00855559	2100	tags=40%, list=15%, signal=35%	4811/4053/23473/9672/84034/1303/5644/1289/30008/1605/4237/7057/3672/1284/3915/1281/1293/1282/7450/1520/2247/4239/3676/3680/56999/1307/7448/7092/1306/634/22801/2335/652/5175/7837/9644/3910/83700/1277/3695/5118/1278/3385/6678/2/54829/9510/10491/22795/4016/5654/4316/4325/11095/3908/58494/81578/1298/1756/4921/9507/3689/1513/3684/6383/8038/170690/633/2202/2199/4593/4060/5645/1462/1296/9378/8516/10516/…	1.85917
PDAC	REACTOME: Extracellular matrix organization	Low	R-HSA-1474244	270	-0.357078	-1.42903	0.00460345	0.0106796	0.00490157	1579	tags=31%, list=11%, signal=28%	1308/3339/92291/961/1288/1301/79709/6385/5155/1289/8038/960/977/11096/222663/1508/87/826/1277/1291/823/6696/284217/7837/999/649/5054/650/1514/22801/4324/8974/50509/8985/4320/147968/6382/3696/1305/3655/4312/3694/8754/2335/164656/4015/3383/4323/176/140766/3381/3678/101/5339/5033/1303/871/5351/3673/1404/2244/655/1515/3918/3691/375790/5352/50859/3914/4017/169044/3911/340267/4318/3909/3690/1297/4314/3…	1.97145
PDAC	extracellular matrix organization	High	GO:0030198	278	0.34079	1.51613	0.000109743	0.00117029	0.000795374	1658	tags=32%, list=12%, signal=29%	25818/164656/4241/1301/4321/1299/11096/124056/1303/4017/3381/5033/25975/4015/30001/26585/140766/7124/7837/1277/3249/4318/7045/54507/1289/84830/60681/1295/64093/10631/3491/169611/55959/11173/169044/84168/10609/5650/1278/84627/3690/9507/4320/3569/871/1282/11174/1290/340267/6624/81792/2296/1300/284217/165/1515/3915/22795/1803/170690/92949/4324/1281/101/1284/23213/4316/50509/10653/3038/2191/302/1306/…	2.93171
PDAC	extracellular matrix organization	Middle	GO:0030198	278	-0.410838	-1.71177	1.06164e-05	0.000115411	6.54289e-05	2453	tags=40%, list=17%, signal=33%	1303/5644/84627/1289/30008/1605/23122/23187/4643/861/1284/7075/3915/1281/1282/4035/2264/5156/4629/1520/4239/56999/1307/7448/7092/1306/5345/11174/2191/7837/84168/165/27035/1277/1278/55959/7133/9510/10491/22795/10266/4016/4316/4325/83716/11095/146206/3936/3908/57188/1298/2824/1490/4921/9507/1513/170690/9806/8434/7124/3491/4060/8292/5645/144165/1296/83872/25903/8516/10516/333/7046/1302/1295/11096/95…	3.93775
PDAC	leukocyte cell-cell adhesion	Middle	GO:0007159	356	-0.396022	-1.70536	4.46301e-06	5.84091e-05	3.31134e-05	1956	tags=28%, list=14%, signal=25%	8631/11151/3676/10077/920/6666/3707/11006/5771/10875/634/729230/5914/652/5175/57045/55274/6850/3695/6352/6504/2615/9840/1326/7535/1493/6777/6403/29851/6404/51176/10892/57678/26191/240/10457/1840/201633/58494/10859/3586/114548/2213/3689/2534/3071/7124/54440/5788/3575/9308/55423/64926/3561/81704/10125/5322/6693/921/1949/11326/1524/3118/916/10148/940/1604/6402/119/399/923/3683/30835/959/6387/1511/86…	4.23352
PDAC	leukocyte cell-cell adhesion	Low	GO:0007159	356	0.339273	1.41666	0.00123816	0.00637038	0.00384531	2254	tags=26%, list=16%, signal=23%	6366/3952/115650/6363/1236/959/939/26279/1511/7704/9750/54900/399/10148/6402/923/3112/916/921/3575/55423/7535/9840/56253/119/6387/1840/3683/6504/64926/6403/54440/3479/5320/940/912/10077/6693/729230/1378/3118/5788/11151/10875/5588/81704/23240/58494/864/3071/201633/3111/29851/1493/1960/6352/114548/10164/7494/8013/6604/6850/3676/79626/3707/3113/3586/3115/3932/10125/50512/3109/8654/10457/6595/6404/37…	2.19583
PDAC	regulation of cell motility	Middle	GO:2000145	869	-0.33505	-1.53796	1.59013e-07	3.54749e-06	2.01115e-06	2645	tags=30%, list=18%, signal=26%	7414/472/5295/3036/199/6347/6789/23473/94/27286/6793/23075/55604/84034/27202/1839/4920/727/22902/23499/653/83692/9530/284119/4092/9079/1003/80139/90550/10982/11314/1605/5063/56940/7048/23122/10507/7057/8613/80312/2697/7075/58191/8646/56833/5613/221178/397/57381/5641/23129/5795/57715/23411/1902/22846/9423/130399/79890/177/2886/22998/1281/1800/2066/411/6688/1601/57406/4035/54986/5156/104/11240/1115…	5.45008
PDAC	REACTOME: Metabolism of RNA	Low	R-HSA-8953854	698	-0.328598	-1.42432	0.000184215	0.000525263	0.000241078	4999	tags=42%, list=35%, signal=28%	27238/84991/11103/3183/27257/10813/57461/55759/6132/9128/84324/9092/53371/55094/2963/9589/4116/117246/8570/84128/6139/134430/11052/24148/6396/55813/23481/27340/6418/10775/22984/154007/23198/3184/11325/129450/129401/283742/54464/79760/1453/2966/10199/3185/5710/5394/1977/51002/115024/56902/134637/23020/10713/23160/10465/2068/24140/988/10128/51096/1207/5094/3191/6635/2107/115708/10605/6227/84844/935…	3.27962
PDAC	oxidative phosphorylation	Middle	GO:0006119	122	0.446945	1.67216	0.00187777	0.00740128	0.00419595	4055	tags=52%, list=28%, signal=38%	125965/1537/400916/891/4728/4726/983/4715/374291/30968/205/4723/4712/513/1345/4713/51142/29796/7415/4717/4700/9377/54205/7384/4710/57017/637/4718/1327/4709/1351/9551/84277/1329/790955/4694/506/6391/10105/4695/7385/54539/515/126328/65990/7388/509/1349/1337/6390/388753/4702/11315/92014/4697/4716/1716/10476/54949/27089/1340/215/521/4708	2.13069
PDAC	oxidative phosphorylation	Low	GO:0006119	122	-0.41605	-1.51947	0.007933	0.0275397	0.0166236	5272	tags=55%, list=37%, signal=35%	4702/6392/790955/4718/4719/57017/4694/54539/4711/205327/29796/11315/4716/27089/6391/514/4700/4704/1329/509/515/4717/1327/4697/7384/1347/7385/55967/6390/1349/9377/4705/27069/9551/4723/4706/1351/440567/4712/4729/1716/4709/7388/400916/7415/4436/51142/215/1345/4710/30968/4728/637/7124/10105/1337/4726/1340/506/4715/6472/54205/1537/125965/205/983/891	1.56004
UCEC	REACTOME: Cell Cycle	High	R-HSA-1640170	645	0.440524	1.49488	4.90064e-07	1.44919e-05	1.09804e-05	3720	tags=38%, list=26%, signal=30%	7277/6241/7153/1029/1869/990/994/23397/57405/9700/4605/63967/11065/22974/332/8362/55388/993/7015/8318/9212/55143/1870/84296/220134/2810/1058/5347/93323/147841/29082/55355/27338/54908/151648/79172/11004/6790/10403/116028/10381/7298/4998/641/699/5427/80028/1030/2305/1460/1111/991/701/5717/83990/51659/7083/5888/1021/890/64946/84515/51512/9837/4171/113130/898/11339/25946/5691/5715/79075/9232/9493/831…	4.83887
UCEC	REACTOME: Cell Cycle	Middle	R-HSA-1640170	645	-0.424427	-1.46207	1.42379e-09	5.95669e-09	2.59984e-09	3391	tags=31%, list=24%, signal=25%	4609/4175/5931/10133/5705/701/55143/995/8924/9025/993/10403/57804/1778/54821/85378/11339/26277/80119/990/79902/22974/3619/5689/10121/3161/55388/3320/5982/10844/5526/5984/9985/4926/64900/4751/9133/891/1063/387103/9688/5709/8363/3978/203068/7153/1104/9212/84617/5437/5713/3326/5435/7283/200014/5111/4172/9700/5425/8345/93323/6790/29882/22981/1870/80152/1874/5901/5905/55505/8343/113130/27127/51659/112…	8.225
UCEC	chromosome organization	High	GO:0051276	559	0.446603	1.51987	8.14741e-07	5.63458e-05	4.44158e-05	2907	tags=29%, list=20%, signal=24%	158401/3024/8091/7153/57520/3159/10460/990/23397/146909/57405/9700/4605/11065/22974/332/84072/8362/8438/7015/9787/8318/9212/55143/25788/84296/1058/5347/147841/9319/29082/55355/301/54908/151648/79172/11004/10403/83903/157777/116028/6672/7273/641/2852/7272/10595/699/84101/991/701/83990/51659/5888/10721/64946/84515/5570/126353/9837/4171/113130/898/11339/79075/9232/9493/256006/220064/54892/10615/4439…	4.24914
UCEC	chromosome organization	Middle	GO:0051276	559	-0.372942	-1.28397	0.000430629	0.00425204	0.00331226	4181	tags=35%, list=29%, signal=25%	2068/5570/5347/1062/1058/55226/8480/6597/1499/225689/8971/2316/79991/84296/55755/84893/256364/6950/1843/5588/5394/9493/4173/2959/1736/7175/26073/9918/6119/9131/79913/1660/4609/4175/91603/7517/701/55143/8940/3704/54627/10694/26354/9400/4733/91272/79035/10403/11284/90417/56992/11339/26277/80119/7917/908/23212/990/56154/22974/3619/10576/56897/5976/3320/5982/49856/5984/9985/4926/729440/7520/85456/475…	2.3714
UCEC	REACTOME: M Phase	Middle	R-HSA-68886	385	-0.490173	-1.67372	4.96669e-13	3.28442e-12	1.43351e-12	2553	tags=30%, list=18%, signal=25%	4751/9133/891/1063/9688/5709/8363/203068/1104/9212/84617/5713/7283/200014/9700/8345/93323/29882/22981/80152/5901/5905/8343/113130/11258/5700/11190/11065/8341/8344/8365/7846/8334/9232/27338/1639/347733/332/8339/10112/25906/4000/147841/6396/5695/3014/84790/5518/11004/5708/5721/10383/5704/80776/6233/8360/653784/8347/5691/11130/5720/8368/246184/79643/7311/3012/10726/991/5693/5714/8294/5692/3017/22994…	11.4835
UCEC	REACTOME: M Phase	Low	R-HSA-68886	385	0.287199	1.55046	1.35351e-05	5.11873e-05	2.43502e-05	2446	tags=24%, list=17%, signal=21%	6232/8361/8356/8350/80097/8636/7314/8367/3018/8294/5696/27243/5699/8359/8344/80776/5702/85236/246184/5710/8331/8352/8338/6233/5692/29781/8335/8354/8366/3012/7316/5720/6396/8339/79643/653784/8368/10383/3017/8346/10726/653604/8340/8334/7311/8364/10376/22994/8360/51529/5693/5721/55766/7280/8342/4000/11258/8968/1069/5714/80152/29882/4926/5688/8358/8347/8345/5694/5518/1639/8357/85378/8970/8343/7175/83…	4.29084
UCEC	nuclear division	High	GO:0000280	373	0.533527	1.79363	1.19377e-10	9.90716e-08	7.80953e-08	2930	tags=38%, list=21%, signal=31%	2069/56603/122402/3552/158401/126549/56776/7153/3553/3481/994/23397/146909/57405/9700/4605/11065/22974/332/8877/84072/8438/54443/9787/9212/55143/25788/5347/147841/9319/29082/27338/54908/151648/11004/6790/10403/83903/7273/7272/699/55512/7039/84101/4288/1111/991/701/83990/5888/126353/113130/26013/898/858/91646/79075/1906/9232/79703/9493/256006/54892/10615/4439/8815/3833/84722/891/5885/5155/146956/2…	7.00405
UCEC	chromosome segregation	High	GO:0007059	383	0.485847	1.63479	3.60119e-07	3.15465e-05	2.48672e-05	2907	tags=34%, list=20%, signal=28%	158401/126549/56776/7153/57520/10460/990/23397/146909/57405/9700/4605/11065/22974/332/81610/84072/9787/9212/55143/220134/5347/93323/147841/9319/29082/55355/54908/151648/11004/6790/10403/83903/116028/1894/7273/7272/699/84101/4288/991/701/83990/64946/126353/113130/898/11339/79075/9232/9493/256006/54892/10615/4439/3833/84722/891/5885/29899/146956/24137/90417/9133/81620/10051/81930/1731/10388/10734/5…	4.50105
UCEC	mitotic cell cycle	High	GO:0000278	832	0.439963	1.50517	2.94797e-08	4.26158e-06	3.35928e-06	2803	tags=29%, list=20%, signal=25%	131405/2069/27133/3552/150094/785/7277/29980/6241/3624/1029/3553/57520/1869/284403/10460/5314/3481/990/84084/994/57165/23397/146909/57405/9700/4605/63967/11065/22974/128239/332/85417/8877/79616/993/54443/7015/9787/8318/9212/55143/1870/220134/79915/1058/5347/147841/9319/29082/56624/301/27338/54908/151648/1033/11004/6790/5569/10403/83903/10381/388/1894/4998/64859/23476/7273/641/7272/699/55512/1030/…	5.37043
UCEC	regulation of immune response	Middle	GO:0050776	676	-0.4183	-1.44673	2.446e-09	2.78843e-07	2.17214e-07	3741	tags=36%, list=26%, signal=28%	1236/717/84282/629/384/7301/7292/55061/8525/10616/2672/725/945/6688/153090/7410/5817/1660/3566/7430/55646/3820/7133/973/80149/79651/5819/1512/581/3109/4332/2214/660/834/1281/729/708/714/925/7917/912/3620/1493/53347/2358/4792/10563/942/8638/26007/3320/51043/948/51296/2150/5045/6737/10859/3659/3735/3726/1240/9473/84868/7520/941/5338/23170/51561/58484/613/54440/301/56927/9684/1520/7305/1777/3115/111…	6.55464
UCEC	regulation of immune response	Low	GO:0050776	676	0.30526	1.68894	5.80188e-11	4.60943e-09	3.00907e-09	3002	tags=29%, list=21%, signal=24%	5284/348/1191/722/54209/10870/3123/929/3106/712/915/2242/2302/3122/26279/718/29108/3134/3109/2209/3105/729/57864/10538/3107/146722/1512/259/3115/6223/4057/2876/3783/1675/720/653361/729230/3133/79132/2896/3689/9636/3075/29997/101/713/11315/1535/8764/3665/3119/9641/715/6188/972/3932/79155/64115/3430/730/10084/716/8517/5692/1520/5585/7409/3265/54923/7376/3684/11006/5777/7462/64170/2357/79671/919/309…	8.33635
UCEC	defense response to other organism	Middle	GO:0098542	821	-0.439917	-1.52483	1.89571e-14	1.18861e-11	9.25904e-12	3835	tags=38%, list=27%, signal=30%	79812/100507436/285195/84034/3656/6366/60509/2268/717/84282/629/3669/115992/55128/358/384/54606/7301/7292/55061/23580/23650/10616/2672/725/29800/10417/6688/153090/2058/5817/914/6609/1660/3566/9181/4641/255231/9582/55646/3820/10133/3151/80149/923/5819/11093/60489/4332/6373/2214/834/55324/729/708/714/71/912/64108/163702/2358/3394/56897/4486/4792/10563/6590/3934/5054/3512/8638/3098/26007/2317/3320/1…	10.925
UCEC	defense response to other organism	Low	GO:0098542	821	0.310113	1.74647	1.59486e-14	7.01205e-12	4.57752e-12	2745	tags=28%, list=19%, signal=24%	348/1191/722/54209/1670/684/2813/3113/10462/929/8685/3106/712/122618/11151/11117/718/29108/3134/2161/79792/23521/54/2209/3105/729/57864/10538/1728/3107/146722/283234/11018/3429/2934/6223/4057/1675/720/9450/653361/3133/8751/79132/2896/8344/9636/1672/3075/29997/8519/101/713/79626/2197/55647/1535/66005/8764/85236/3665/9641/715/140823/972/3932/79155/10695/3430/730/10406/10084/2537/716/4828/4688/8517/…	11.1542
UCEC	REACTOME: Innate Immune System	Middle	R-HSA-168249	865	-0.423272	-1.46684	2.45219e-12	1.52333e-11	6.64869e-12	3807	tags=37%, list=27%, signal=29%	529/5236/3656/2268/4583/90423/23191/717/84282/629/6285/8992/5698/10235/4650/5589/10454/823/5719/64333/2720/2990/725/2821/945/6709/7410/326624/47/1660/1992/4771/5686/4641/6947/6518/7133/5705/3725/2548/1774/5606/10694/5836/1512/3903/10487/1794/7184/8694/80331/4332/4033/11333/2214/834/729/1778/714/9040/71/847/6317/5641/5689/2358/9246/8566/10576/29099/4792/6590/5300/3934/978/84418/84265/10458/26007/3…	10.8172
UCEC	REACTOME: Innate Immune System	Low	R-HSA-168249	865	0.282267	1.58989	1.04651e-10	7.01903e-10	3.33901e-10	2745	tags=29%, list=19%, signal=25%	5284/10562/1191/722/54209/1670/684/29952/10462/4318/929/1118/3106/712/122618/718/29108/79792/3043/2209/7318/729/7314/3107/28956/1512/4689/1116/2934/84514/4057/1675/5696/720/5699/9450/653361/729230/3133/116844/1514/353/5660/79132/2896/5834/3689/6288/9636/1672/3075/101/713/5211/5702/1915/10549/1535/9961/2517/155066/3665/9641/715/284266/5710/10312/3101/9535/79169/3932/5441/967/53917/79155/10695/730/…	9.15372
UCEC	adaptive immune response	Middle	GO:0002250	346	-0.445528	-1.52429	3.9185e-07	1.53556e-05	1.19617e-05	3914	tags=42%, list=27%, signal=31%	1439/5588/80758/55611/100507436/11118/717/384/7374/7292/55061/84876/725/6097/5817/3566/255231/7133/973/80149/923/924/9025/5819/1512/3903/3109/2214/660/729/708/714/925/2956/912/1493/10563/3512/942/51043/64167/80380/10859/2794/3659/2185/5909/3726/84868/56259/941/51561/54440/301/50615/3111/10411/1520/3115/695/939/3119/28988/715/716/9466/7297/1191/5971/3329/1380/7942/84787/11025/8772/53833/3133/958/7…	4.81373
UCEC	adaptive immune response	Low	GO:0002250	346	0.3765	1.99643	2.65253e-11	2.49906e-09	1.6314e-09	3002	tags=34%, list=21%, signal=28%	1191/722/3118/54209/3127/3120/3113/3123/10462/3106/712/915/2302/3122/718/29108/3134/3109/2209/3105/729/10538/3107/1512/3115/3111/720/729230/3133/1514/713/8764/3665/3119/715/10312/972/6890/730/6097/716/1520/5585/3108/3265/54923/11006/3512/5777/7462/64170/919/10865/51043/4791/6494/81622/714/912/695/2185/939/11035/8631/7186/8772/259307/5909/11119/50615/10459/9466/11118/56941/54440/7006/7942/3594/390…	8.60222
UCEC	inflammatory response	Middle	GO:0006954	608	-0.429789	-1.48379	1.07382e-09	1.52597e-07	1.1887e-07	3783	tags=39%, list=27%, signal=30%	3656/6366/2268/1236/624/4258/221955/7301/7292/4598/241/3949/6608/3552/5764/9435/5740/153090/1660/3566/26471/7852/7133/80149/28964/55527/923/3269/79651/3725/5606/9034/59341/6373/2214/834/3620/114769/2358/10014/4792/10563/64838/10164/5054/3098/6614/11334/948/3579/2150/5045/3735/1240/84818/9473/84868/80833/4776/23166/51561/2852/22904/58484/613/5138/301/3557/56998/2194/1436/7305/650/695/1969/80274/36…	6.81645
UCEC	inflammatory response	Low	GO:0006954	608	0.266091	1.46338	4.27524e-06	6.2656e-05	4.09023e-05	2673	tags=26%, list=19%, signal=22%	348/1191/5764/54209/25824/3123/4318/929/1050/712/122618/2350/7293/26279/718/29108/2161/79792/57326/54/2532/3956/2209/1116/6223/2876/720/9450/653361/729230/3133/2896/3689/6288/101/79626/10663/11315/79004/5740/1535/66005/5008/10312/8986/79155/6647/3430/8517/4776/5692/25807/4856/1436/9051/8717/3684/11006/4069/7001/199/64170/2879/2357/84675/240/241/23166/59307/79671/2921/25979/146433/6369/6348/84818/…	4.20304
UCEC	leukocyte activation	Middle	GO:0045321	763	-0.362705	-1.25535	0.000316707	0.0033374	0.00259977	3354	tags=30%, list=24%, signal=24%	4242/7133/973/80149/923/9047/924/3725/54361/9308/64410/9025/5819/10457/1794/581/3109/4332/64926/2214/9093/925/284021/4783/7917/2956/912/3620/1493/90273/63925/10014/8291/3394/637/942/57580/11334/51043/3579/3955/80380/2150/306/10859/3659/90379/2185/9479/1725/3735/3726/9473/84868/2621/941/51561/2852/22904/613/54440/301/2648/50615/3111/7305/3115/1015/695/939/2064/6482/3119/4323/57864/2047/6194/4627/9…	2.47659
UCEC	lymphocyte activation	Middle	GO:0046649	635	-0.347604	-1.19998	0.00643229	0.0374178	0.0291477	3354	tags=29%, list=24%, signal=23%	4242/7133/973/80149/923/9047/924/54361/9308/64410/9025/10457/1794/581/3109/4332/64926/2214/9093/925/4783/7917/2956/912/3620/1493/90273/63925/10014/3394/637/942/57580/11334/51043/3955/80380/2150/10859/3659/90379/2185/9479/1725/3726/9473/84868/2621/941/51561/54440/301/2648/50615/3111/7305/3115/1015/695/939/2064/6482/3119/4323/57864/2047/6194/4627/9466/7297/578/57705/58515/55423/9452/5971/3329/1380/…	1.42692
UCEC	REACTOME: Extracellular matrix organization	High	R-HSA-1474244	258	0.475323	1.57056	0.000130315	0.00128453	0.000973278	1856	tags=28%, list=13%, signal=25%	5650/1301/1311/4312/170690/1285/1286/2244/650/1308/4314/80274/1297/136227/4319/176/84467/169044/7837/23127/1299/4015/4148/440854/1302/3675/91522/1300/22795/3915/1462/9507/255631/6382/1295/4038/5054/170692/3911/3694/8076/1293/3674/3914/7177/6385/1282/3679/1277/10893/2335/3678/7040/55214/222663/1296/9509/2199/5155/633/4321/5645/1284/1290/10753/50509/2201/147968/5340/3909/726/3912/6383	2.89126
UCEC	REACTOME: Extracellular matrix organization	Middle	R-HSA-1474244	258	-0.41291	-1.39653	0.00037139	0.000836647	0.000365161	4679	tags=47%, list=33%, signal=32%	56999/9509/7076/1508/4060/5650/84695/176/2331/51399/655/1462/388743/3693/1278/2335/4016/3691/30008/5155/1295/4015/1284/84034/3911/4237/9510/1292/255631/3912/823/1290/1293/4326/79709/11095/1286/3682/4324/1285/7450/3678/1281/3908/3915/11132/780/3909/147968/5054/1294/90187/5045/8985/1301/8974/64175/1308/1307/1520/5645/650/80274/4323/4321/284217/871/1302/91522/5340/3913/4320/5339/3383/136227/3684/682…	3.07746
UCEC	extracellular matrix organization	High	GO:0030198	267	0.448705	1.49386	0.000563115	0.00948632	0.0074778	2153	tags=31%, list=15%, signal=27%	5650/1301/1311/4312/170690/1285/1286/650/1308/26585/3569/3038/4314/6423/1297/4319/5268/2264/169044/25975/7837/23127/1299/4015/4148/4241/333/133584/1302/4982/91522/7045/1300/22795/3915/9507/255631/55790/81792/2294/1295/6624/170692/642658/55512/5345/30001/7177/146206/1282/10630/84627/1277/3037/10893/858/7040/59350/55151/1296/9509/54507/4321/5645/1284/602/1290/50509/5340/83716/7124/2131/3912/90102/7…	2.0229
UCEC	leukocyte cell-cell adhesion	Low	GO:0007159	340	0.246382	1.3047	0.00617846	0.0230209	0.0150282	2289	tags=23%, list=16%, signal=20%	3118/3127/3120/3113/3123/50512/11151/2302/3122/26279/29108/3109/3956/83706/3105/283234/3115/3111/572/729230/3133/116844/3689/101/79626/8764/3119/6188/972/3932/64115/7409/6404/3108/3549/11006/5777/7001/199/240/11314/7264/11326/51043/10164/6352/912/6522/939/8808/10318/9092/8631/8772/259307/58515/3695/10524/54440/64926/64410/3594/6603/942/6366/920/114548/10385/3659/445/3654/3071/3117/7535/567/23513/…	1.63788
UCEC	REACTOME: Metabolism of RNA	Middle	R-HSA-8953854	697	-0.431113	-1.48788	5.80051e-11	2.90026e-10	1.26584e-10	3987	tags=38%, list=28%, signal=29%	6829/115024/8233/10785/7884/23450/5394/6167/28960/6159/4809/51503/10199/6626/60528/1736/7175/51096/5698/4904/113179/4691/1659/84811/79084/23165/3315/23404/6160/5719/51759/23020/6201/6161/55687/6125/2058/10946/1660/5686/9582/51692/91603/9045/5705/81892/6224/88745/25929/26354/96764/84271/10436/10775/10813/6134/9343/79902/1478/5689/8449/5976/22938/9775/6191/65083/10644/10898/84967/57794/6169/9790/19…	9.53756
UCEC	REACTOME: Metabolism of RNA	Low	R-HSA-8953854	697	0.298471	1.67028	1.07985e-10	7.01903e-10	3.33901e-10	3025	tags=30%, list=21%, signal=25%	6232/7737/25873/6181/6175/6206/23521/6141/6176/6137/7314/6130/6122/6208/6203/9130/115939/6166/6223/6202/5696/5699/6157/6171/6155/6205/6135/8270/6154/6128/2197/5702/4736/11224/27238/6222/3921/55702/5710/54555/6229/6188/5441/10084/83443/6233/5692/5600/6193/2962/6633/7316/54512/4236/5720/6124/6132/79622/57418/6396/6194/8241/6136/6189/6144/79165/51690/200916/6187/348180/9785/10607/9277/3550/10073/102…	9.15372
UCEC	REACTOME: Metabolism of amino acids and derivatives	Middle	R-HSA-71291	319	-0.533081	-1.80868	4.75395e-16	5.7327e-15	2.50208e-15	3904	tags=53%, list=27%, signal=40%	6167/6723/5160/2936/84245/1036/6159/1757/5698/384/53905/6160/5832/5719/6201/6161/6125/2058/5686/9045/5705/56922/50506/6224/4948/7296/80150/3081/339983/6134/3620/3034/5689/4946/3067/4357/2346/6191/7965/2184/10295/6169/8528/2954/3735/389434/38/4141/5709/79814/6152/6189/6129/5713/6228/6144/6168/6156/6194/6520/2805/51121/26227/5162/169355/5859/6165/6209/200916/4953/5700/1728/6142/9380/6143/9061/1160/…	14.2416
UCEC	REACTOME: Metabolism of amino acids and derivatives	Low	R-HSA-71291	319	0.446245	2.33742	2.86522e-17	2.83793e-16	1.35003e-16	2744	tags=45%, list=19%, signal=37%	2875/6232/25873/6181/6175/7263/6206/23521/6141/6176/100131187/6137/1892/6130/1728/6122/9061/6208/6203/6166/6223/6202/5696/5699/6157/6171/6155/6205/2346/6135/6154/6128/2197/5702/113675/4736/11224/6222/3921/5710/6229/6188/80150/11185/6233/5692/6193/8528/8659/5720/6124/6132/1160/6194/5162/6136/6189/6144/200916/6187/223/5831/57407/9380/7311/6234/6228/7296/6209/5693/55349/5721/3028/4706/6129/38/6191/1…	15.547
UCEC	oxidative phosphorylation	Middle	GO:0006119	121	-0.580467	-1.92045	1.09519e-09	1.52597e-07	1.1887e-07	3305	tags=54%, list=23%, signal=42%	4710/7381/509/10476/9377/4712/440567/84300/10105/637/388753/4724/57017/4696/891/1337/1345/1340/4720/374291/4697/515/4715/4708/7388/514/4694/65018/4722/1350/215/1346/4702/6390/4706/7124/506/7415/1349/7386/498/6472/4728/1351/513/4716/11315/4709/51142/27089/4723/1327/29796/1537/521/30968/54539/790955/4695/4726/1329/4725/7384/65990/4713	6.81645
UCEC	oxidative phosphorylation	Low	GO:0006119	121	0.530729	2.42771	9.89776e-12	1.00424e-09	6.55576e-10	3959	tags=61%, list=28%, signal=45%	1346/4713/65990/4725/4695/7384/1327/521/11315/65018/1329/790955/4723/1350/4726/27089/498/29796/4716/4694/7388/1349/30968/51142/515/4702/4709/7415/1351/440567/4706/4708/513/54539/514/1537/6390/4697/374291/4722/4720/7386/506/57017/4724/4717/1345/7381/4696/4728/4700/4712/7385/388753/509/1337/126328/215/23479/55967/1347/6472/4707/84300/9377/10105/522/27069/637/4714/10975/4710/1340/51103	8.99816
UCEC	REACTOME: rRNA processing	Middle	R-HSA-72312	195	-0.603065	-2.02403	7.4341e-18	1.26999e-16	5.54297e-17	3905	tags=58%, list=27%, signal=43%	5394/6167/6159/4809/10199/60528/1736/51096/4691/23404/6160/6201/6161/6125/9045/6224/88745/26354/10436/10813/6134/6191/65083/6169/9790/51504/10557/22984/6152/6189/6129/55272/6228/79050/6144/6168/6156/6194/51121/55505/6165/6209/200916/8602/2091/54913/79922/6142/6143/6229/10528/6231/6234/6227/10969/27341/9349/6158/57647/6147/55178/6124/6136/5822/4736/705/8568/3921/116832/6188/55651/6154/6128/6222/62…	15.8962
UCEC	REACTOME: rRNA processing	Low	R-HSA-72312	195	0.572761	2.794	4.34486e-23	1.00415e-21	4.77681e-22	2836	tags=51%, list=20%, signal=41%	6232/25873/6181/6175/6206/23521/6141/6176/6137/6130/6122/6208/6203/115939/6166/6223/6202/6157/6171/6155/6205/6135/6154/6128/2197/4736/11224/6222/3921/54555/6229/6188/6233/6193/54512/6124/6132/57418/6194/6136/6189/6144/200916/6187/10607/9277/7311/6234/6228/54913/6209/3028/6129/6191/56915/6134/6156/6158/6147/55272/9349/9136/6125/55178/6161/6152/23481/6168/6165/55651/10557/6227/51121/6160/117246/620…	20.9982
UCEC	ncRNA processing	Middle	GO:0034470	401	-0.411877	-1.40984	1.41023e-05	0.000280703	0.000218663	4552	tags=40%, list=32%, signal=28%	65080/23016/317781/55253/5303/56342/54974/91646/10885/54973/92856/55039/11137/55720/51637/90121/83480/2068/10412/55226/23560/54487/50628/51367/10785/23264/5394/131870/4809/10199/60528/1736/3669/51096/113179/54606/29777/23404/9326/6201/26995/55687/6125/55646/11022/9045/10667/88745/6839/64852/54938/10436/10775/16/10813/23212/25983/9775/54859/65083/79693/9790/3735/84881/23223/51547/51504/64963/10557…	3.55175
UCEC	ncRNA processing	Low	GO:0034470	401	0.267494	1.43983	0.000149174	0.00111164	0.000725685	3980	tags=35%, list=28%, signal=26%	6232/7737/138716/6208/115939/6223/6202/6155/6135/8270/6154/29997/11224/54555/6229/126789/27037/113000/54512/4613/27079/57418/6194/83707/55140/55011/348180/11180/10607/9277/55621/6234/79039/114034/54913/6209/64118/3028/6895/6129/3692/51493/55152/56915/57109/6301/79042/80789/9092/55272/23587/57505/9136/6125/55178/55695/23481/6165/55651/10978/64963/10557/6227/2483/10248/117246/10360/115708/56931/104…	2.95404

## Sheet: TableS3B
pathway	estimate	estimate1	estimate2	statistic	p.value	parameter	conf.low	conf.high	method	alternative	FDR
GOMF_ACTIN_BINDING	-2.61943	-1.1921	1.42733	-6.83664	3.1278e-11	391.102	-3.37271	-1.86614	Welch Two Sample t-test	two.sided	1.2246e-09
GOBP_ACTIN_FILAMENT_BASED_PROCESS	-2.56901	-1.18542	1.38359	-6.50289	2.41373e-10	390.394	-3.34571	-1.7923	Welch Two Sample t-test	two.sided	7.01954e-09
GOCC_ACTIN_CYTOSKELETON	-2.38963	-1.10127	1.28836	-6.16858	1.73609e-09	387.22	-3.15128	-1.62799	Welch Two Sample t-test	two.sided	3.69126e-08
GOBP_CYTOSKELETON_ORGANIZATION	-2.23312	-0.918788	1.31433	-5.96199	5.58075e-09	390.325	-2.96952	-1.49671	Welch Two Sample t-test	two.sided	1.0062e-07
GOBP_ACTIN_FILAMENT_ORGANIZATION	-2.16146	-0.96412	1.19734	-6.45509	3.2629e-10	384.542	-2.81981	-1.5031	Welch Two Sample t-test	two.sided	9.09551e-09
GOMF_CYTOSKELETAL_PROTEIN_BINDING	-2.00946	-0.904358	1.10511	-5.87271	9.05721e-09	397.872	-2.68215	-1.33678	Welch Two Sample t-test	two.sided	1.54766e-07
GOBP_REGULATION_OF_CYTOSKELETON_ORGANIZATION	-1.97976	-0.886956	1.09281	-6.82556	3.34424e-11	391.766	-2.55001	-1.40951	Welch Two Sample t-test	two.sided	1.29261e-09
GOBP_SUPRAMOLECULAR_FIBER_ORGANIZATION	-1.9527	-0.721409	1.23129	-5.42168	1.04047e-07	387.651	-2.66082	-1.24458	Welch Two Sample t-test	two.sided	1.24261e-06
GOCC_EARLY_ENDOSOME	-1.8607	-1.00973	0.850967	-6.04571	3.34745e-09	410.167	-2.4657	-1.25569	Welch Two Sample t-test	two.sided	6.48998e-08
GOBP_VESICLE_MEDIATED_TRANSPORT	-1.82656	-0.940841	0.885722	-3.70404	0.000242064	399.341	-2.79601	-0.857113	Welch Two Sample t-test	two.sided	0.000933533
GOBP_REGULATION_OF_ACTIN_FILAMENT_BASED_PROCESS	-1.81503	-0.87023	0.944795	-6.44251	3.44746e-10	392.138	-2.36891	-1.26114	Welch Two Sample t-test	two.sided	9.47894e-09
GOBP_REGULATION_OF_ACTIN_FILAMENT_ORGANIZATION	-1.79385	-0.865868	0.927985	-6.85039	2.85055e-11	393.301	-2.30868	-1.27903	Welch Two Sample t-test	two.sided	1.13007e-09
GOMF_PHOSPHOLIPID_BINDING	-1.76995	-0.898163	0.871789	-6.78101	4.3502e-11	396.235	-2.2831	-1.2568	Welch Two Sample t-test	two.sided	1.61934e-09
GOCC_ENDOSOME	-1.71785	-0.960832	0.757022	-4.29731	2.16645e-05	406.015	-2.50369	-0.932013	Welch Two Sample t-test	two.sided	0.000114854
GOBP_ACTIN_POLYMERIZATION_OR_DEPOLYMERIZATION	-1.68483	-0.763954	0.92088	-6.38537	4.87071e-10	389.649	-2.2036	-1.16607	Welch Two Sample t-test	two.sided	1.26179e-08
GOMF_PHOSPHATIDYLINOSITOL_BINDING	-1.65459	-0.814448	0.840144	-6.84753	2.85833e-11	398.114	-2.12963	-1.17955	Welch Two Sample t-test	two.sided	1.13007e-09
GOMF_ACTIN_FILAMENT_BINDING	-1.65124	-0.722387	0.928853	-5.99363	4.73556e-09	383.585	-2.19292	-1.10956	Welch Two Sample t-test	two.sided	8.80042e-08
GOMF_LIPID_BINDING	-1.63188	-0.874524	0.757358	-6.18169	1.57739e-09	396.427	-2.15087	-1.11289	Welch Two Sample t-test	two.sided	3.38355e-08
GOBP_REGULATION_OF_CELLULAR_COMPONENT_BIOGENESIS	-1.63162	-0.73619	0.89543	-6.35073	5.77324e-10	404.107	-2.13668	-1.12656	Welch Two Sample t-test	two.sided	1.47041e-08
GOBP_REGULATION_OF_SUPRAMOLECULAR_FIBER_ORGANIZATION	-1.52436	-0.650732	0.873629	-5.90153	7.78323e-09	393.105	-2.03218	-1.01654	Welch Two Sample t-test	two.sided	1.35095e-07
GOBP_ENDOCYTOSIS	-1.49463	-0.659654	0.834976	-4.56197	6.78058e-06	393.423	-2.13875	-0.85051	Welch Two Sample t-test	two.sided	4.34259e-05
GOBP_ACTOMYOSIN_STRUCTURE_ORGANIZATION	-1.49162	-0.709591	0.782026	-6.10937	2.3923e-09	396.175	-1.97161	-1.01162	Welch Two Sample t-test	two.sided	4.91464e-08
GOCC_ACTOMYOSIN	-1.48742	-0.685632	0.801791	-5.22444	2.80256e-07	404.656	-2.04711	-0.927738	Welch Two Sample t-test	two.sided	2.8588e-06
HALLMARK_MYOGENESIS	-1.48359	-0.699972	0.783616	-5.11049	4.89839e-07	417.952	-2.05422	-0.912953	Welch Two Sample t-test	two.sided	4.55501e-06
KEGG_CHEMOKINE_SIGNALING_PATHWAY	-1.47932	-0.614853	0.864465	-5.99194	4.57779e-09	405.865	-1.96465	-0.993986	Welch Two Sample t-test	two.sided	8.54663e-08
GOBP_CELL_ADHESION	-1.4749	-0.597256	0.877645	-3.59087	0.000370089	404.495	-2.28235	-0.667457	Welch Two Sample t-test	two.sided	0.00134657
GOCC_ACTIN_FILAMENT_BUNDLE	-1.47438	-0.683357	0.791026	-5.26135	2.32326e-07	404.814	-2.02527	-0.923498	Welch Two Sample t-test	two.sided	2.41883e-06
GOBP_ACTIN_FILAMENT_POLYMERIZATION	-1.47254	-0.668047	0.804497	-6.10557	2.48538e-09	388.383	-1.94673	-0.998362	Welch Two Sample t-test	two.sided	5.05347e-08
GOBP_ENDOSOMAL_TRANSPORT	-1.47194	-0.781555	0.690384	-5.73643	1.88074e-08	409.843	-1.97634	-0.967532	Welch Two Sample t-test	two.sided	2.89481e-07
GOBP_REGULATION_OF_ACTIN_FILAMENT_LENGTH	-1.45976	-0.682331	0.777433	-6.28491	8.61998e-10	398.158	-1.91638	-1.00315	Welch Two Sample t-test	two.sided	2.08153e-08
GOCC_VESICLE_MEMBRANE	-1.45895	-0.840743	0.618209	-3.17258	0.00162561	406.686	-2.36296	-0.554946	Welch Two Sample t-test	two.sided	0.00478508
GOCC_COLLAGEN_CONTAINING_EXTRACELLULAR_MATRIX	-1.45212	-0.388011	1.0641	-2.41275	0.0162747	406.371	-2.63525	-0.268985	Welch Two Sample t-test	two.sided	0.0343855
WP_CHEMOKINE_SIGNALING_PATHWAY	-1.4477	-0.603938	0.843762	-5.87674	8.70856e-09	407.533	-1.93196	-0.963437	Welch Two Sample t-test	two.sided	1.49441e-07
REACTOME_LEISHMANIA_INFECTION	-1.42937	-0.679161	0.750204	-5.77978	1.53503e-08	389.205	-1.91558	-0.943145	Welch Two Sample t-test	two.sided	2.42684e-07
GOBP_CELL_MOTILITY	-1.41964	-0.529734	0.88991	-3.83702	0.000144573	402.023	-2.14699	-0.692294	Welch Two Sample t-test	two.sided	0.000600838
REACTOME_SIGNALING_BY_GPCR	-1.41396	-0.607287	0.806678	-6.19514	1.43657e-09	403.756	-1.86265	-0.965282	Welch Two Sample t-test	two.sided	3.17146e-08
GOCC_EXTERNAL_ENCAPSULATING_STRUCTURE	-1.39944	-0.370774	1.02867	-2.32313	0.0206657	405.87	-2.58365	-0.215237	Welch Two Sample t-test	two.sided	0.0421112
GOCC_CELL_LEADING_EDGE	-1.37178	-0.626089	0.745693	-4.91121	1.34063e-06	384.8	-1.92096	-0.822605	Welch Two Sample t-test	two.sided	1.08779e-05
GOBP_LOCOMOTION	-1.36331	-0.529242	0.834064	-3.98817	7.89725e-05	406.072	-2.0353	-0.691313	Welch Two Sample t-test	two.sided	0.00035229
GOBP_G_PROTEIN_COUPLED_RECEPTOR_SIGNALING_PATHWAY	-1.35405	-0.628969	0.725077	-6.19646	1.40131e-09	412.08	-1.7836	-0.924494	Welch Two Sample t-test	two.sided	3.10496e-08
GOCC_ENDOSOME_MEMBRANE	-1.35392	-0.764197	0.589727	-4.07497	5.52106e-05	412.525	-2.00704	-0.700803	Welch Two Sample t-test	two.sided	0.000257592
REACTOME_HEMOSTASIS	-1.34228	-0.618696	0.723583	-3.80408	0.000164224	406.021	-2.03592	-0.648634	Welch Two Sample t-test	two.sided	0.0006685
GOMF_SH3_DOMAIN_BINDING	-1.33791	-0.507384	0.830523	-5.78131	1.48494e-08	403.886	-1.79284	-0.88297	Welch Two Sample t-test	two.sided	2.36415e-07
REACTOME_VESICLE_MEDIATED_TRANSPORT	-1.33667	-0.688141	0.64853	-3.59497	0.000365793	392.213	-2.06767	-0.605667	Welch Two Sample t-test	two.sided	0.00133254
GOBP_REGULATION_OF_LOCOMOTION	-1.32261	-0.508848	0.813758	-4.32541	1.91652e-05	407.915	-1.9237	-0.721513	Welch Two Sample t-test	two.sided	0.00010402
GOMF_CALMODULIN_BINDING	-1.30658	-0.684377	0.622204	-7.19426	3.15524e-12	396.925	-1.66363	-0.949535	Welch Two Sample t-test	two.sided	1.8352e-10
REACTOME_MEMBRANE_TRAFFICKING	-1.29852	-0.695661	0.602855	-3.4732	0.000571462	393.246	-2.03354	-0.563486	Welch Two Sample t-test	two.sided	0.00195685
REACTOME_MUSCLE_CONTRACTION	-1.29499	-0.723294	0.571699	-5.94762	5.80529e-09	412.721	-1.723	-0.866989	Welch Two Sample t-test	two.sided	1.04202e-07
GOBP_CYTOSOLIC_TRANSPORT	-1.29275	-0.677996	0.61475	-5.27921	2.10394e-07	411.907	-1.77411	-0.811386	Welch Two Sample t-test	two.sided	2.23081e-06
GOBP_MUSCLE_CONTRACTION	-1.28271	-0.664379	0.618328	-5.66393	2.74369e-08	421.265	-1.72786	-0.837556	Welch Two Sample t-test	two.sided	3.97047e-07
KEGG_FC_GAMMA_R_MEDIATED_PHAGOCYTOSIS	-1.28257	-0.568503	0.714067	-5.55137	5.16147e-08	401.369	-1.73676	-0.828377	Welch Two Sample t-test	two.sided	6.86192e-07
GOCC_ANCHORING_JUNCTION	-1.28219	-0.568267	0.713926	-3.67298	0.000272659	396.084	-1.96849	-0.595897	Welch Two Sample t-test	two.sided	0.0010347
REACTOME_PLATELET_ACTIVATION_SIGNALING_AND_AGGREGATION	-1.27865	-0.536374	0.742275	-3.75408	0.000199821	399.182	-1.94825	-0.60905	Welch Two Sample t-test	two.sided	0.000791562
GOMF_EXTRACELLULAR_MATRIX_STRUCTURAL_CONSTITUENT	-1.26712	-0.327935	0.939185	-2.57047	0.0105097	408.207	-2.23616	-0.298077	Welch Two Sample t-test	two.sided	0.0237027
GOBP_REGULATION_OF_ANATOMICAL_STRUCTURE_SIZE	-1.26635	-0.598762	0.66759	-5.33597	1.6007e-07	397.104	-1.73292	-0.799784	Welch Two Sample t-test	two.sided	1.74734e-06
GOCC_EARLY_ENDOSOME_MEMBRANE	-1.24207	-0.700293	0.541779	-5.68464	2.49161e-08	410.231	-1.67158	-0.812561	Welch Two Sample t-test	two.sided	3.65267e-07
KEGG_VASCULAR_SMOOTH_MUSCLE_CONTRACTION	-1.2413	-0.553511	0.687787	-7.18265	3.31848e-12	403.681	-1.58104	-0.901561	Welch Two Sample t-test	two.sided	1.91176e-10
GOBP_REGULATION_OF_CELLULAR_COMPONENT_SIZE	-1.2363	-0.582603	0.653698	-5.77337	1.56293e-08	399.233	-1.65728	-0.815321	Welch Two Sample t-test	two.sided	2.46522e-07
WP_REGULATION_OF_ACTIN_CYTOSKELETON	-1.22579	-0.543248	0.682544	-5.44904	9.00649e-08	388.91	-1.66807	-0.783511	Welch Two Sample t-test	two.sided	1.10061e-06
GOCC_ACTIN_FILAMENT	-1.21807	-0.524356	0.693711	-5.44348	9.3916e-08	379.966	-1.65804	-0.778091	Welch Two Sample t-test	two.sided	1.13847e-06
GOMF_ACTININ_BINDING	-1.21473	-0.561373	0.653356	-6.37181	4.89997e-10	421.627	-1.58945	-0.840004	Welch Two Sample t-test	two.sided	1.26396e-08
GOBP_REGULATION_OF_METAL_ION_TRANSPORT	-1.2122	-0.69657	0.515631	-6.08317	2.71009e-09	408.812	-1.60392	-0.820476	Welch Two Sample t-test	two.sided	5.39708e-08
GOBP_VESICLE_ORGANIZATION	-1.20756	-0.720316	0.487246	-3.74621	0.000205204	410.559	-1.84121	-0.573915	Welch Two Sample t-test	two.sided	0.000809968
GOCC_CONTRACTILE_FIBER	-1.20576	-0.594663	0.611093	-4.42917	1.21655e-05	407.999	-1.74091	-0.670606	Welch Two Sample t-test	two.sided	7.05889e-05
WP_TCELL_RECEPTOR_SIGNALING_PATHWAY	-1.20431	-0.53791	0.666396	-6.0277	3.68065e-09	414.295	-1.59705	-0.811567	Welch Two Sample t-test	two.sided	7.05682e-08
WP_EGFEGFR_SIGNALING_PATHWAY	-1.19963	-0.4958	0.703827	-6.18609	1.52885e-09	399.126	-1.58087	-0.818388	Welch Two Sample t-test	two.sided	3.29698e-08
GOCC_SUPRAMOLECULAR_POLYMER	-1.19819	-0.436893	0.761299	-4.094	5.12686e-05	402.092	-1.77355	-0.622837	Welch Two Sample t-test	two.sided	0.000241718
GOBP_REGULATION_OF_VESICLE_MEDIATED_TRANSPORT	-1.19161	-0.654924	0.53669	-4.00898	7.27333e-05	400.656	-1.77595	-0.607277	Welch Two Sample t-test	two.sided	0.000327354
KEGG_REGULATION_OF_ACTIN_CYTOSKELETON	-1.18972	-0.522311	0.66741	-4.33172	1.88938e-05	385.434	-1.72973	-0.649714	Welch Two Sample t-test	two.sided	0.00010287
GOCC_DYNACTIN_COMPLEX	-1.17833	-0.596911	0.581423	-6.28883	8.79207e-10	380.264	-1.54674	-0.809924	Welch Two Sample t-test	two.sided	2.11615e-08
REACTOME_REGULATION_OF_INSULIN_SECRETION	-1.17762	-0.614469	0.563153	-6.90584	1.95579e-11	402.432	-1.51285	-0.842391	Welch Two Sample t-test	two.sided	8.13098e-10
KEGG_MAPK_SIGNALING_PATHWAY	-1.17699	-0.544506	0.632484	-6.11679	2.30844e-09	392.938	-1.55529	-0.798689	Welch Two Sample t-test	two.sided	4.78211e-08
WP_MYOMETRIAL_RELAXATION_AND_CONTRACTION_PATHWAYS	-1.1756	-0.517369	0.658235	-6.69496	7.11342e-11	410.269	-1.52078	-0.830425	Welch Two Sample t-test	two.sided	2.44483e-09
REACTOME_G_ALPHA_I_SIGNALLING_EVENTS	-1.17176	-0.563655	0.608105	-6.68985	7.46261e-11	404.281	-1.51609	-0.827431	Welch Two Sample t-test	two.sided	2.54317e-09
GOBP_SMALL_GTPASE_MEDIATED_SIGNAL_TRANSDUCTION	-1.17165	-0.521607	0.650042	-4.87373	1.58641e-06	396.638	-1.64427	-0.69903	Welch Two Sample t-test	two.sided	1.25533e-05
REACTOME_G_ALPHA_12_13_SIGNALLING_EVENTS	-1.16511	-0.456165	0.70895	-6.9453	1.5092e-11	405.607	-1.49489	-0.835336	Welch Two Sample t-test	two.sided	6.47457e-10
GOCC_VACUOLE	-1.16051	-0.696632	0.463879	-2.90748	0.00384663	399.714	-1.9452	-0.375821	Welch Two Sample t-test	two.sided	0.0100554
GOCC_CELL_CELL_JUNCTION	-1.15816	-0.628975	0.529187	-4.45758	1.07588e-05	403.013	-1.66893	-0.647393	Welch Two Sample t-test	two.sided	6.37729e-05
WP_MAPK_SIGNALING_PATHWAY	-1.15783	-0.535517	0.62231	-6.06279	3.13542e-09	393.9	-1.53328	-0.782373	Welch Two Sample t-test	two.sided	6.128e-08
GOBP_ACTIN_FILAMENT_BUNDLE_ORGANIZATION	-1.15651	-0.505383	0.651126	-5.54468	5.37116e-08	398.382	-1.56657	-0.746454	Welch Two Sample t-test	two.sided	7.10944e-07
GOBP_ACTIN_NUCLEATION	-1.15647	-0.595313	0.561158	-5.99148	4.82136e-09	380.743	-1.53599	-0.776954	Welch Two Sample t-test	two.sided	8.9078e-08
GOBP_REGULATION_OF_HYDROLASE_ACTIVITY	-1.14961	-0.440294	0.709319	-4.05261	6.10177e-05	394.652	-1.70731	-0.591915	Welch Two Sample t-test	two.sided	0.000281109
REACTOME_CA2_PATHWAY	-1.14936	-0.50366	0.645698	-7.11924	5.31149e-12	387.094	-1.46678	-0.831942	Welch Two Sample t-test	two.sided	2.7942e-10
GOBP_PROTEIN_POLYMERIZATION	-1.1462	-0.465152	0.681046	-5.71332	2.18381e-08	394.993	-1.54061	-0.751785	Welch Two Sample t-test	two.sided	3.24966e-07
GOBP_REGULATION_OF_PROTEIN_POLYMERIZATION	-1.13636	-0.510927	0.625432	-6.06796	3.00448e-09	400.485	-1.50452	-0.7682	Welch Two Sample t-test	two.sided	5.92956e-08
REACTOME_SMOOTH_MUSCLE_CONTRACTION	-1.13607	-0.535031	0.601037	-5.12458	4.59879e-07	410.758	-1.57186	-0.700279	Welch Two Sample t-test	two.sided	4.3398e-06
GOBP_POSITIVE_REGULATION_OF_LOCOMOTION	-1.1355	-0.486418	0.649081	-4.48644	9.47381e-06	400.835	-1.63306	-0.637938	Welch Two Sample t-test	two.sided	5.73931e-05
GOMF_PHOSPHATIDYLINOSITOL_PHOSPHATE_BINDING	-1.13523	-0.568761	0.566467	-5.88388	8.57717e-09	393.665	-1.51455	-0.755909	Welch Two Sample t-test	two.sided	1.47605e-07
GOBP_ACTIN_FILAMENT_DEPOLYMERIZATION	-1.13072	-0.498696	0.632027	-5.91317	7.19569e-09	400.509	-1.50665	-0.754801	Welch Two Sample t-test	two.sided	1.25257e-07
REACTOME_OPIOID_SIGNALLING	-1.13028	-0.573622	0.556662	-7.33807	1.22734e-12	398.215	-1.4331	-0.82747	Welch Two Sample t-test	two.sided	7.85625e-11
WP_CALCIUM_REGULATION_IN_CARDIAC_CELLS	-1.12768	-0.565822	0.561862	-6.15091	1.80588e-09	417.303	-1.48806	-0.767307	Welch Two Sample t-test	two.sided	3.8329e-08
GOMF_NUCLEOSIDE_TRIPHOSPHATASE_REGULATOR_ACTIVITY	-1.12705	-0.376851	0.750195	-4.68558	3.8261e-06	402.285	-1.59991	-0.654183	Welch Two Sample t-test	two.sided	2.61367e-05
KEGG_FOCAL_ADHESION	-1.12647	-0.41446	0.712011	-3.49946	0.000517797	406.299	-1.75927	-0.493675	Welch Two Sample t-test	two.sided	0.00179802
GOMF_MOLECULAR_FUNCTION_INHIBITOR_ACTIVITY	-1.12581	-0.414607	0.7112	-4.81449	2.11358e-06	390.625	-1.58554	-0.66607	Welch Two Sample t-test	two.sided	1.59018e-05
GOBP_POSITIVE_REGULATION_OF_CYTOSKELETON_ORGANIZATION	-1.12476	-0.507505	0.617257	-6.01286	4.11649e-09	399.476	-1.49251	-0.757018	Welch Two Sample t-test	two.sided	7.79363e-08
GOBP_REGULATION_OF_CELL_ADHESION	-1.12348	-0.427206	0.696274	-3.88331	0.00012047	401.346	-1.69223	-0.554728	Welch Two Sample t-test	two.sided	0.000513549
HALLMARK_UV_RESPONSE_DN	-1.12317	-0.52987	0.593296	-6.1099	2.32881e-09	408.017	-1.48453	-0.761799	Welch Two Sample t-test	two.sided	4.81606e-08
GOCC_LAMELLIPODIUM	-1.11943	-0.529824	0.589609	-4.84655	1.83785e-06	377.659	-1.57359	-0.665274	Welch Two Sample t-test	two.sided	1.41644e-05
GOBP_REGULATION_OF_MONOATOMIC_ION_TRANSPORT	-1.11922	-0.659788	0.459428	-5.4188	1.03082e-07	405.899	-1.52524	-0.713188	Welch Two Sample t-test	two.sided	1.2323e-06
REACTOME_G_PROTEIN_BETA_GAMMA_SIGNALLING	-1.11791	-0.53232	0.585591	-7.70117	1.04793e-13	404.431	-1.40328	-0.832546	Welch Two Sample t-test	two.sided	9.98257e-12
GOCC_ADHERENS_JUNCTION	-1.11712	-0.646187	0.470931	-4.8135	2.07671e-06	417.441	-1.57331	-0.660926	Welch Two Sample t-test	two.sided	1.56586e-05
GOBP_SECOND_MESSENGER_MEDIATED_SIGNALING	-1.11646	-0.57766	0.538797	-6.45337	3.05648e-10	414.821	-1.45653	-0.776384	Welch Two Sample t-test	two.sided	8.59938e-09
WP_B_CELL_RECEPTOR_SIGNALING_PATHWAY	-1.11489	-0.436994	0.677898	-5.33773	1.53936e-07	422.457	-1.52545	-0.704338	Welch Two Sample t-test	two.sided	1.71012e-06
GOCC_CELL_CORTEX	-1.11127	-0.506546	0.604722	-4.49954	9.04058e-06	383.664	-1.59686	-0.625676	Welch Two Sample t-test	two.sided	5.51275e-05
WP_FOCAL_ADHESION	-1.10446	-0.410734	0.693725	-3.52834	0.000465981	406.02	-1.71981	-0.489107	Welch Two Sample t-test	two.sided	0.00164352
REACTOME_GLUCAGON_LIKE_PEPTIDE_1_GLP1_REGULATES_INSULIN_SECRETION	-1.1015	-0.564926	0.536578	-7.03659	8.48726e-12	404.07	-1.40924	-0.793771	Welch Two Sample t-test	two.sided	4.09877e-10
GOBP_REGULATION_OF_SMALL_GTPASE_MEDIATED_SIGNAL_TRANSDUCTION	-1.09902	-0.44618	0.652839	-5.50008	6.84903e-08	393.244	-1.49187	-0.706172	Welch Two Sample t-test	two.sided	8.82423e-07
REACTOME_CLATHRIN_MEDIATED_ENDOCYTOSIS	-1.09872	-0.481122	0.617594	-4.95596	1.07379e-06	391.205	-1.53458	-0.662852	Welch Two Sample t-test	two.sided	8.97146e-06
GOBP_POSITIVE_REGULATION_OF_CELLULAR_COMPONENT_BIOGENESIS	-1.08818	-0.498707	0.589477	-5.6333	3.30574e-08	406.601	-1.46792	-0.708447	Welch Two Sample t-test	two.sided	4.67205e-07
GOMF_CALCIUM_ION_BINDING	-1.08783	-0.460629	0.627204	-3.21647	0.00140387	398.084	-1.75273	-0.422937	Welch Two Sample t-test	two.sided	0.0042389
KEGG_B_CELL_RECEPTOR_SIGNALING_PATHWAY	-1.08439	-0.460245	0.62415	-5.40808	1.07486e-07	417.298	-1.47854	-0.690252	Welch Two Sample t-test	two.sided	1.27487e-06
REACTOME_STRIATED_MUSCLE_CONTRACTION	-1.08314	-0.52988	0.553265	-6.86055	2.42576e-11	426.149	-1.39347	-0.772824	Welch Two Sample t-test	two.sided	9.7498e-10
REACTOME_NEURONAL_SYSTEM	-1.07913	-0.547042	0.532086	-5.60111	3.91978e-08	408.297	-1.45786	-0.700392	Welch Two Sample t-test	two.sided	5.41342e-07
GOBP_POSITIVE_REGULATION_OF_SUPRAMOLECULAR_FIBER_ORGANIZATION	-1.07768	-0.477641	0.600039	-5.47879	7.63841e-08	395.271	-1.46439	-0.69097	Welch Two Sample t-test	two.sided	9.64609e-07
GOMF_VINCULIN_BINDING	-1.07736	-0.518772	0.558589	-6.80962	3.43647e-11	415.928	-1.38835	-0.766367	Welch Two Sample t-test	two.sided	1.32403e-09
REACTOME_TRANSMISSION_ACROSS_CHEMICAL_SYNAPSES	-1.07701	-0.519114	0.557894	-5.52904	5.76922e-08	406.546	-1.45993	-0.694084	Welch Two Sample t-test	two.sided	7.58652e-07
GOBP_POSITIVE_REGULATION_OF_ACTIN_FILAMENT_BUNDLE_ASSEMBLY	-1.07561	-0.511727	0.563884	-6.87117	2.33244e-11	416.382	-1.38332	-0.767904	Welch Two Sample t-test	two.sided	9.43741e-10
GOBP_PINOCYTOSIS	-1.07219	-0.503446	0.568741	-7.74988	7.53907e-14	403.598	-1.34416	-0.800212	Welch Two Sample t-test	two.sided	7.63818e-12
REACTOME_NEUROTRANSMITTER_RECEPTORS_AND_POSTSYNAPTIC_SIGNAL_TRANSMISSION	-1.06946	-0.487569	0.581888	-5.72457	2.0144e-08	407.297	-1.43671	-0.702208	Welch Two Sample t-test	two.sided	3.06159e-07
GOBP_PLASMA_MEMBRANE_ORGANIZATION	-1.06397	-0.622239	0.441728	-6.07083	3.06338e-09	383.197	-1.40856	-0.719377	Welch Two Sample t-test	two.sided	6.02615e-08
GOBP_CELLULAR_ALDEHYDE_METABOLIC_PROCESS	-1.04974	-0.671366	0.378371	-5.87232	8.73512e-09	420.586	-1.40111	-0.698362	Welch Two Sample t-test	two.sided	1.49685e-07
GOBP_MUSCLE_SYSTEM_PROCESS	-1.04832	-0.47427	0.574051	-4.9572	1.0413e-06	418.034	-1.46401	-0.632635	Welch Two Sample t-test	two.sided	8.71808e-06
GOBP_ENDOCYTIC_RECYCLING	-1.0481	-0.576036	0.472067	-5.74983	1.74033e-08	412.629	-1.40642	-0.689782	Welch Two Sample t-test	two.sided	2.70972e-07
GOBP_CELL_MORPHOGENESIS	-1.04809	-0.422611	0.625478	-4.45038	1.11877e-05	391.901	-1.5111	-0.585076	Welch Two Sample t-test	two.sided	6.58951e-05
GOBP_ARP2_3_COMPLEX_MEDIATED_ACTIN_NUCLEATION	-1.04564	-0.559617	0.486022	-5.52486	6.07298e-08	386.165	-1.41775	-0.673528	Welch Two Sample t-test	two.sided	7.94876e-07
GOMF_STRUCTURAL_CONSTITUENT_OF_CYTOSKELETON	-1.04545	-0.438987	0.606467	-5.19098	3.32872e-07	401.814	-1.44138	-0.649528	Welch Two Sample t-test	two.sided	3.29819e-06
KEGG_NEUROTROPHIN_SIGNALING_PATHWAY	-1.04512	-0.489332	0.555792	-5.95206	5.71224e-09	407.723	-1.3903	-0.699949	Welch Two Sample t-test	two.sided	1.02684e-07
REACTOME_ADORA2B_MEDIATED_ANTI_INFLAMMATORY_CYTOKINES_PRODUCTION	-1.03598	-0.508152	0.527827	-6.5997	1.26929e-10	412.186	-1.34455	-0.727411	Welch Two Sample t-test	two.sided	3.99891e-09
REACTOME_GLUCAGON_SIGNALING_IN_METABOLIC_REGULATION	-1.03538	-0.495981	0.539397	-6.63904	1.00274e-10	410.357	-1.34194	-0.728811	Welch Two Sample t-test	two.sided	3.26984e-09
GOBP_NEGATIVE_REGULATION_OF_VASCULAR_ASSOCIATED_SMOOTH_MUSCLE_CELL_PROLIFERATION	-1.03365	-0.4671	0.566546	-7.66448	1.30805e-13	410.725	-1.29875	-0.76854	Welch Two Sample t-test	two.sided	1.2109e-11
GOMF_SERINE_TYPE_ENDOPEPTIDASE_INHIBITOR_ACTIVITY	-1.02934	-0.436685	0.592657	-3.40941	0.000715926	407.729	-1.62284	-0.435843	Welch Two Sample t-test	two.sided	0.00238406
GOMF_GTPASE_ACTIVATOR_ACTIVITY	-1.02671	-0.396241	0.63047	-5.01652	7.88999e-07	404.968	-1.42905	-0.62437	Welch Two Sample t-test	two.sided	6.86519e-06
GOBP_REGULATION_OF_PROTEIN_CONTAINING_COMPLEX_DISASSEMBLY	-1.02398	-0.439164	0.584817	-5.7476	1.80059e-08	398.857	-1.37423	-0.673735	Welch Two Sample t-test	two.sided	2.79277e-07
GOCC_CELL_SUBSTRATE_JUNCTION	-1.02143	-0.405192	0.616235	-3.06477	0.00232651	398.719	-1.67663	-0.36622	Welch Two Sample t-test	two.sided	0.0065138
WP_RAS_SIGNALING	-1.02018	-0.517501	0.502682	-5.27459	2.16298e-07	408.335	-1.4004	-0.63997	Welch Two Sample t-test	two.sided	2.28739e-06
GOBP_VESICLE_MEDIATED_TRANSPORT_TO_THE_PLASMA_MEMBRANE	-1.0188	-0.566202	0.452601	-5.03616	7.11763e-07	411.94	-1.41647	-0.621138	Welch Two Sample t-test	two.sided	6.28534e-06
GOBP_CELL_PROJECTION_ASSEMBLY	-1.0159	-0.454072	0.561829	-4.64766	4.59627e-06	391.103	-1.44565	-0.586156	Welch Two Sample t-test	two.sided	3.07553e-05
GOBP_LEUKOCYTE_MIGRATION	-1.01444	-0.40457	0.60987	-3.78665	0.000176254	397.749	-1.54111	-0.487765	Welch Two Sample t-test	two.sided	0.000711959
GOBP_REGULATION_OF_CELL_SHAPE	-1.01239	-0.486876	0.525519	-6.3273	6.67462e-10	401.149	-1.32695	-0.697843	Welch Two Sample t-test	two.sided	1.66151e-08
GOBP_CELL_CELL_ADHESION	-1.00991	-0.436295	0.57362	-3.54033	0.000446577	400.509	-1.57071	-0.449121	Welch Two Sample t-test	two.sided	0.0015839
GOBP_WOUND_HEALING	-1.00596	-0.471091	0.534873	-3.21759	0.00139954	394.348	-1.62062	-0.391304	Welch Two Sample t-test	two.sided	0.00422972
GOBP_REGULATION_OF_CALCIUM_ION_TRANSPORT	-1.00435	-0.537128	0.467225	-5.28115	2.08236e-07	412.283	-1.37819	-0.630516	Welch Two Sample t-test	two.sided	2.20986e-06
GOCC_DYSTROPHIN_ASSOCIATED_GLYCOPROTEIN_COMPLEX	-1.0027	-0.504732	0.497966	-6.01242	3.95718e-09	422.431	-1.3305	-0.674893	Welch Two Sample t-test	two.sided	7.50375e-08
GOCC_GLYCOPROTEIN_COMPLEX	-1.0027	-0.504732	0.497966	-6.01242	3.95718e-09	422.431	-1.3305	-0.674893	Welch Two Sample t-test	two.sided	7.50375e-08
KEGG_ENDOCYTOSIS	-1.00238	-0.447197	0.555186	-5.2785	2.14784e-07	397.272	-1.37572	-0.62905	Welch Two Sample t-test	two.sided	2.27336e-06
GOBP_REGULATION_OF_ORGANELLE_ORGANIZATION	-0.999379	-0.383732	0.615647	-4.74405	2.8968e-06	410.205	-1.41349	-0.585272	Welch Two Sample t-test	two.sided	2.07985e-05
GOBP_REGULATION_OF_TRANSPORTER_ACTIVITY	-0.998499	-0.606389	0.392111	-6.62885	1.05912e-10	413.321	-1.29459	-0.702404	Welch Two Sample t-test	two.sided	3.44223e-09
KEGG_VASOPRESSIN_REGULATED_WATER_REABSORPTION	-0.998396	-0.549598	0.448799	-7.0667	7.6382e-12	379.841	-1.27619	-0.720604	Welch Two Sample t-test	two.sided	3.81847e-10
WP_VASOPRESSINREGULATED_WATER_REABSORPTION	-0.998396	-0.549598	0.448799	-7.0667	7.6382e-12	379.841	-1.27619	-0.720604	Welch Two Sample t-test	two.sided	3.81847e-10
GOBP_NEGATIVE_REGULATION_OF_CYTOSKELETON_ORGANIZATION	-0.99603	-0.424625	0.571405	-5.74298	1.80926e-08	411.752	-1.33696	-0.655103	Welch Two Sample t-test	two.sided	2.79903e-07
GOBP_POSITIVE_REGULATION_OF_AUTOPHAGY	-0.995321	-0.523078	0.472243	-6.45452	3.30281e-10	381.297	-1.29852	-0.692122	Welch Two Sample t-test	two.sided	9.16453e-09
GOBP_PROTEIN_DEPOLYMERIZATION	-0.994455	-0.408976	0.585479	-5.35132	1.49201e-07	390.351	-1.35982	-0.629095	Welch Two Sample t-test	two.sided	1.67028e-06
GOBP_STRESS_FIBER_ASSEMBLY	-0.993324	-0.474583	0.518741	-5.79179	1.41243e-08	399.349	-1.33049	-0.656157	Welch Two Sample t-test	two.sided	2.27834e-07
GOBP_REGULATION_OF_ACTIN_FILAMENT_BUNDLE_ASSEMBLY	-0.993261	-0.468571	0.524689	-6.28895	8.29698e-10	404.63	-1.30374	-0.68278	Welch Two Sample t-test	two.sided	2.00754e-08
GOBP_REGULATION_OF_RELEASE_OF_SEQUESTERED_CALCIUM_ION_INTO_CYTOSOL	-0.991887	-0.505731	0.486156	-6.66653	8.33023e-11	416.726	-1.28435	-0.699422	Welch Two Sample t-test	two.sided	2.79942e-09
GOBP_INFLAMMATORY_RESPONSE	-0.991304	-0.388754	0.60255	-2.99685	0.00290201	390.611	-1.64164	-0.340968	Welch Two Sample t-test	two.sided	0.0078807
GOCC_EXTRINSIC_COMPONENT_OF_MEMBRANE	-0.990947	-0.531324	0.459622	-5.29058	2.02877e-07	393.521	-1.35919	-0.622705	Welch Two Sample t-test	two.sided	2.15867e-06
GOCC_RUFFLE	-0.990034	-0.429623	0.560411	-4.47755	9.94419e-06	387.634	-1.42476	-0.555308	Welch Two Sample t-test	two.sided	5.96454e-05
GOBP_MUSCLE_CELL_DIFFERENTIATION	-0.983574	-0.369701	0.613874	-4.78643	2.38289e-06	405.407	-1.38754	-0.579611	Welch Two Sample t-test	two.sided	1.76319e-05
GOBP_REGULATION_OF_PROTEIN_CONTAINING_COMPLEX_ASSEMBLY	-0.982824	-0.421295	0.561529	-5.31173	1.77541e-07	414.681	-1.34654	-0.619113	Welch Two Sample t-test	two.sided	1.91947e-06
GOBP_RESPONSE_TO_TYPE_II_INTERFERON	-0.982665	-0.474704	0.507961	-4.83901	1.88971e-06	386.037	-1.38193	-0.583401	Welch Two Sample t-test	two.sided	1.4442e-05
GOBP_VACUOLAR_TRANSPORT	-0.97548	-0.540854	0.434626	-4.3439	1.76322e-05	413.429	-1.41691	-0.534052	Welch Two Sample t-test	two.sided	9.6873e-05
REACTOME_G_BETA_GAMMA_SIGNALLING_THROUGH_CDC42	-0.972105	-0.481354	0.490751	-7.07488	6.67199e-12	402.761	-1.24222	-0.701989	Welch Two Sample t-test	two.sided	3.40581e-10
GOMF_ENZYME_REGULATOR_ACTIVITY	-0.972095	-0.226759	0.745336	-3.51573	0.000488994	398.24	-1.51567	-0.428515	Welch Two Sample t-test	two.sided	0.00171176
GOBP_POST_GOLGI_VESICLE_MEDIATED_TRANSPORT	-0.97201	-0.526258	0.445751	-4.59714	5.72514e-06	406.865	-1.38766	-0.556363	Welch Two Sample t-test	two.sided	3.73183e-05
GOBP_NEGATIVE_REGULATION_OF_ACTIN_FILAMENT_DEPOLYMERIZATION	-0.969109	-0.454312	0.514796	-5.57082	4.63214e-08	404.68	-1.31109	-0.627128	Welch Two Sample t-test	two.sided	6.20593e-07
GOCC_LATE_ENDOSOME	-0.968478	-0.60611	0.362368	-3.69504	0.000250046	405.206	-1.48373	-0.453228	Welch Two Sample t-test	two.sided	0.000959423
REACTOME_ADAPTIVE_IMMUNE_SYSTEM	-0.96836	-0.405357	0.563003	-3.24402	0.00127637	404.746	-1.55518	-0.381544	Welch Two Sample t-test	two.sided	0.00389776
REACTOME_AQUAPORIN_MEDIATED_TRANSPORT	-0.967929	-0.483169	0.48476	-6.62027	1.13717e-10	406.204	-1.25535	-0.680512	Welch Two Sample t-test	two.sided	3.63954e-09
REACTOME_VASOPRESSIN_REGULATES_RENAL_WATER_HOMEOSTASIS_VIA_AQUAPORINS	-0.967929	-0.483169	0.48476	-6.62027	1.13717e-10	406.204	-1.25535	-0.680512	Welch Two Sample t-test	two.sided	3.63954e-09
REACTOME_PARASITE_INFECTION	-0.967154	-0.416697	0.550457	-4.75049	2.86226e-06	387.73	-1.36743	-0.566875	Welch Two Sample t-test	two.sided	2.05995e-05
GOBP_REGULATION_OF_ENDOCYTOSIS	-0.966871	-0.492908	0.473963	-4.68411	3.85809e-06	400.259	-1.37266	-0.561078	Welch Two Sample t-test	two.sided	2.63255e-05
GOCC_RETROMER_COMPLEX	-0.964318	-0.444304	0.520014	-5.83495	1.1165e-08	397.794	-1.28922	-0.639414	Welch Two Sample t-test	two.sided	1.85033e-07
GOBP_REGULATION_OF_LEUKOCYTE_MIGRATION	-0.964188	-0.380025	0.584163	-4.70841	3.44282e-06	401.845	-1.36676	-0.561614	Welch Two Sample t-test	two.sided	2.40342e-05
GOBP_CELL_PROJECTION_ORGANIZATION	-0.96153	-0.40034	0.56119	-3.62574	0.000326274	390.763	-1.48292	-0.440141	Welch Two Sample t-test	two.sided	0.00120785
GOBP_REGULATION_OF_PROTEIN_DEPOLYMERIZATION	-0.95782	-0.391184	0.566637	-5.06932	6.09403e-07	403.56	-1.32926	-0.586382	Welch Two Sample t-test	two.sided	5.51013e-06
GOBP_CALCIUM_ION_TRANSMEMBRANE_IMPORT_INTO_CYTOSOL	-0.953772	-0.483983	0.469788	-5.46533	8.03948e-08	409.822	-1.29682	-0.610719	Welch Two Sample t-test	two.sided	1.0027e-06
KEGG_T_CELL_RECEPTOR_SIGNALING_PATHWAY	-0.953048	-0.428959	0.524089	-5.20511	3.10043e-07	401.657	-1.313	-0.593097	Welch Two Sample t-test	two.sided	3.11278e-06
REACTOME_ANTI_INFLAMMATORY_RESPONSE_FAVOURING_LEISHMANIA_PARASITE_INFECTION	-0.952727	-0.490005	0.462723	-5.84488	1.03872e-08	407.956	-1.27316	-0.632298	Welch Two Sample t-test	two.sided	1.7285e-07
KEGG_PHOSPHATIDYLINOSITOL_SIGNALING_SYSTEM	-0.949487	-0.450665	0.498822	-6.23199	1.15876e-09	404.114	-1.249	-0.649976	Welch Two Sample t-test	two.sided	2.64504e-08
KEGG_LONG_TERM_POTENTIATION	-0.949094	-0.468279	0.480815	-6.55411	1.79628e-10	385.802	-1.23381	-0.66438	Welch Two Sample t-test	two.sided	5.48773e-09
GOMF_ALPHA_ACTININ_BINDING	-0.947698	-0.421571	0.526127	-5.78698	1.39019e-08	426.222	-1.26958	-0.625812	Welch Two Sample t-test	two.sided	2.24846e-07
GOBP_NEGATIVE_REGULATION_OF_ACTIN_FILAMENT_POLYMERIZATION	-0.945538	-0.432686	0.512852	-5.53576	5.50626e-08	414.706	-1.28129	-0.609786	Welch Two Sample t-test	two.sided	7.27235e-07
GOBP_RESPONSE_TO_WOUNDING	-0.944045	-0.419353	0.524692	-3.00372	0.00283778	392.718	-1.56195	-0.326141	Welch Two Sample t-test	two.sided	0.00774277
WP_MODULATORS_OF_TCR_SIGNALING_AND_T_CELL_ACTIVATION	-0.943823	-0.390808	0.553015	-6.17843	1.50847e-09	428.052	-1.24408	-0.643568	Welch Two Sample t-test	two.sided	3.28227e-08
WP_IL3_SIGNALING_PATHWAY	-0.942465	-0.3527	0.589765	-5.24857	2.45742e-07	412.737	-1.29544	-0.589487	Welch Two Sample t-test	two.sided	2.53885e-06
GOCC_MYOFILAMENT	-0.941128	-0.458116	0.483012	-6.66327	8.48385e-11	417.435	-1.21876	-0.663495	Welch Two Sample t-test	two.sided	2.82701e-09
GOBP_NEGATIVE_REGULATION_OF_TRANSPORT	-0.940246	-0.536745	0.4035	-5.31791	1.75548e-07	397.464	-1.28784	-0.592651	Welch Two Sample t-test	two.sided	1.90133e-06
GOBP_POSITIVE_REGULATION_OF_GTPASE_ACTIVITY	-0.938149	-0.350786	0.587363	-4.93865	1.18209e-06	378.807	-1.31166	-0.564639	Welch Two Sample t-test	two.sided	9.73514e-06
GOBP_REGULATION_OF_TRANSPORT	-0.937812	-0.56935	0.368462	-3.19365	0.00151645	398.727	-1.51511	-0.360518	Welch Two Sample t-test	two.sided	0.00451872
KEGG_NATURAL_KILLER_CELL_MEDIATED_CYTOTOXICITY	-0.937656	-0.364709	0.572947	-4.12698	4.44355e-05	415.182	-1.38426	-0.491047	Welch Two Sample t-test	two.sided	0.000212988
REACTOME_MHC_CLASS_II_ANTIGEN_PRESENTATION	-0.937001	-0.455837	0.481164	-4.18286	3.55305e-05	392.968	-1.37741	-0.496594	Welch Two Sample t-test	two.sided	0.000175091
GOBP_SYNAPTIC_SIGNALING	-0.935934	-0.521402	0.414531	-4.95252	1.09035e-06	392.584	-1.30748	-0.564392	Welch Two Sample t-test	two.sided	9.09097e-06
WP_COMMON_PATHWAYS_UNDERLYING_DRUG_ADDICTION	-0.934919	-0.444521	0.490399	-7.31866	1.35853e-12	404.887	-1.18605	-0.683794	Welch Two Sample t-test	two.sided	8.60498e-11
GOBP_REGULATION_OF_GTPASE_ACTIVITY	-0.934517	-0.33726	0.597257	-4.71819	3.329e-06	387.108	-1.32394	-0.545095	Welch Two Sample t-test	two.sided	2.33474e-05
GOBP_PROTEIN_LOCALIZATION_TO_VACUOLE	-0.93421	-0.472618	0.461591	-6.62833	1.06129e-10	413.751	-1.21126	-0.657158	Welch Two Sample t-test	two.sided	3.44223e-09
GOMF_STRUCTURAL_CONSTITUENT_OF_MUSCLE	-0.934125	-0.481059	0.453065	-4.51885	8.08181e-06	422.514	-1.34045	-0.527802	Welch Two Sample t-test	two.sided	5.01919e-05
GOBP_REGULATION_OF_CATION_CHANNEL_ACTIVITY	-0.930845	-0.525539	0.405307	-6.49687	2.40119e-10	406.441	-1.2125	-0.649191	Welch Two Sample t-test	two.sided	6.99992e-09
GOBP_NEGATIVE_REGULATION_OF_PROTEIN_CONTAINING_COMPLEX_DISASSEMBLY	-0.930052	-0.407637	0.522414	-5.92698	6.56645e-09	408.532	-1.23852	-0.621584	Welch Two Sample t-test	two.sided	1.15299e-07
REACTOME_ACTIVATION_OF_KAINATE_RECEPTORS_UPON_GLUTAMATE_BINDING	-0.929738	-0.457906	0.471832	-7.70295	9.93113e-14	413.583	-1.167	-0.692478	Welch Two Sample t-test	two.sided	9.53546e-12
GOBP_STARTLE_RESPONSE	-0.929201	-0.479052	0.450148	-9.44953	2.46467e-19	417.612	-1.12249	-0.735911	Welch Two Sample t-test	two.sided	4.25965e-16
GOBP_REGULATION_OF_ACTOMYOSIN_STRUCTURE_ORGANIZATION	-0.928479	-0.439845	0.488634	-6.09664	2.54046e-09	402.448	-1.22787	-0.629089	Welch Two Sample t-test	two.sided	5.14959e-08
REACTOME_INTEGRATION_OF_ENERGY_METABOLISM	-0.925309	-0.511834	0.413475	-6.2567	9.82581e-10	413.867	-1.21602	-0.634598	Welch Two Sample t-test	two.sided	2.319e-08
GOCC_MICROTUBULE_ASSOCIATED_COMPLEX	-0.924366	-0.443908	0.480458	-4.45314	1.10236e-05	395.743	-1.33246	-0.516276	Welch Two Sample t-test	two.sided	6.50235e-05
REACTOME_EGFR_DOWNREGULATION	-0.923619	-0.38744	0.536179	-6.76934	4.73296e-11	392.294	-1.19187	-0.655371	Welch Two Sample t-test	two.sided	1.74041e-09
GOBP_CIRCULATORY_SYSTEM_DEVELOPMENT	-0.922364	-0.234524	0.68784	-2.97682	0.00308681	406.244	-1.53147	-0.313257	Welch Two Sample t-test	two.sided	0.00829687
GOBP_IMMUNOLOGICAL_SYNAPSE_FORMATION	-0.922193	-0.445	0.477193	-7.50817	3.75938e-13	411.146	-1.16364	-0.680749	Welch Two Sample t-test	two.sided	3.0636e-11
GOBP_VESICLE_LOCALIZATION	-0.921154	-0.633131	0.288022	-3.71701	0.000229941	405.145	-1.40833	-0.433978	Welch Two Sample t-test	two.sided	0.000895343
GOCC_I_BAND	-0.920778	-0.467161	0.453616	-3.89509	0.000114702	407.402	-1.38548	-0.456073	Welch Two Sample t-test	two.sided	0.00049278
GOBP_REGULATION_OF_ORGANELLE_ASSEMBLY	-0.920432	-0.48229	0.438142	-5.29061	2.01516e-07	398.932	-1.26245	-0.57841	Welch Two Sample t-test	two.sided	2.14607e-06
GOBP_STRIATED_MUSCLE_CELL_DEVELOPMENT	-0.919797	-0.399322	0.520475	-4.44182	1.14986e-05	408.603	-1.32687	-0.512729	Welch Two Sample t-test	two.sided	6.72356e-05
GOBP_REGULATION_OF_VIRAL_ENTRY_INTO_HOST_CELL	-0.919553	-0.411052	0.508501	-6.10662	2.47458e-09	387.62	-1.21561	-0.623492	Welch Two Sample t-test	two.sided	5.04847e-08
REACTOME_MAP2K_AND_MAPK_ACTIVATION	-0.91639	-0.400713	0.515678	-5.17722	3.57289e-07	400.336	-1.26436	-0.568416	Welch Two Sample t-test	two.sided	3.51421e-06
WP_INTERLEUKIN1_IL1_STRUCTURAL_PATHWAY	-0.915679	-0.448211	0.467468	-6.80924	3.50902e-11	409.454	-1.18003	-0.65133	Welch Two Sample t-test	two.sided	1.34342e-09
GOBP_REGULATION_OF_ACTIN_CYTOSKELETON_REORGANIZATION	-0.914482	-0.478266	0.436215	-7.34752	1.18167e-12	392.259	-1.15918	-0.669787	Welch Two Sample t-test	two.sided	7.64481e-11
WP_PHOSPHOINOSITIDES_METABOLISM	-0.914419	-0.404298	0.510121	-6.46152	3.04582e-10	396.19	-1.19264	-0.6362	Welch Two Sample t-test	two.sided	8.58937e-09
GOBP_PRIMARY_ALCOHOL_METABOLIC_PROCESS	-0.913167	-0.645672	0.267495	-5.46688	7.92657e-08	414.524	-1.24151	-0.584823	Welch Two Sample t-test	two.sided	9.91682e-07
GOBP_HEMOSTASIS	-0.912781	-0.389938	0.522843	-3.0322	0.00258494	402.306	-1.50457	-0.320994	Welch Two Sample t-test	two.sided	0.00713661
GOBP_POSITIVE_REGULATION_OF_STRESS_FIBER_ASSEMBLY	-0.912219	-0.455913	0.456306	-6.01717	3.88197e-09	417.979	-1.21022	-0.614221	Welch Two Sample t-test	two.sided	7.40758e-08
GOBP_CELL_CHEMOTAXIS	-0.911625	-0.376809	0.534816	-3.64356	0.000304593	396.884	-1.40351	-0.419739	Welch Two Sample t-test	two.sided	0.00114262
KEGG_VEGF_SIGNALING_PATHWAY	-0.91147	-0.458943	0.452527	-5.62408	3.58021e-08	386.818	-1.23011	-0.59283	Welch Two Sample t-test	two.sided	5.00154e-07
GOBP_CELL_SUBSTRATE_ADHESION	-0.909432	-0.340608	0.568824	-2.95233	0.00333705	405.754	-1.51498	-0.303881	Welch Two Sample t-test	two.sided	0.00888852
WP_TCELL_ACTIVATION_SARSCOV2	-0.909304	-0.357579	0.551725	-5.85436	9.8706e-09	407.021	-1.21464	-0.603973	Welch Two Sample t-test	two.sided	1.65639e-07
GOBP_REGULATION_OF_CARDIAC_MUSCLE_CONTRACTION_BY_REGULATION_OF_THE_RELEASE_OF_SEQUESTERED_CALCIUM_ION	-0.90862	-0.481281	0.427339	-7.20779	2.61538e-12	425.11	-1.1564	-0.66084	Welch Two Sample t-test	two.sided	1.57417e-10
WP_INTEGRINMEDIATED_CELL_ADHESION	-0.906217	-0.399054	0.507163	-4.11775	4.64954e-05	400.248	-1.33887	-0.473568	Welch Two Sample t-test	two.sided	0.000221632
REACTOME_SIGNALING_BY_MODERATE_KINASE_ACTIVITY_BRAF_MUTANTS	-0.905681	-0.385315	0.520366	-5.18838	3.36968e-07	402.561	-1.24884	-0.562519	Welch Two Sample t-test	two.sided	3.33331e-06
GOBP_NEGATIVE_REGULATION_OF_SMOOTH_MUSCLE_CELL_PROLIFERATION	-0.905356	-0.360504	0.544851	-5.46327	8.12823e-08	409.691	-1.23112	-0.579595	Welch Two Sample t-test	two.sided	1.01168e-06
GOBP_ACTIN_CYTOSKELETON_REORGANIZATION	-0.904629	-0.454841	0.449788	-5.49603	7.01576e-08	391.337	-1.22823	-0.581024	Welch Two Sample t-test	two.sided	9.0107e-07
GOBP_RAS_PROTEIN_SIGNAL_TRANSDUCTION	-0.903897	-0.412	0.491897	-4.71703	3.30754e-06	401.789	-1.28061	-0.527186	Welch Two Sample t-test	two.sided	2.32434e-05
GOCC_VESICLE_TETHERING_COMPLEX	-0.902861	-0.496891	0.40597	-3.73727	0.000212832	404.035	-1.37778	-0.427944	Welch Two Sample t-test	two.sided	0.00083626
GOBP_STRIATED_MUSCLE_CELL_DIFFERENTIATION	-0.902848	-0.368091	0.534757	-5.01451	8.03038e-07	396.984	-1.25681	-0.548883	Welch Two Sample t-test	two.sided	6.96427e-06
REACTOME_G_ALPHA_Z_SIGNALLING_EVENTS	-0.899774	-0.398343	0.501431	-5.19271	3.25695e-07	413.968	-1.24039	-0.559162	Welch Two Sample t-test	two.sided	3.24035e-06
GOBP_REGULATION_OF_BODY_FLUID_LEVELS	-0.898706	-0.382494	0.516212	-3.32178	0.000976908	399.081	-1.43059	-0.366825	Welch Two Sample t-test	two.sided	0.00309875
REACTOME_PRESYNAPTIC_FUNCTION_OF_KAINATE_RECEPTORS	-0.898479	-0.391258	0.507221	-6.73367	5.71634e-11	403.008	-1.16079	-0.636171	Welch Two Sample t-test	two.sided	2.05212e-09
GOBP_PROTEIN_LOCALIZATION_TO_CELL_PERIPHERY	-0.896026	-0.583932	0.312094	-3.94294	9.45607e-05	412.197	-1.34274	-0.449316	Welch Two Sample t-test	two.sided	0.000412697
GOMF_ENDOPEPTIDASE_REGULATOR_ACTIVITY	-0.896013	-0.367054	0.528959	-3.10694	0.00202503	400.481	-1.46296	-0.329064	Welch Two Sample t-test	two.sided	0.00577256
WP_WNT_SIGNALING	-0.895525	-0.400788	0.494737	-6.78925	4.04818e-11	403.168	-1.15483	-0.636221	Welch Two Sample t-test	two.sided	1.51625e-09
GOBP_MEMBRANE_INVAGINATION	-0.895051	-0.38445	0.5106	-5.06905	6.13087e-07	398.969	-1.24218	-0.547923	Welch Two Sample t-test	two.sided	5.53104e-06
GOBP_TISSUE_HOMEOSTASIS	-0.894387	-0.435763	0.458624	-5.93872	6.20827e-09	403.065	-1.19045	-0.598322	Welch Two Sample t-test	two.sided	1.09806e-07
KEGG_MELANOGENESIS	-0.893477	-0.417213	0.476264	-7.16771	3.70912e-12	399.695	-1.13854	-0.64842	Welch Two Sample t-test	two.sided	2.0858e-10
GOBP_REGULATION_OF_ANATOMICAL_STRUCTURE_MORPHOGENESIS	-0.89247	-0.334244	0.558226	-3.79691	0.000169486	395.775	-1.35458	-0.430364	Welch Two Sample t-test	two.sided	0.000687604
GOBP_PROCESS_UTILIZING_AUTOPHAGIC_MECHANISM	-0.891604	-0.524231	0.367374	-3.4179	0.000695763	400.349	-1.40444	-0.378772	Welch Two Sample t-test	two.sided	0.00232331
REACTOME_RHO_GTPASES_ACTIVATE_WASPS_AND_WAVES	-0.888221	-0.432073	0.456148	-4.69221	3.77037e-06	382.174	-1.26041	-0.516027	Welch Two Sample t-test	two.sided	2.58876e-05
GOBP_CORTICAL_CYTOSKELETON_ORGANIZATION	-0.888203	-0.403868	0.484335	-6.39314	4.59337e-10	394.699	-1.16134	-0.615067	Welch Two Sample t-test	two.sided	1.20103e-08
REACTOME_G_PROTEIN_MEDIATED_EVENTS	-0.887694	-0.458762	0.428932	-6.68162	8.09551e-11	393.442	-1.14889	-0.626498	Welch Two Sample t-test	two.sided	2.72812e-09
GOBP_VESICLE_MEDIATED_TRANSPORT_BETWEEN_ENDOSOMAL_COMPARTMENTS	-0.887022	-0.465503	0.421519	-5.49761	6.75613e-08	412.817	-1.20419	-0.569858	Welch Two Sample t-test	two.sided	8.74124e-07
REACTOME_PI_METABOLISM	-0.886467	-0.436027	0.45044	-5.26259	2.30689e-07	405.494	-1.21761	-0.555329	Welch Two Sample t-test	two.sided	2.40386e-06
WP_RAS_AND_BRADYKININ_PATHWAYS_IN_COVID19	-0.886109	-0.364796	0.521313	-5.07635	5.86414e-07	407.243	-1.22925	-0.542965	Welch Two Sample t-test	two.sided	5.33417e-06
REACTOME_INTERLEUKIN_2_SIGNALING	-0.885402	-0.42614	0.459262	-6.53634	1.87846e-10	409.404	-1.15168	-0.619121	Welch Two Sample t-test	two.sided	5.68139e-09
REACTOME_CDC42_GTPASE_CYCLE	-0.885119	-0.407148	0.477971	-4.52795	7.85529e-06	402.693	-1.26941	-0.500832	Welch Two Sample t-test	two.sided	4.89358e-05
GOBP_MAPK_CASCADE	-0.884986	-0.369315	0.515672	-4.17839	3.59688e-05	406.05	-1.30135	-0.468623	Welch Two Sample t-test	two.sided	0.000177035
WP_G_PROTEIN_SIGNALING_PATHWAYS	-0.882773	-0.389829	0.492944	-5.21343	2.95788e-07	406.218	-1.21564	-0.549907	Welch Two Sample t-test	two.sided	2.99201e-06
REACTOME_G_ALPHA_S_SIGNALLING_EVENTS	-0.882454	-0.363685	0.518769	-5.26962	2.23724e-07	401.039	-1.21166	-0.553244	Welch Two Sample t-test	two.sided	2.34949e-06
WP_SEROTONIN_HTR1_GROUP_AND_FOS_PATHWAY	-0.882035	-0.444286	0.437749	-6.66819	8.50225e-11	405.247	-1.14207	-0.622004	Welch Two Sample t-test	two.sided	2.82701e-09
KEGG_FC_EPSILON_RI_SIGNALING_PATHWAY	-0.879331	-0.333914	0.545417	-5.05925	6.31114e-07	418.79	-1.22097	-0.537689	Welch Two Sample t-test	two.sided	5.6587e-06
REACTOME_FCGAMMA_RECEPTOR_FCGR_DEPENDENT_PHAGOCYTOSIS	-0.875975	-0.411608	0.464367	-4.32691	1.91863e-05	394.511	-1.27399	-0.477963	Welch Two Sample t-test	two.sided	0.000104088
GOBP_REGULATION_OF_MACROAUTOPHAGY	-0.87477	-0.470704	0.404066	-4.14771	4.11171e-05	396.024	-1.2894	-0.460138	Welch Two Sample t-test	two.sided	0.000198898
GOBP_CELLULAR_COMPONENT_ASSEMBLY_INVOLVED_IN_MORPHOGENESIS	-0.872207	-0.355487	0.51672	-4.32912	1.89241e-05	401.74	-1.26828	-0.476131	Welch Two Sample t-test	two.sided	0.000102989
GOMF_CLATHRIN_BINDING	-0.870911	-0.418636	0.452274	-4.99808	8.72937e-07	393.753	-1.21349	-0.528336	Welch Two Sample t-test	two.sided	7.46874e-06
REACTOME_G_BETA_GAMMA_SIGNALLING_THROUGH_PI3KGAMMA	-0.869165	-0.396332	0.472832	-6.16083	1.72251e-09	412.137	-1.14649	-0.59184	Welch Two Sample t-test	two.sided	3.66882e-08
GOMF_MUSCLE_ALPHA_ACTININ_BINDING	-0.867583	-0.372738	0.494845	-5.20517	3.0229e-07	425.278	-1.1952	-0.53997	Welch Two Sample t-test	two.sided	3.04708e-06
GOBP_CELLULAR_RESPONSE_TO_OXYGEN_CONTAINING_COMPOUND	-0.867436	-0.346169	0.521267	-4.9173	1.27562e-06	406.699	-1.21422	-0.520657	Welch Two Sample t-test	two.sided	1.03993e-05
GOCC_STRIATED_MUSCLE_THIN_FILAMENT	-0.866288	-0.417738	0.44855	-6.16249	1.684e-09	418.773	-1.14261	-0.589969	Welch Two Sample t-test	two.sided	3.59949e-08
WP_PDGFRBETA_PATHWAY	-0.866267	-0.326638	0.539629	-5.4626	8.19053e-08	406.548	-1.17801	-0.554525	Welch Two Sample t-test	two.sided	1.01685e-06
GOBP_REGULATION_OF_RYANODINE_SENSITIVE_CALCIUM_RELEASE_CHANNEL_ACTIVITY	-0.86612	-0.476304	0.389815	-7.20784	2.69679e-12	415.993	-1.10232	-0.629916	Welch Two Sample t-test	two.sided	1.60718e-10
GOBP_MONONUCLEAR_CELL_MIGRATION	-0.863829	-0.387802	0.476027	-4.76987	2.57916e-06	403.846	-1.21985	-0.507811	Welch Two Sample t-test	two.sided	1.88308e-05
REACTOME_CARGO_RECOGNITION_FOR_CLATHRIN_MEDIATED_ENDOCYTOSIS	-0.862444	-0.373173	0.489271	-4.45268	1.09789e-05	405.403	-1.24321	-0.48168	Welch Two Sample t-test	two.sided	6.48231e-05
GOBP_ADENYLATE_CYCLASE_MODULATING_G_PROTEIN_COUPLED_RECEPTOR_SIGNALING_PATHWAY	-0.861722	-0.455838	0.405884	-5.83762	1.09663e-08	399.655	-1.15192	-0.571522	Welch Two Sample t-test	two.sided	1.8199e-07
GOMF_EXTRACELLULAR_MATRIX_STRUCTURAL_CONSTITUENT_CONFERRING_COMPRESSION_RESISTANCE	-0.860632	-0.314671	0.545962	-3.70133	0.000243224	417.398	-1.31769	-0.403576	Welch Two Sample t-test	two.sided	0.000936513
WP_IL4_SIGNALING_PATHWAY	-0.860069	-0.323246	0.536823	-4.45577	1.0796e-05	410.464	-1.23951	-0.480631	Welch Two Sample t-test	two.sided	6.38682e-05
GOBP_REGULATION_OF_MONONUCLEAR_CELL_MIGRATION	-0.859801	-0.385019	0.474782	-5.70522	2.26394e-08	399.948	-1.15607	-0.563529	Welch Two Sample t-test	two.sided	3.36063e-07
GOBP_VASCULATURE_DEVELOPMENT	-0.856708	-0.233317	0.623391	-2.79177	0.00548935	406.419	-1.45996	-0.25346	Welch Two Sample t-test	two.sided	0.013645
KEGG_ERBB_SIGNALING_PATHWAY	-0.855576	-0.373108	0.482468	-5.59689	4.04796e-08	401.64	-1.15609	-0.555058	Welch Two Sample t-test	two.sided	5.55651e-07
WP_ERBB_SIGNALING_PATHWAY	-0.855576	-0.373108	0.482468	-5.59689	4.04796e-08	401.64	-1.15609	-0.555058	Welch Two Sample t-test	two.sided	5.55651e-07
GOBP_REGULATION_OF_MONOATOMIC_CATION_TRANSMEMBRANE_TRANSPORT	-0.855451	-0.521971	0.33348	-5.08455	5.64938e-07	404.014	-1.1862	-0.524705	Welch Two Sample t-test	two.sided	5.15043e-06
GOBP_CELLULAR_DETOXIFICATION_OF_ALDEHYDE	-0.855369	-0.524356	0.331014	-7.03804	8.0462e-12	417.638	-1.09427	-0.616472	Welch Two Sample t-test	two.sided	3.98947e-10
GOBP_CELLULAR_RESPONSE_TO_TOXIC_SUBSTANCE	-0.854985	-0.541113	0.313872	-4.55392	6.94381e-06	411.951	-1.22405	-0.485923	Welch Two Sample t-test	two.sided	4.41673e-05
REACTOME_G_ALPHA_Q_SIGNALLING_EVENTS	-0.854782	-0.387434	0.467348	-5.12798	4.52817e-07	409.295	-1.18246	-0.527107	Welch Two Sample t-test	two.sided	4.27649e-06
GOBP_MAST_CELL_MEDIATED_IMMUNITY	-0.853558	-0.382524	0.471035	-5.35649	1.44071e-07	396.79	-1.16683	-0.540282	Welch Two Sample t-test	two.sided	1.62591e-06
GOBP_REGULATION_OF_DNA_BINDING_TRANSCRIPTION_FACTOR_ACTIVITY	-0.853306	-0.389681	0.463624	-5.41359	1.05631e-07	408.074	-1.16316	-0.543452	Welch Two Sample t-test	two.sided	1.2578e-06
GOBP_REGULATION_OF_TRANSMEMBRANE_TRANSPORT	-0.85301	-0.506677	0.346333	-4.59191	5.87426e-06	404.201	-1.21819	-0.487826	Welch Two Sample t-test	two.sided	3.82491e-05
GOBP_MACROAUTOPHAGY	-0.852587	-0.508295	0.344292	-3.37904	0.000798362	402.577	-1.34861	-0.356565	Welch Two Sample t-test	two.sided	0.00261043
GOBP_OLEFINIC_COMPOUND_METABOLIC_PROCESS	-0.852487	-0.617244	0.235243	-5.38075	1.25576e-07	406.308	-1.16394	-0.541036	Welch Two Sample t-test	two.sided	1.45379e-06
GOBP_REGULATION_OF_AUTOPHAGY	-0.85132	-0.422554	0.428765	-4.19342	3.40253e-05	390.694	-1.25045	-0.452184	Welch Two Sample t-test	two.sided	0.00016867
GOBP_B_CELL_RECEPTOR_SIGNALING_PATHWAY	-0.851005	-0.317123	0.533882	-4.24919	2.64206e-05	422.262	-1.24466	-0.457345	Welch Two Sample t-test	two.sided	0.0001359
GOBP_POSITIVE_REGULATION_OF_PATHWAY_RESTRICTED_SMAD_PROTEIN_PHOSPHORYLATION	-0.848135	-0.378924	0.469211	-6.97905	1.21033e-11	407.69	-1.08703	-0.60924	Welch Two Sample t-test	two.sided	5.46366e-10
GOBP_SMALL_MOLECULE_CATABOLIC_PROCESS	-0.84793	-0.776504	0.0714258	-2.65312	0.00827516	423.413	-1.47613	-0.219735	Welch Two Sample t-test	two.sided	0.0193007
GOBP_MUSCLE_STRUCTURE_DEVELOPMENT	-0.846945	-0.236293	0.610652	-3.4624	0.000591497	411.342	-1.32779	-0.3661	Welch Two Sample t-test	two.sided	0.00201462
GOBP_MAINTENANCE_OF_LOCATION_IN_CELL	-0.843792	-0.439968	0.403824	-4.73713	3.02958e-06	394.399	-1.19398	-0.493603	Welch Two Sample t-test	two.sided	2.15726e-05
GOBP_SECONDARY_METABOLIC_PROCESS	-0.843104	-0.529732	0.313372	-6.68728	7.56352e-11	405.127	-1.09095	-0.59526	Welch Two Sample t-test	two.sided	2.57032e-09
KEGG_LONG_TERM_DEPRESSION	-0.842288	-0.442092	0.400196	-6.31109	7.17837e-10	411.296	-1.10464	-0.579936	Welch Two Sample t-test	two.sided	1.77233e-08
GOBP_REGULATION_OF_INTRACELLULAR_SIGNAL_TRANSDUCTION	-0.840773	-0.266841	0.573931	-3.52186	0.00047701	407.421	-1.31007	-0.371476	Welch Two Sample t-test	two.sided	0.00167514
GOMF_GUANYL_NUCLEOTIDE_EXCHANGE_FACTOR_ACTIVITY	-0.840527	-0.295433	0.545094	-4.70532	3.52286e-06	390.92	-1.19173	-0.489325	Welch Two Sample t-test	two.sided	2.45081e-05
REACTOME_THROMBIN_SIGNALLING_THROUGH_PROTEINASE_ACTIVATED_RECEPTORS_PARS	-0.839873	-0.382852	0.457021	-5.63582	3.23283e-08	412.632	-1.13281	-0.546932	Welch Two Sample t-test	two.sided	4.58509e-07
GOCC_PLASMA_MEMBRANE_REGION	-0.839585	-0.488669	0.350916	-2.85072	0.00458768	400.48	-1.41858	-0.260592	Welch Two Sample t-test	two.sided	0.0117414
GOCC_EXTRINSIC_COMPONENT_OF_PLASMA_MEMBRANE	-0.838719	-0.407759	0.43096	-4.44737	1.12057e-05	410.555	-1.20944	-0.468001	Welch Two Sample t-test	two.sided	6.59693e-05
GOBP_CELLULAR_RESPONSE_TO_TYPE_II_INTERFERON	-0.838476	-0.393054	0.445422	-4.54487	7.39453e-06	380.48	-1.20122	-0.475731	Welch Two Sample t-test	two.sided	4.64481e-05
WP_HEMATOPOIETIC_STEM_CELL_DIFFERENTIATION	-0.835611	-0.409601	0.426009	-6.30271	7.52696e-10	412.166	-1.09623	-0.574994	Welch Two Sample t-test	two.sided	1.83962e-08
KEGG_ACUTE_MYELOID_LEUKEMIA	-0.834728	-0.358759	0.475968	-5.71331	2.12824e-08	411.46	-1.12193	-0.547528	Welch Two Sample t-test	two.sided	3.17478e-07
GOMF_ENZYME_INHIBITOR_ACTIVITY	-0.831801	-0.287779	0.544022	-3.37036	0.000824335	396.559	-1.317	-0.346604	Welch Two Sample t-test	two.sided	0.00268086
GOCC_SARCOLEMMA	-0.829519	-0.458032	0.371487	-3.80041	0.000166375	409.831	-1.25859	-0.400449	Welch Two Sample t-test	two.sided	0.000676345
GOBP_LAMELLIPODIUM_ORGANIZATION	-0.829293	-0.375389	0.453904	-5.08042	5.93264e-07	377.646	-1.15025	-0.508333	Welch Two Sample t-test	two.sided	5.38837e-06
GOMF_SIGNALING_RECEPTOR_BINDING	-0.827665	-0.300442	0.527223	-2.49225	0.0131006	397.04	-1.48055	-0.174779	Welch Two Sample t-test	two.sided	0.0285801
REACTOME_FCERI_MEDIATED_CA_2_MOBILIZATION	-0.827237	-0.373517	0.453719	-5.2402	2.59365e-07	402.552	-1.13758	-0.516897	Welch Two Sample t-test	two.sided	2.6614e-06
WP_INSULIN_SIGNALING	-0.826637	-0.391223	0.435414	-4.85955	1.67497e-06	412.253	-1.16102	-0.492254	Welch Two Sample t-test	two.sided	1.31072e-05
WP_GPR143_IN_MELANOCYTES_AND_RETINAL_PIGMENT_EPITHELIUM_CELLS	-0.826556	-0.356816	0.469741	-6.76001	4.86853e-11	402.146	-1.06693	-0.586185	Welch Two Sample t-test	two.sided	1.77944e-09
GOBP_ESTABLISHMENT_OF_PROTEIN_LOCALIZATION_TO_VACUOLE	-0.826058	-0.432028	0.39403	-5.9674	5.1617e-09	416.218	-1.09816	-0.553952	Welch Two Sample t-test	two.sided	9.37631e-08
GOBP_SYNAPTIC_VESICLE_RECYCLING	-0.825527	-0.416355	0.409172	-5.68866	2.49331e-08	395.696	-1.11083	-0.540228	Welch Two Sample t-test	two.sided	3.65267e-07
WP_ESTROGEN_SIGNALING_PATHWAY	-0.825362	-0.377443	0.447919	-6.69983	7.34934e-11	388.401	-1.06757	-0.583156	Welch Two Sample t-test	two.sided	2.51165e-09
GOBP_LAMELLIPODIUM_ASSEMBLY	-0.825337	-0.406821	0.418517	-5.54109	5.56607e-08	387.102	-1.11819	-0.532488	Welch Two Sample t-test	two.sided	7.34333e-07
WP_MICRORNAS_IN_CARDIOMYOCYTE_HYPERTROPHY	-0.824243	-0.307932	0.516311	-5.45681	8.51416e-08	400.217	-1.12119	-0.527295	Welch Two Sample t-test	two.sided	1.05429e-06
GOMF_MOLECULAR_FUNCTION_REGULATOR_ACTIVITY	-0.823797	-0.253223	0.570575	-2.99803	0.00289034	392.106	-1.36402	-0.283572	Welch Two Sample t-test	two.sided	0.0078596
REACTOME_CELL_EXTRACELLULAR_MATRIX_INTERACTIONS	-0.823688	-0.317547	0.506141	-3.86593	0.0001292	398.151	-1.24256	-0.404819	Welch Two Sample t-test	two.sided	0.000546335
WP_IL7_SIGNALING_PATHWAY	-0.823473	-0.356534	0.466939	-5.89142	8.1384e-09	399.507	-1.09826	-0.548686	Welch Two Sample t-test	two.sided	1.40856e-07
GOCC_PROTEASE_INHIBITOR_COMPLEX	-0.823047	-0.43968	0.383367	-7.20454	3.04488e-12	388.845	-1.04765	-0.598441	Welch Two Sample t-test	two.sided	1.7882e-10
GOBP_REGULATION_OF_EPITHELIAL_TO_MESENCHYMAL_TRANSITION	-0.822073	-0.323163	0.49891	-4.99183	8.83104e-07	413.598	-1.14579	-0.498352	Welch Two Sample t-test	two.sided	7.55039e-06
REACTOME_SIGNALING_BY_EGFR	-0.822057	-0.32956	0.492498	-5.69847	2.37029e-08	394.12	-1.10567	-0.538443	Welch Two Sample t-test	two.sided	3.50989e-07
GOBP_MUSCLE_CELL_DEVELOPMENT	-0.821561	-0.324507	0.497054	-4.07053	5.64362e-05	404.215	-1.21833	-0.424791	Welch Two Sample t-test	two.sided	0.000262199
REACTOME_RESPONSE_TO_ELEVATED_PLATELET_CYTOSOLIC_CA2	-0.820966	-0.323489	0.497477	-2.49187	0.0131063	405.031	-1.46863	-0.173305	Welch Two Sample t-test	two.sided	0.0285801
GOCC_CORTICAL_CYTOSKELETON	-0.820951	-0.375294	0.445657	-4.30981	2.05654e-05	402.528	-1.19542	-0.446483	Welch Two Sample t-test	two.sided	0.00011004
GOMF_PEPTIDASE_REGULATOR_ACTIVITY	-0.820165	-0.311573	0.508592	-2.96999	0.00315891	397.086	-1.36307	-0.277265	Welch Two Sample t-test	two.sided	0.00846621
KEGG_OLFACTORY_TRANSDUCTION	-0.819672	-0.392729	0.426942	-7.08428	5.97175e-12	417.908	-1.0471	-0.59224	Welch Two Sample t-test	two.sided	3.07431e-10
GOMF_ARP2_3_COMPLEX_BINDING	-0.819316	-0.413499	0.405817	-6.67433	8.5058e-11	391.8	-1.06066	-0.577972	Welch Two Sample t-test	two.sided	2.82701e-09
GOBP_POSITIVE_REGULATION_OF_MAPK_CASCADE	-0.819261	-0.361998	0.457263	-4.33069	1.8819e-05	399.625	-1.19116	-0.447357	Welch Two Sample t-test	two.sided	0.000102509
REACTOME_SIGNALING_BY_BRAF_AND_RAF1_FUSIONS	-0.819216	-0.31236	0.506855	-5.14045	4.29277e-07	400.87	-1.13251	-0.505917	Welch Two Sample t-test	two.sided	4.08286e-06
GOCC_CORTICAL_ACTIN_CYTOSKELETON	-0.81809	-0.376632	0.441458	-4.49847	8.95649e-06	404.496	-1.1756	-0.460582	Welch Two Sample t-test	two.sided	5.47041e-05
GOBP_CALCIUM_MEDIATED_SIGNALING	-0.81789	-0.436567	0.381323	-5.00836	8.21329e-07	404.711	-1.13892	-0.496858	Welch Two Sample t-test	two.sided	7.08228e-06
GOBP_PRESYNAPTIC_ENDOCYTOSIS	-0.817787	-0.411415	0.406372	-5.55799	5.08124e-08	388.167	-1.10707	-0.528501	Welch Two Sample t-test	two.sided	6.76268e-07
REACTOME_RAP1_SIGNALLING	-0.816939	-0.420541	0.396398	-6.84855	2.69849e-11	415.152	-1.05142	-0.582458	Welch Two Sample t-test	two.sided	1.07744e-09
WP_TH17_CELL_DIFFERENTIATION_PATHWAY	-0.81617	-0.367664	0.448506	-5.69918	2.38997e-08	386.81	-1.09773	-0.534606	Welch Two Sample t-test	two.sided	3.53038e-07
GOBP_POSITIVE_REGULATION_OF_HYDROLASE_ACTIVITY	-0.815242	-0.313082	0.502159	-3.79561	0.000170473	393.65	-1.23751	-0.392972	Welch Two Sample t-test	two.sided	0.00069138
GOBP_SEQUESTERING_OF_CALCIUM_ION	-0.815183	-0.420235	0.394948	-5.06513	6.17958e-07	410.415	-1.13155	-0.498812	Welch Two Sample t-test	two.sided	5.57009e-06
GOBP_CATECHOLAMINE_TRANSPORT	-0.814895	-0.417526	0.397369	-6.74236	5.58169e-11	392.862	-1.05251	-0.577278	Welch Two Sample t-test	two.sided	2.0104e-09
GOCC_ENDOCYTIC_VESICLE	-0.813283	-0.454396	0.358887	-2.59428	0.00982304	404.643	-1.42956	-0.197009	Welch Two Sample t-test	two.sided	0.0224135
GOBP_ALDEHYDE_CATABOLIC_PROCESS	-0.813082	-0.460687	0.352395	-6.18521	1.48213e-09	416.701	-1.07148	-0.554683	Welch Two Sample t-test	two.sided	3.24446e-08
GOBP_VACUOLAR_LOCALIZATION	-0.811885	-0.401046	0.410839	-4.89782	1.42759e-06	386.187	-1.1378	-0.485971	Welch Two Sample t-test	two.sided	1.1514e-05
WP_PHYSICOCHEMICAL_FEATURES_AND_TOXICITYASSOCIATED_PATHWAYS	-0.81172	-0.383346	0.428374	-6.33591	6.23903e-10	408.503	-1.06357	-0.559875	Welch Two Sample t-test	two.sided	1.57578e-08
GOBP_RELEASE_OF_SEQUESTERED_CALCIUM_ION_INTO_CYTOSOL_BY_ENDOPLASMIC_RETICULUM	-0.811104	-0.458148	0.352956	-6.59937	1.23754e-10	423.176	-1.05269	-0.569521	Welch Two Sample t-test	two.sided	3.9193e-09
GOBP_CELLULAR_PIGMENTATION	-0.808472	-0.445955	0.362517	-4.29075	2.22854e-05	406.067	-1.17888	-0.438067	Welch Two Sample t-test	two.sided	0.000117733
REACTOME_SIGNALING_BY_VEGF	-0.808359	-0.416565	0.391794	-4.14936	4.06959e-05	402.945	-1.19134	-0.425377	Welch Two Sample t-test	two.sided	0.000197647
GOBP_SECONDARY_METABOLITE_BIOSYNTHETIC_PROCESS	-0.808229	-0.483563	0.324666	-7.8222	5.22855e-14	378.397	-1.01139	-0.605066	Welch Two Sample t-test	two.sided	5.54869e-12
REACTOME_ADRENALINE_NORADRENALINE_INHIBITS_INSULIN_SECRETION	-0.806709	-0.376506	0.430202	-5.4998	6.65914e-08	415.052	-1.09504	-0.518381	Welch Two Sample t-test	two.sided	8.64525e-07
GOBP_CELL_JUNCTION_ORGANIZATION	-0.806177	-0.401793	0.404385	-2.82567	0.00495233	404.008	-1.36705	-0.24531	Welch Two Sample t-test	two.sided	0.0125263
GOBP_SMOOTH_MUSCLE_CELL_DIFFERENTIATION	-0.805837	-0.351285	0.454552	-6.8816	2.31376e-11	397.482	-1.03605	-0.575624	Welch Two Sample t-test	two.sided	9.39323e-10
GOCC_EXTRINSIC_COMPONENT_OF_CYTOPLASMIC_SIDE_OF_PLASMA_MEMBRANE	-0.805803	-0.392814	0.412989	-4.7113	3.36651e-06	413.752	-1.14201	-0.469595	Welch Two Sample t-test	two.sided	2.35704e-05
GOBP_DETOXIFICATION	-0.805567	-0.509361	0.296207	-4.45564	1.07797e-05	413.93	-1.16096	-0.450172	Welch Two Sample t-test	two.sided	6.38655e-05
GOCC_NEURON_PROJECTION	-0.804911	-0.3945	0.410411	-3.77967	0.000181878	385.773	-1.22361	-0.386207	Welch Two Sample t-test	two.sided	0.000729563
WP_STRIATED_MUSCLE_CONTRACTION_PATHWAY	-0.804479	-0.393231	0.411248	-4.57138	6.37012e-06	422.915	-1.15039	-0.458571	Welch Two Sample t-test	two.sided	4.10579e-05
HALLMARK_APICAL_JUNCTION	-0.804206	-0.341	0.463206	-3.50241	0.000513406	397.681	-1.25562	-0.352795	Welch Two Sample t-test	two.sided	0.00178577
KEGG_GNRH_SIGNALING_PATHWAY	-0.803547	-0.397161	0.406386	-6.09874	2.66233e-09	374.934	-1.06262	-0.544473	Welch Two Sample t-test	two.sided	5.33259e-08
KEGG_APOPTOSIS	-0.803144	-0.420597	0.382547	-5.21785	2.92323e-07	396.876	-1.10575	-0.500539	Welch Two Sample t-test	two.sided	2.96439e-06
GOBP_POSITIVE_REGULATION_OF_LEUKOCYTE_MIGRATION	-0.803141	-0.315388	0.487752	-4.55271	7.00511e-06	406.916	-1.14993	-0.456353	Welch Two Sample t-test	two.sided	4.45104e-05
GOBP_MONOAMINE_TRANSPORT	-0.803039	-0.411312	0.391727	-6.46658	2.92715e-10	399.935	-1.04717	-0.558906	Welch Two Sample t-test	two.sided	8.27399e-09
GOBP_CELL_CELL_SIGNALING	-0.802331	-0.435157	0.367174	-3.66687	0.000278403	403.448	-1.23247	-0.372189	Welch Two Sample t-test	two.sided	0.00105518
GOBP_CELLULAR_RESPONSE_TO_ALDEHYDE	-0.802044	-0.510524	0.29152	-6.58644	1.36267e-10	416.114	-1.04141	-0.562679	Welch Two Sample t-test	two.sided	4.24885e-09
GOBP_POSITIVE_REGULATION_OF_MACROAUTOPHAGY	-0.799896	-0.463202	0.336694	-5.41831	1.04705e-07	395.892	-1.09013	-0.509663	Welch Two Sample t-test	two.sided	1.24923e-06
KEGG_ARACHIDONIC_ACID_METABOLISM	-0.799057	-0.424255	0.374801	-5.72984	2.0231e-08	387.06	-1.07324	-0.524872	Welch Two Sample t-test	two.sided	3.0671e-07
WP_RESISTIN_AS_A_REGULATOR_OF_INFLAMMATION	-0.798222	-0.386276	0.411946	-6.25733	1.0174e-09	396.154	-1.04901	-0.547431	Welch Two Sample t-test	two.sided	2.37159e-08
KEGG_LEUKOCYTE_TRANSENDOTHELIAL_MIGRATION	-0.798028	-0.373983	0.424045	-3.47171	0.000573851	397.871	-1.24993	-0.346124	Welch Two Sample t-test	two.sided	0.00196281
WP_THYROXINE_THYROID_HORMONE_PRODUCTION	-0.794825	-0.404502	0.390324	-6.40697	4.17593e-10	400.083	-1.03871	-0.550942	Welch Two Sample t-test	two.sided	1.11771e-08
GOBP_POSITIVE_REGULATION_OF_CELL_ADHESION	-0.794139	-0.271166	0.522973	-3.17356	0.0016212	403.396	-1.28607	-0.302209	Welch Two Sample t-test	two.sided	0.00478037
REACTOME_G_PROTEIN_ACTIVATION	-0.79413	-0.385598	0.408532	-5.84768	1.0226e-08	408.021	-1.06109	-0.52717	Welch Two Sample t-test	two.sided	1.70404e-07
REACTOME_GLUCAGON_TYPE_LIGAND_RECEPTORS	-0.792251	-0.355943	0.436308	-5.86404	9.30114e-09	410.383	-1.05783	-0.52667	Welch Two Sample t-test	two.sided	1.57378e-07
REACTOME_INWARDLY_RECTIFYING_K_CHANNELS	-0.792251	-0.355943	0.436308	-5.86404	9.30114e-09	410.383	-1.05783	-0.52667	Welch Two Sample t-test	two.sided	1.57378e-07
REACTOME_POTASSIUM_CHANNELS	-0.792251	-0.355943	0.436308	-5.86404	9.30114e-09	410.383	-1.05783	-0.52667	Welch Two Sample t-test	two.sided	1.57378e-07
REACTOME_PROSTACYCLIN_SIGNALLING_THROUGH_PROSTACYCLIN_RECEPTOR	-0.792251	-0.355943	0.436308	-5.86404	9.30114e-09	410.383	-1.05783	-0.52667	Welch Two Sample t-test	two.sided	1.57378e-07
WP_SEROTONIN_RECEPTOR_467_AND_NR3C_SIGNALING	-0.791734	-0.385224	0.40651	-6.98695	1.18497e-11	398.813	-1.01451	-0.568962	Welch Two Sample t-test	two.sided	5.38938e-10
GOMF_FILAMIN_BINDING	-0.791563	-0.332628	0.458935	-5.38531	1.20483e-07	421.071	-1.08048	-0.502646	Welch Two Sample t-test	two.sided	1.40695e-06
REACTOME_DAG_AND_IP3_SIGNALING	-0.791433	-0.37588	0.415553	-6.27286	9.0554e-10	407.739	-1.03945	-0.543413	Welch Two Sample t-test	two.sided	2.17366e-08
GOBP_REGULATION_OF_ACTIN_NUCLEATION	-0.790817	-0.445701	0.345116	-5.73696	1.93679e-08	389.898	-1.06183	-0.519803	Welch Two Sample t-test	two.sided	2.95476e-07
GOMF_CALMODULIN_DEPENDENT_PROTEIN_KINASE_ACTIVITY	-0.790619	-0.423753	0.366867	-6.53765	1.85757e-10	410.707	-1.02834	-0.552894	Welch Two Sample t-test	two.sided	5.63231e-09
GOBP_LYMPHOCYTE_MIGRATION	-0.790376	-0.334834	0.455543	-5.06292	6.27365e-07	406.135	-1.09726	-0.48349	Welch Two Sample t-test	two.sided	5.63883e-06
GOBP_CIRCULATORY_SYSTEM_PROCESS	-0.78998	-0.397929	0.392051	-3.36643	0.000832616	414.116	-1.25126	-0.328698	Welch Two Sample t-test	two.sided	0.00270488
GOBP_POSTSYNAPTIC_DENSITY_ASSEMBLY	-0.789957	-0.363728	0.426229	-7.01277	1.00218e-11	399.831	-1.01141	-0.568506	Welch Two Sample t-test	two.sided	4.68121e-10
GOMF_MHC_CLASS_II_PROTEIN_BINDING	-0.784508	-0.40249	0.382018	-6.53801	1.78607e-10	426.134	-1.02036	-0.548659	Welch Two Sample t-test	two.sided	5.47035e-09
GOBP_SNARE_COMPLEX_ASSEMBLY	-0.784282	-0.432391	0.351891	-4.63905	4.74012e-06	402.687	-1.11663	-0.45193	Welch Two Sample t-test	two.sided	3.1613e-05
WP_KISSPEPTINKISSPEPTIN_RECEPTOR_SYSTEM_IN_THE_OVARY	-0.784147	-0.303961	0.480186	-5.63428	3.29438e-08	405.332	-1.05774	-0.510554	Welch Two Sample t-test	two.sided	4.66146e-07
GOBP_POINTED_END_ACTIN_FILAMENT_CAPPING	-0.783986	-0.375436	0.40855	-6.34273	5.8616e-10	418.574	-1.02695	-0.541024	Welch Two Sample t-test	two.sided	1.48666e-08
GOBP_INTERLEUKIN_1_ALPHA_PRODUCTION	-0.783712	-0.372452	0.41126	-7.86815	3.13736e-14	416.235	-0.979505	-0.587919	Welch Two Sample t-test	two.sided	3.51443e-12
GOBP_POSITIVE_REGULATION_OF_INTERLEUKIN_1_ALPHA_PRODUCTION	-0.783712	-0.372452	0.41126	-7.86815	3.13736e-14	416.235	-0.979505	-0.587919	Welch Two Sample t-test	two.sided	3.51443e-12
REACTOME_INNATE_IMMUNE_SYSTEM	-0.783522	-0.325791	0.457731	-1.73085	0.0842877	381.51	-1.67359	0.106541	Welch Two Sample t-test	two.sided	0.137243
HALLMARK_COAGULATION	-0.783251	-0.25438	0.528871	-1.89334	0.0590237	405.508	-1.59649	0.0299866	Welch Two Sample t-test	two.sided	0.102156
REACTOME_CLEC7A_DECTIN_1_INDUCES_NFAT_ACTIVATION	-0.782416	-0.427378	0.355038	-6.74444	5.75555e-11	378.953	-1.01052	-0.554314	Welch Two Sample t-test	two.sided	2.06008e-09
GOBP_REGULATION_OF_MONOATOMIC_ION_TRANSMEMBRANE_TRANSPORT	-0.78241	-0.463921	0.318489	-4.48082	9.70242e-06	402.78	-1.12568	-0.439143	Welch Two Sample t-test	two.sided	5.84486e-05
REACTOME_SYNTHESIS_OF_PIPS_AT_THE_PLASMA_MEMBRANE	-0.781192	-0.374115	0.407077	-5.36039	1.39539e-07	406.289	-1.06768	-0.494705	Welch Two Sample t-test	two.sided	1.58809e-06
KEGG_GLIOMA	-0.779689	-0.321485	0.458203	-5.49839	6.79343e-08	405.555	-1.05845	-0.500928	Welch Two Sample t-test	two.sided	8.76193e-07
GOBP_PROTEIN_REPAIR	-0.778867	-0.407859	0.371007	-6.61712	1.18893e-10	396.877	-1.01027	-0.547464	Welch Two Sample t-test	two.sided	3.79516e-09
GOMF_TRANSFERRIN_RECEPTOR_BINDING	-0.778297	-0.340002	0.438296	-6.5928	1.33865e-10	407.864	-1.01037	-0.54623	Welch Two Sample t-test	two.sided	4.1956e-09
WP_CARDIAC_HYPERTROPHIC_RESPONSE	-0.778288	-0.289959	0.488329	-5.48154	7.51883e-08	396.233	-1.05742	-0.499153	Welch Two Sample t-test	two.sided	9.54489e-07
WP_G13_SIGNALING_PATHWAY	-0.778121	-0.361482	0.416639	-5.49806	6.73125e-08	413.823	-1.05632	-0.499921	Welch Two Sample t-test	two.sided	8.71892e-07
GOBP_LIPID_METABOLIC_PROCESS	-0.777021	-0.763583	0.013438	-2.41194	0.0163114	405.326	-1.41033	-0.143716	Welch Two Sample t-test	two.sided	0.0344331
GOBP_NEGATIVE_REGULATION_OF_PROTEIN_DEPHOSPHORYLATION	-0.776903	-0.353459	0.423444	-6.31306	7.46737e-10	389.048	-1.01885	-0.534952	Welch Two Sample t-test	two.sided	1.82875e-08
GOBP_LEUKOCYTE_DEGRANULATION	-0.776898	-0.413394	0.363505	-3.93182	9.93399e-05	400.151	-1.16535	-0.38845	Welch Two Sample t-test	two.sided	0.000431686
REACTOME_RAC1_GTPASE_CYCLE	-0.776516	-0.351352	0.425164	-3.30079	0.00104843	410.269	-1.23896	-0.314068	Welch Two Sample t-test	two.sided	0.00329453
WP_CANNABINOID_RECEPTOR_SIGNALING	-0.776012	-0.408459	0.367553	-6.22719	1.27408e-09	375.028	-1.02105	-0.530977	Welch Two Sample t-test	two.sided	2.87035e-08
WP_T_CELL_RECEPTOR_AND_COSTIMULATORY_SIGNALING	-0.775007	-0.351042	0.423965	-6.23255	1.17715e-09	395.463	-1.01947	-0.530541	Welch Two Sample t-test	two.sided	2.67725e-08
GOBP_VESICLE_CYTOSKELETAL_TRAFFICKING	-0.774973	-0.425864	0.349109	-4.35491	1.69957e-05	393.929	-1.12483	-0.425115	Welch Two Sample t-test	two.sided	9.37164e-05
WP_KIT_RECEPTOR_SIGNALING_PATHWAY	-0.774926	-0.243022	0.531903	-4.20057	3.2619e-05	414.457	-1.13756	-0.41229	Welch Two Sample t-test	two.sided	0.000162657
WP_ACTIVATION_OF_NLRP3_INFLAMMASOME_BY_SARSCOV2	-0.774487	-0.394069	0.380417	-5.88184	8.6037e-09	398.214	-1.03335	-0.515623	Welch Two Sample t-test	two.sided	1.47852e-07
REACTOME_ROBO_RECEPTORS_BIND_AKAP5	-0.773635	-0.398895	0.37474	-5.96826	5.09254e-09	421.263	-1.02843	-0.518843	Welch Two Sample t-test	two.sided	9.33477e-08
GOBP_PROTEIN_LOCALIZATION_TO_PLASMA_MEMBRANE	-0.773588	-0.53258	0.241008	-3.35117	0.000879693	408.077	-1.22737	-0.319802	Welch Two Sample t-test	two.sided	0.00284028
GOMF_SPECTRIN_BINDING	-0.772446	-0.37709	0.395356	-6.20379	1.30293e-09	427.413	-1.01718	-0.527714	Welch Two Sample t-test	two.sided	2.91671e-08
GOBP_CORTICAL_ACTIN_CYTOSKELETON_ORGANIZATION	-0.772344	-0.370451	0.401892	-6.40575	4.23804e-10	397.004	-1.00938	-0.535307	Welch Two Sample t-test	two.sided	1.12933e-08
GOBP_NEGATIVE_REGULATION_OF_NF_KAPPAB_TRANSCRIPTION_FACTOR_ACTIVITY	-0.771751	-0.373197	0.398554	-5.16688	3.78581e-07	394.939	-1.0654	-0.478101	Welch Two Sample t-test	two.sided	3.68173e-06
GOBP_PHENOL_CONTAINING_COMPOUND_BIOSYNTHETIC_PROCESS	-0.771265	-0.414972	0.356293	-7.15091	4.54247e-12	375.192	-0.983343	-0.559188	Welch Two Sample t-test	two.sided	2.47544e-10
GOBP_AMEBOIDAL_TYPE_CELL_MIGRATION	-0.770938	-0.32423	0.446708	-3.25562	0.00122611	407.036	-1.23645	-0.30543	Welch Two Sample t-test	two.sided	0.00376962
REACTOME_ADP_SIGNALLING_THROUGH_P2Y_PURINOCEPTOR_12	-0.770517	-0.372498	0.398018	-5.1276	4.51711e-07	413.57	-1.0659	-0.475132	Welch Two Sample t-test	two.sided	4.26938e-06
REACTOME_GABA_B_RECEPTOR_ACTIVATION	-0.770517	-0.372498	0.398018	-5.1276	4.51711e-07	413.57	-1.0659	-0.475132	Welch Two Sample t-test	two.sided	4.26938e-06
GOBP_REGULATION_OF_MONOCYTE_DIFFERENTIATION	-0.770391	-0.354929	0.415462	-6.05354	3.23162e-09	405.24	-1.02057	-0.520213	Welch Two Sample t-test	two.sided	6.28555e-08
WP_DNA_DAMAGE_RESPONSE_ONLY_ATM_DEPENDENT	-0.769879	-0.331343	0.438536	-6.41968	3.70084e-10	419.433	-1.00561	-0.53415	Welch Two Sample t-test	two.sided	1.00821e-08
REACTOME_INTERLEUKIN_17_SIGNALING	-0.769867	-0.38592	0.383947	-5.24439	2.496e-07	418.006	-1.05842	-0.481313	Welch Two Sample t-test	two.sided	2.5743e-06
REACTOME_INLB_MEDIATED_ENTRY_OF_LISTERIA_MONOCYTOGENES_INTO_HOST_CELL	-0.769039	-0.294751	0.474288	-5.85636	9.8715e-09	400.48	-1.0272	-0.510883	Welch Two Sample t-test	two.sided	1.65639e-07
GOBP_LYSOSOMAL_TRANSPORT	-0.768203	-0.431098	0.337106	-3.71842	0.000228001	415.056	-1.1743	-0.362102	Welch Two Sample t-test	two.sided	0.00088922
GOBP_REGULATION_OF_CALCIUM_ION_TRANSMEMBRANE_TRANSPORTER_ACTIVITY	-0.768041	-0.416252	0.351788	-5.8281	1.12691e-08	414.952	-1.02708	-0.508997	Welch Two Sample t-test	two.sided	1.86503e-07
GOBP_ANTIGEN_RECEPTOR_MEDIATED_SIGNALING_PATHWAY	-0.767096	-0.269901	0.497195	-3.51284	0.000491784	417.228	-1.19634	-0.337855	Welch Two Sample t-test	two.sided	0.00171805
GOBP_NERVOUS_SYSTEM_PROCESS	-0.76628	-0.394988	0.371291	-4.45944	1.07881e-05	386.199	-1.10413	-0.428434	Welch Two Sample t-test	two.sided	6.38682e-05
GOBP_REGULATION_OF_CATALYTIC_ACTIVITY	-0.766187	-0.249475	0.516712	-3.05176	0.00242535	403.639	-1.25974	-0.272631	Welch Two Sample t-test	two.sided	0.00675613
GOBP_REGULATION_OF_CALCIUM_ION_TRANSMEMBRANE_TRANSPORT	-0.76585	-0.401178	0.364672	-4.87554	1.56274e-06	403.858	-1.07465	-0.457054	Welch Two Sample t-test	two.sided	1.23974e-05
GOBP_REGULATION_OF_SNARE_COMPLEX_ASSEMBLY	-0.765538	-0.378286	0.387252	-4.42781	1.23026e-05	399.513	-1.10543	-0.425644	Welch Two Sample t-test	two.sided	7.12136e-05
GOBP_MEMBRANE_FUSION	-0.764803	-0.504952	0.259851	-3.39977	0.000740135	412.493	-1.20701	-0.322597	Welch Two Sample t-test	two.sided	0.00244917
GOBP_MAINTENANCE_OF_LOCATION	-0.764712	-0.416733	0.34798	-4.00947	7.25724e-05	401.187	-1.13966	-0.389764	Welch Two Sample t-test	two.sided	0.000326751
REACTOME_INTERLEUKIN_2_FAMILY_SIGNALING	-0.76325	-0.289433	0.473817	-3.81691	0.000155777	413.978	-1.15632	-0.370175	Welch Two Sample t-test	two.sided	0.000638613
GOCC_CLATHRIN_COAT	-0.76295	-0.313751	0.449198	-4.80981	2.13484e-06	404.811	-1.07478	-0.45112	Welch Two Sample t-test	two.sided	1.60418e-05
GOBP_REGULATION_OF_LYMPHOCYTE_MIGRATION	-0.76122	-0.333046	0.428174	-5.295	1.96571e-07	400.939	-1.04384	-0.478598	Welch Two Sample t-test	two.sided	2.10267e-06
GOBP_NEGATIVE_REGULATION_OF_SMOOTH_MUSCLE_CELL_DIFFERENTIATION	-0.761193	-0.370496	0.390697	-7.49698	3.85519e-13	423.735	-0.960764	-0.561621	Welch Two Sample t-test	two.sided	3.0636e-11
GOCC_MEMBRANE_MICRODOMAIN	-0.760867	-0.473645	0.287222	-3.09431	0.00210532	417.74	-1.24421	-0.277527	Welch Two Sample t-test	two.sided	0.00597051
GOBP_CELL_JUNCTION_ASSEMBLY	-0.760714	-0.407222	0.353493	-3.08584	0.00216717	410.746	-1.24531	-0.27612	Welch Two Sample t-test	two.sided	0.00612018
GOBP_VESICLE_MEDIATED_TRANSPORT_IN_SYNAPSE	-0.759221	-0.455559	0.303662	-3.71195	0.000234615	402.685	-1.16131	-0.357133	Welch Two Sample t-test	two.sided	0.000908794
GOBP_PLASMA_MEMBRANE_TUBULATION	-0.758885	-0.400167	0.358718	-6.00843	4.46377e-09	372.218	-1.00724	-0.510527	Welch Two Sample t-test	two.sided	8.38551e-08
GOBP_PHOSPHATIDYLINOSITOL_METABOLIC_PROCESS	-0.758106	-0.406957	0.351149	-4.03385	6.57438e-05	399.646	-1.12757	-0.38864	Welch Two Sample t-test	two.sided	0.000299349
GOBP_T_CELL_MIGRATION	-0.757898	-0.306383	0.451515	-5.24889	2.47624e-07	404.459	-1.04175	-0.474045	Welch Two Sample t-test	two.sided	2.55611e-06
GOBP_REGULATION_OF_SMOOTH_MUSCLE_CELL_DIFFERENTIATION	-0.757729	-0.337752	0.419978	-6.5345	1.90021e-10	409.236	-0.985678	-0.529781	Welch Two Sample t-test	two.sided	5.73284e-09
GOBP_REGULATION_OF_CELL_CELL_ADHESION	-0.757355	-0.289093	0.468261	-3.62097	0.000331103	401.146	-1.16854	-0.346172	Welch Two Sample t-test	two.sided	0.00122274
WP_VITAMIN_D_IN_INFLAMMATORY_DISEASES	-0.757316	-0.331857	0.42546	-6.09055	2.60362e-09	407.691	-1.00175	-0.512883	Welch Two Sample t-test	two.sided	5.24976e-08
GOBP_RESPONSE_TO_MERCURY_ION	-0.756687	-0.441747	0.31494	-7.68832	1.11121e-13	410.818	-0.950157	-0.563217	Welch Two Sample t-test	two.sided	1.05026e-11
GOBP_CLATHRIN_COAT_ASSEMBLY	-0.756231	-0.299496	0.456734	-5.39409	1.17574e-07	403.606	-1.03184	-0.480624	Welch Two Sample t-test	two.sided	1.37697e-06
GOBP_MACROPINOCYTOSIS	-0.755857	-0.352278	0.403578	-6.03315	3.71112e-09	393.743	-1.00217	-0.509548	Welch Two Sample t-test	two.sided	7.10397e-08
REACTOME_CLASS_B_2_SECRETIN_FAMILY_RECEPTORS	-0.754237	-0.322587	0.43165	-5.23612	2.6363e-07	406.433	-1.0374	-0.47107	Welch Two Sample t-test	two.sided	2.70059e-06
GOBP_PHOSPHOLIPID_DEPHOSPHORYLATION	-0.753865	-0.372632	0.381234	-5.79104	1.44215e-08	389.628	-1.0098	-0.497926	Welch Two Sample t-test	two.sided	2.31702e-07
GOBP_ORGANELLE_MEMBRANE_FUSION	-0.753845	-0.470621	0.283224	-3.4641	0.000588063	410.06	-1.18163	-0.326062	Welch Two Sample t-test	two.sided	0.00200462
WP_PROSTAGLANDIN_SYNTHESIS_AND_REGULATION	-0.753516	-0.402409	0.351107	-5.25405	2.42526e-07	399.784	-1.03546	-0.471572	Welch Two Sample t-test	two.sided	2.50991e-06
GOBP_ENDOSOMAL_VESICLE_FUSION	-0.753289	-0.406942	0.346347	-4.08562	5.27326e-05	416.901	-1.11571	-0.390868	Welch Two Sample t-test	two.sided	0.000247944
GOBP_TISSUE_REGENERATION	-0.753269	-0.373325	0.379945	-6.37908	4.97294e-10	396.298	-0.98542	-0.521119	Welch Two Sample t-test	two.sided	1.28006e-08
GOCC_MYOSIN_COMPLEX	-0.752521	-0.377829	0.374692	-6.05317	3.43728e-09	376.297	-0.996967	-0.508075	Welch Two Sample t-test	two.sided	6.65348e-08
GOCC_LYSOSOMAL_LUMEN	-0.752515	-0.37862	0.373896	-2.70138	0.00719857	400.354	-1.30015	-0.204879	Welch Two Sample t-test	two.sided	0.0171366
GOBP_LEUKOCYTE_CHEMOTAXIS	-0.752225	-0.303371	0.448854	-3.34316	0.00090748	394.611	-1.19458	-0.309868	Welch Two Sample t-test	two.sided	0.00291444
GOBP_REGULATION_OF_CYTOPLASMIC_TRANSPORT	-0.752221	-0.468921	0.2833	-5.5703	4.59572e-08	412.359	-1.01768	-0.486765	Welch Two Sample t-test	two.sided	6.16397e-07
GOBP_CAMP_MEDIATED_SIGNALING	-0.751311	-0.324356	0.426955	-6.56124	1.73057e-10	383.803	-0.976452	-0.526171	Welch Two Sample t-test	two.sided	5.32735e-09
REACTOME_ONCOGENIC_MAPK_SIGNALING	-0.749957	-0.250859	0.499098	-4.80699	2.16823e-06	402.144	-1.05666	-0.443253	Welch Two Sample t-test	two.sided	1.62639e-05
GOBP_REGULATION_OF_CELL_JUNCTION_ASSEMBLY	-0.748713	-0.354397	0.394316	-3.85883	0.000132496	405.854	-1.13013	-0.367292	Welch Two Sample t-test	two.sided	0.000558709
GOBP_ELASTIC_FIBER_ASSEMBLY	-0.746029	-0.29364	0.45239	-4.18942	3.41413e-05	417.841	-1.09606	-0.395995	Welch Two Sample t-test	two.sided	0.000169002
WP_TYROBP_CAUSAL_NETWORK_IN_MICROGLIA	-0.743438	-0.277415	0.466024	-2.84292	0.00469195	413.188	-1.25748	-0.229392	Welch Two Sample t-test	two.sided	0.0119527
GOBP_TAXIS	-0.741161	-0.322965	0.418195	-2.76263	0.00600254	393.766	-1.2686	-0.213719	Welch Two Sample t-test	two.sided	0.0147061
REACTOME_GPER1_SIGNALING	-0.741121	-0.334297	0.406824	-4.70533	3.49053e-06	402.506	-1.05076	-0.431483	Welch Two Sample t-test	two.sided	2.42971e-05
GOBP_REGULATION_OF_CILIUM_ASSEMBLY	-0.738887	-0.370557	0.368329	-5.33753	1.60176e-07	390.281	-1.01105	-0.46672	Welch Two Sample t-test	two.sided	1.74734e-06
GOBP_CARDIAC_NEURAL_CREST_CELL_DIFFERENTIATION_INVOLVED_IN_HEART_DEVELOPMENT	-0.738592	-0.356743	0.381849	-6.4871	2.55695e-10	404.801	-0.962414	-0.51477	Welch Two Sample t-test	two.sided	7.313e-09
GOBP_ORGANIC_HYDROXY_COMPOUND_TRANSPORT	-0.738067	-0.46662	0.271447	-3.96557	8.66217e-05	403.462	-1.10395	-0.372183	Welch Two Sample t-test	two.sided	0.0003822
WP_PDGF_PATHWAY	-0.737739	-0.321198	0.416541	-5.37174	1.33779e-07	393.22	-1.00775	-0.467732	Welch Two Sample t-test	two.sided	1.53263e-06
GOBP_MYOBLAST_FUSION	-0.737571	-0.381252	0.356319	-5.92942	6.49123e-09	407.314	-0.982101	-0.493041	Welch Two Sample t-test	two.sided	1.14144e-07
GOMF_SELENIUM_BINDING	-0.737191	-0.408517	0.328674	-6.92942	1.57881e-11	423.946	-0.9463	-0.528082	Welch Two Sample t-test	two.sided	6.7255e-10
GOBP_G_PROTEIN_COUPLED_ACETYLCHOLINE_RECEPTOR_SIGNALING_PATHWAY	-0.736936	-0.323526	0.41341	-5.98203	4.81565e-09	408.769	-0.979104	-0.494768	Welch Two Sample t-test	two.sided	8.9078e-08
GOBP_RESPONSE_TO_OXYGEN_CONTAINING_COMPOUND	-0.736262	-0.305588	0.430674	-3.6934	0.000251896	401.615	-1.12815	-0.344371	Welch Two Sample t-test	two.sided	0.000965907
GOCC_CYTOPLASMIC_SIDE_OF_PLASMA_MEMBRANE	-0.734874	-0.402739	0.332135	-4.48602	9.46636e-06	404.996	-1.05691	-0.412841	Welch Two Sample t-test	two.sided	5.73767e-05
WP_THYROID_STIMULATING_HORMONE_TSH_SIGNALING_PATHWAY	-0.734599	-0.356054	0.378545	-5.22283	2.78576e-07	417.723	-1.01107	-0.458126	Welch Two Sample t-test	two.sided	2.84406e-06
GOBP_MYELOID_CELL_ACTIVATION_INVOLVED_IN_IMMUNE_RESPONSE	-0.734309	-0.35302	0.381289	-3.40514	0.000728473	398.447	-1.15826	-0.31036	Welch Two Sample t-test	two.sided	0.00241852
WP_MFAP5_EFFECT_ON_PERMEABILITY_AND_MOTILITY_OF_ENDOTHELIAL_CELLS_VIA_CYTOSKELETON_REARRANGEMENT	-0.734305	-0.335894	0.398411	-4.24128	2.77889e-05	389.858	-1.0747	-0.393914	Welch Two Sample t-test	two.sided	0.000141494
WP_IL1_SIGNALING_PATHWAY	-0.733854	-0.354678	0.379175	-5.21645	2.91263e-07	406.356	-1.01041	-0.457301	Welch Two Sample t-test	two.sided	2.95613e-06
GOBP_MYOTUBE_DIFFERENTIATION	-0.732939	-0.362863	0.370076	-5.78554	1.45805e-08	400.858	-0.981988	-0.48389	Welch Two Sample t-test	two.sided	2.33326e-07
GOBP_POSITIVE_REGULATION_OF_MONOATOMIC_ION_TRANSPORT	-0.732838	-0.469538	0.2633	-4.83732	1.88573e-06	397.321	-1.03067	-0.435003	Welch Two Sample t-test	two.sided	1.44298e-05
WP_S1P_RECEPTOR_SIGNAL_TRANSDUCTION	-0.73281	-0.362273	0.370537	-5.92009	6.86726e-09	405.006	-0.976148	-0.489471	Welch Two Sample t-test	two.sided	1.20058e-07
WP_TOLLLIKE_RECEPTOR_SIGNALING_PATHWAY	-0.732498	-0.306585	0.425913	-5.01472	8.04893e-07	393.7	-1.01967	-0.445324	Welch Two Sample t-test	two.sided	6.97535e-06
GOBP_REGULATION_OF_BIOLOGICAL_PROCESS_INVOLVED_IN_SYMBIOTIC_INTERACTION	-0.731198	-0.332629	0.398569	-4.88147	1.53763e-06	390.364	-1.02569	-0.436701	Welch Two Sample t-test	two.sided	1.22303e-05
GOBP_REGULATION_OF_INFLAMMATORY_RESPONSE	-0.729532	-0.317366	0.412166	-3.22485	0.00136723	387.911	-1.17431	-0.284757	Welch Two Sample t-test	two.sided	0.00414554
GOBP_LYMPHOCYTE_HOMEOSTASIS	-0.729504	-0.33045	0.399054	-4.33324	1.84308e-05	417.354	-1.06043	-0.398583	Welch Two Sample t-test	two.sided	0.00010094
GOBP_VACUOLE_ORGANIZATION	-0.729419	-0.522122	0.207298	-3.11629	0.00196232	403.682	-1.18956	-0.269278	Welch Two Sample t-test	two.sided	0.00560968
GOBP_POSITIVE_REGULATION_OF_I_KAPPAB_KINASE_NF_KAPPAB_SIGNALING	-0.729229	-0.33995	0.389278	-4.51263	8.40537e-06	404.524	-1.0469	-0.411553	Welch Two Sample t-test	two.sided	5.19878e-05
GOBP_CLEAVAGE_FURROW_FORMATION	-0.728826	-0.319899	0.408927	-6.18675	1.50151e-09	405.872	-0.960409	-0.497243	Welch Two Sample t-test	two.sided	3.27302e-08
GOCC_SECRETORY_GRANULE	-0.728794	-0.441996	0.286797	-1.61626	0.106863	382.719	-1.61537	0.157786	Welch Two Sample t-test	two.sided	0.167226
REACTOME_PROLONGED_ERK_ACTIVATION_EVENTS	-0.728512	-0.321563	0.406949	-5.67137	2.80722e-08	380.382	-0.981081	-0.475943	Welch Two Sample t-test	two.sided	4.05092e-07
GOMF_PHOSPHATIDYLINOSITOL_3_4_5_TRISPHOSPHATE_3_PHOSPHATASE_ACTIVITY	-0.728497	-0.318549	0.409949	-7.42556	6.34046e-13	418.858	-0.92134	-0.535654	Welch Two Sample t-test	two.sided	4.56608e-11
GOCC_MEMBRANE_COAT	-0.727709	-0.254042	0.473666	-2.83948	0.00474181	413.285	-1.23149	-0.223929	Welch Two Sample t-test	two.sided	0.0120604
WP_BURN_WOUND_HEALING	-0.725956	-0.184065	0.541891	-2.91307	0.00377448	410.377	-1.21584	-0.236076	Welch Two Sample t-test	two.sided	0.00990105
GOBP_SYNAPTIC_VESICLE_CYTOSKELETAL_TRANSPORT	-0.725619	-0.372354	0.353266	-3.72753	0.000221057	402.352	-1.10831	-0.342932	Welch Two Sample t-test	two.sided	0.000866044
GOBP_SKELETAL_MUSCLE_TISSUE_REGENERATION	-0.725497	-0.375772	0.349725	-6.06913	3.01383e-09	395.599	-0.960508	-0.490486	Welch Two Sample t-test	two.sided	5.93833e-08
GOBP_POSITIVE_REGULATION_OF_MONOCYTE_DIFFERENTIATION	-0.725459	-0.351991	0.373467	-6.37067	4.89814e-10	424.978	-0.949287	-0.501631	Welch Two Sample t-test	two.sided	1.26396e-08
GOMF_EPOXIDE_HYDROLASE_ACTIVITY	-0.725393	-0.468449	0.256944	-6.36121	5.17838e-10	425.275	-0.949533	-0.501253	Welch Two Sample t-test	two.sided	1.32729e-08
GOMF_HYDROLASE_ACTIVITY_ACTING_ON_ETHER_BONDS	-0.725393	-0.468449	0.256944	-6.36121	5.17838e-10	425.275	-0.949533	-0.501253	Welch Two Sample t-test	two.sided	1.32729e-08
KEGG_TOLL_LIKE_RECEPTOR_SIGNALING_PATHWAY	-0.725326	-0.296037	0.429289	-4.94828	1.10899e-06	396.293	-1.0135	-0.437151	Welch Two Sample t-test	two.sided	9.20838e-06
WP_PHOSPHODIESTERASES_IN_NEURONAL_FUNCTION	-0.723882	-0.29554	0.428342	-5.9256	6.41754e-09	426.805	-0.963996	-0.483769	Welch Two Sample t-test	two.sided	1.13177e-07
WP_FAMILIAL_PARTIAL_LIPODYSTROPHY	-0.723595	-0.396417	0.327179	-6.18456	1.47998e-09	419.367	-0.953575	-0.493615	Welch Two Sample t-test	two.sided	3.24446e-08
GOBP_MULTIVESICULAR_BODY_SORTING_PATHWAY	-0.723466	-0.414278	0.309189	-4.64504	4.60029e-06	406.03	-1.02964	-0.417289	Welch Two Sample t-test	two.sided	3.07652e-05
WP_IL2_SIGNALING_PATHWAY	-0.723254	-0.268146	0.455108	-4.61927	5.20279e-06	399.295	-1.03107	-0.415443	Welch Two Sample t-test	two.sided	3.42829e-05
GOBP_RESPONSE_TO_MUSCLE_STRETCH	-0.723165	-0.38038	0.342785	-7.31442	1.42341e-12	400.048	-0.917531	-0.528798	Welch Two Sample t-test	two.sided	8.96895e-11
GOCC_FILAMENTOUS_ACTIN	-0.722873	-0.301429	0.421444	-3.83827	0.000143142	416.333	-1.09308	-0.352671	Welch Two Sample t-test	two.sided	0.000596943
GOBP_REGULATION_OF_VASCULATURE_DEVELOPMENT	-0.721798	-0.275148	0.44665	-3.44066	0.000639834	410.167	-1.13419	-0.309411	Welch Two Sample t-test	two.sided	0.00215859
GOCC_HOPS_COMPLEX	-0.721436	-0.385303	0.336133	-3.76695	0.000189543	408.455	-1.09792	-0.344954	Welch Two Sample t-test	two.sided	0.000755799
GOBP_PLATELET_AGGREGATION	-0.720416	-0.310923	0.409493	-4.00865	7.28805e-05	399.106	-1.07372	-0.367109	Welch Two Sample t-test	two.sided	0.000327866
GOBP_POSITIVE_REGULATION_OF_CELL_COMMUNICATION	-0.720082	-0.267986	0.452096	-3.20374	0.00146769	391.353	-1.16198	-0.278188	Welch Two Sample t-test	two.sided	0.00439945
GOBP_NERVE_GROWTH_FACTOR_SIGNALING_PATHWAY	-0.719763	-0.339949	0.379813	-6.34923	5.89784e-10	398.749	-0.942625	-0.4969	Welch Two Sample t-test	two.sided	1.49272e-08
GOMF_ALCOHOL_DEHYDROGENASE_ACTIVITY_ZINC_DEPENDENT	-0.719142	-0.423982	0.29516	-6.69472	6.81117e-11	427.434	-0.930278	-0.508007	Welch Two Sample t-test	two.sided	2.35433e-09
GOBP_POSITIVE_REGULATION_OF_CELLULAR_COMPONENT_ORGANIZATION	-0.718873	-0.241836	0.477037	-3.33853	0.000921895	396.62	-1.1422	-0.295549	Welch Two Sample t-test	two.sided	0.00295133
REACTOME_REGULATION_OF_CYTOSKELETAL_REMODELING_AND_CELL_SPREADING_BY_IPP_COMPLEX_COMPONENTS	-0.718868	-0.305167	0.413701	-4.36421	1.6365e-05	389.486	-1.04272	-0.395018	Welch Two Sample t-test	two.sided	9.07767e-05
REACTOME_NEGATIVE_REGULATION_OF_THE_PI3K_AKT_NETWORK	-0.718306	-0.336098	0.382208	-4.79897	2.22514e-06	417.178	-1.01253	-0.424086	Welch Two Sample t-test	two.sided	1.6605e-05
WP_HEPATOCYTE_GROWTH_FACTOR_RECEPTOR_SIGNALING	-0.718298	-0.336594	0.381704	-5.17778	3.62683e-07	384.833	-0.991056	-0.44554	Welch Two Sample t-test	two.sided	3.55859e-06
GOBP_CELLULAR_RESPONSE_TO_VASCULAR_ENDOTHELIAL_GROWTH_FACTOR_STIMULUS	-0.718252	-0.371858	0.346394	-4.99766	8.60688e-07	410.589	-1.00077	-0.435737	Welch Two Sample t-test	two.sided	7.37436e-06
GOBP_MAST_CELL_ACTIVATION	-0.716518	-0.312048	0.40447	-4.16286	3.84095e-05	405.441	-1.05488	-0.378155	Welch Two Sample t-test	two.sided	0.000187977
GOBP_REGULATION_OF_CELL_SUBSTRATE_ADHESION	-0.715752	-0.24032	0.475433	-3.0154	0.00272877	403.214	-1.18238	-0.249123	Welch Two Sample t-test	two.sided	0.00747822
GOBP_NEGATIVE_REGULATION_OF_PROTEIN_CONTAINING_COMPLEX_ASSEMBLY	-0.715597	-0.312722	0.402875	-4.91944	1.25089e-06	417.442	-1.00153	-0.429666	Welch Two Sample t-test	two.sided	1.02252e-05
GOCC_PLASMA_MEMBRANE_PROTEIN_COMPLEX	-0.7155	-0.332439	0.383061	-2.69832	0.00725672	410.339	-1.23675	-0.194248	Welch Two Sample t-test	two.sided	0.0172513
GOBP_CELLULAR_OXIDANT_DETOXIFICATION	-0.714701	-0.438633	0.276068	-4.02055	6.90978e-05	410.449	-1.06414	-0.365264	Welch Two Sample t-test	two.sided	0.000312503
GOCC_GTPASE_COMPLEX	-0.7145	-0.345995	0.368506	-4.60897	5.38125e-06	418.623	-1.01922	-0.409778	Welch Two Sample t-test	two.sided	3.5305e-05
GOBP_ENDOSOME_TO_LYSOSOME_TRANSPORT	-0.714219	-0.414766	0.299453	-3.90739	0.000109044	411.679	-1.07353	-0.354908	Welch Two Sample t-test	two.sided	0.000470308
GOBP_REGULATION_OF_CELL_PROJECTION_ASSEMBLY	-0.713934	-0.348924	0.36501	-4.32211	1.97592e-05	380.194	-1.03872	-0.38915	Welch Two Sample t-test	two.sided	0.000106765
GOMF_CGMP_BINDING	-0.713732	-0.339209	0.374523	-6.15758	1.71984e-09	422.659	-0.941566	-0.485897	Welch Two Sample t-test	two.sided	3.66882e-08
GOMF_ANTIOXIDANT_ACTIVITY	-0.713654	-0.439467	0.274187	-3.96828	8.55083e-05	408.424	-1.06718	-0.360127	Welch Two Sample t-test	two.sided	0.000378376
GOBP_CELL_SUBSTRATE_JUNCTION_ORGANIZATION	-0.712173	-0.289395	0.422779	-3.30764	0.00102559	401.822	-1.13545	-0.288895	Welch Two Sample t-test	two.sided	0.00323705
GOBP_RESPONSE_TO_INTERLEUKIN_15	-0.712113	-0.325597	0.386516	-7.10018	5.31216e-12	422.402	-0.909252	-0.514973	Welch Two Sample t-test	two.sided	2.7942e-10
GOBP_NEGATIVE_REGULATION_OF_TISSUE_REMODELING	-0.711836	-0.296306	0.41553	-5.69387	2.36408e-08	411.875	-0.957589	-0.466084	Welch Two Sample t-test	two.sided	3.50498e-07
GOBP_POSITIVE_REGULATION_OF_CHEMOTAXIS	-0.711812	-0.322403	0.389409	-4.50492	8.71794e-06	401.529	-1.02244	-0.401186	Welch Two Sample t-test	two.sided	5.35923e-05
GOBP_VESICLE_TRANSPORT_ALONG_MICROTUBULE	-0.711728	-0.407616	0.304111	-3.98308	8.06963e-05	403.658	-1.063	-0.360453	Welch Two Sample t-test	two.sided	0.000358921
GOBP_REGULATION_OF_RESPONSE_TO_EXTERNAL_STIMULUS	-0.711332	-0.241205	0.470127	-2.56623	0.0106485	395.293	-1.25628	-0.166383	Welch Two Sample t-test	two.sided	0.0239586
GOBP_NEGATIVE_REGULATION_OF_PEPTIDASE_ACTIVITY	-0.710748	-0.284683	0.426065	-2.79444	0.00545314	393.897	-1.21079	-0.210706	Welch Two Sample t-test	two.sided	0.0135745
GOBP_MYELOID_LEUKOCYTE_MIGRATION	-0.710158	-0.264955	0.445204	-3.20475	0.0014622	392.999	-1.14582	-0.274497	Welch Two Sample t-test	two.sided	0.00438624
GOBP_I_KAPPAB_KINASE_NF_KAPPAB_SIGNALING	-0.709798	-0.331406	0.378392	-4.21635	3.07364e-05	399.515	-1.04075	-0.378846	Welch Two Sample t-test	two.sided	0.000154679
GOBP_POSITIVE_REGULATION_OF_INTRACELLULAR_SIGNAL_TRANSDUCTION	-0.70967	-0.207854	0.501817	-3.23722	0.00130857	396.193	-1.14065	-0.278687	Welch Two Sample t-test	two.sided	0.00398768
REACTOME_NRAGE_SIGNALS_DEATH_THROUGH_JNK	-0.709518	-0.246996	0.462522	-5.45049	8.74236e-08	405.248	-0.965421	-0.453615	Welch Two Sample t-test	two.sided	1.07594e-06
REACTOME_SIGNALING_BY_RECEPTOR_TYROSINE_KINASES	-0.709196	-0.218499	0.490697	-2.9689	0.00316059	418.332	-1.17874	-0.239651	Welch Two Sample t-test	two.sided	0.00846884
GOBP_REGULATION_OF_TRAIL_ACTIVATED_APOPTOTIC_SIGNALING_PATHWAY	-0.708917	-0.335242	0.373675	-6.7655	4.89935e-11	388.796	-0.914931	-0.502902	Welch Two Sample t-test	two.sided	1.78531e-09
GOBP_CATECHOLAMINE_SECRETION	-0.708206	-0.355438	0.352768	-5.68728	2.49389e-08	400.258	-0.95301	-0.463402	Welch Two Sample t-test	two.sided	3.65267e-07
GOBP_MUSCLE_CELL_CELLULAR_HOMEOSTASIS	-0.707262	-0.401762	0.305499	-5.36134	1.36341e-07	421.749	-0.966562	-0.447962	Welch Two Sample t-test	two.sided	1.55608e-06
GOBP_POSITIVE_REGULATION_OF_UBIQUITIN_PROTEIN_LIGASE_ACTIVITY	-0.70643	-0.3095	0.39693	-7.42429	6.34073e-13	421.081	-0.89346	-0.519399	Welch Two Sample t-test	two.sided	4.56608e-11
GOBP_RHO_PROTEIN_SIGNAL_TRANSDUCTION	-0.706232	-0.262187	0.444045	-4.75152	2.79553e-06	411.004	-0.998407	-0.414056	Welch Two Sample t-test	two.sided	2.02033e-05
GOBP_NEGATIVE_REGULATION_OF_PROTEIN_LOCALIZATION_TO_MEMBRANE	-0.705934	-0.295831	0.410103	-5.15812	3.97128e-07	391.426	-0.975004	-0.436863	Welch Two Sample t-test	two.sided	3.82825e-06
GOBP_PATHWAY_RESTRICTED_SMAD_PROTEIN_PHOSPHORYLATION	-0.705356	-0.277706	0.42765	-5.49234	7.04054e-08	402.693	-0.957824	-0.452888	Welch Two Sample t-test	two.sided	9.0325e-07
GOBP_NEGATIVE_REGULATION_OF_MOLECULAR_FUNCTION	-0.705341	-0.184256	0.521086	-3.26689	0.00118138	399.196	-1.1298	-0.280886	Welch Two Sample t-test	two.sided	0.00364879
GOMF_G_PROTEIN_COUPLED_RECEPTOR_BINDING	-0.70463	-0.318958	0.385672	-4.38968	1.4454e-05	410.817	-1.02017	-0.389088	Welch Two Sample t-test	two.sided	8.14461e-05
WP_GASTRIN_SIGNALING_PATHWAY	-0.7045	-0.30182	0.40268	-4.64489	4.64102e-06	395.028	-1.00269	-0.406315	Welch Two Sample t-test	two.sided	3.10033e-05
GOBP_NEGATIVE_REGULATION_OF_DEPHOSPHORYLATION	-0.704496	-0.329436	0.37506	-5.7602	1.67672e-08	400.35	-0.944935	-0.464058	Welch Two Sample t-test	two.sided	2.62418e-07
GOBP_RELAXATION_OF_MUSCLE	-0.703553	-0.390505	0.313047	-5.79808	1.34528e-08	407.911	-0.942087	-0.465018	Welch Two Sample t-test	two.sided	2.19048e-07
GOBP_VASCULAR_ASSOCIATED_SMOOTH_MUSCLE_CELL_DIFFERENTIATION	-0.703168	-0.265032	0.438136	-5.47118	7.953e-08	394.96	-0.955841	-0.450495	Welch Two Sample t-test	two.sided	9.93057e-07
GOMF_PHOSPHATIDYLINOSITOL_BISPHOSPHATE_BINDING	-0.702812	-0.310746	0.392066	-4.21886	3.07928e-05	376.851	-1.03037	-0.375253	Welch Two Sample t-test	two.sided	0.000154835
WP_THYMIC_STROMAL_LYMPHOPOIETIN_TSLP_SIGNALING_PATHWAY	-0.702392	-0.336272	0.366119	-4.89991	1.40312e-06	393.885	-0.984214	-0.420569	Welch Two Sample t-test	two.sided	1.13545e-05
GOCC_ACTIN_BASED_CELL_PROJECTION	-0.702347	-0.312607	0.38974	-3.84262	0.000141238	405.682	-1.06166	-0.343037	Welch Two Sample t-test	two.sided	0.000590021
GOBP_NEGATIVE_REGULATION_OF_PHOSPHORUS_METABOLIC_PROCESS	-0.702177	-0.214882	0.487295	-4.35257	1.70293e-05	408.043	-1.01931	-0.385046	Welch Two Sample t-test	two.sided	9.38588e-05
GOCC_CELL_PROJECTION_MEMBRANE	-0.7021	-0.336738	0.365362	-3.70694	0.000239354	400.013	-1.07445	-0.329753	Welch Two Sample t-test	two.sided	0.00092426
GOBP_POSITIVE_REGULATION_OF_LEUKOCYTE_PROLIFERATION	-0.701927	-0.278933	0.422994	-3.79116	0.00017258	408.079	-1.06589	-0.337963	Welch Two Sample t-test	two.sided	0.000698518
GOBP_MYOTUBE_CELL_DEVELOPMENT	-0.701478	-0.344608	0.35687	-6.68224	8.02968e-11	394.949	-0.90786	-0.495095	Welch Two Sample t-test	two.sided	2.71349e-09
GOBP_MESENCHYME_DEVELOPMENT	-0.700517	-0.230077	0.470441	-4.07714	5.46866e-05	413.913	-1.03826	-0.362776	Welch Two Sample t-test	two.sided	0.00025574
GOBP_REGULATION_OF_LEUKOCYTE_CHEMOTAXIS	-0.700164	-0.278887	0.421277	-4.54817	7.18211e-06	400.346	-1.0028	-0.397524	Welch Two Sample t-test	two.sided	4.5302e-05
REACTOME_RAB_REGULATION_OF_TRAFFICKING	-0.698806	-0.491082	0.207724	-3.12165	0.00192954	398.471	-1.1389	-0.258715	Welch Two Sample t-test	two.sided	0.00552978
GOBP_RETROGRADE_TRANSPORT_ENDOSOME_TO_GOLGI	-0.69861	-0.371326	0.327284	-3.58622	0.000375751	412.107	-1.08154	-0.315677	Welch Two Sample t-test	two.sided	0.00136389
GOBP_CELL_CELL_JUNCTION_ORGANIZATION	-0.697279	-0.384031	0.313248	-3.48925	0.000536464	413.145	-1.0901	-0.304456	Welch Two Sample t-test	two.sided	0.00185291
GOBP_ADENYLATE_CYCLASE_ACTIVATING_G_PROTEIN_COUPLED_RECEPTOR_SIGNALING_PATHWAY	-0.696722	-0.338547	0.358176	-5.47234	7.9047e-08	394.975	-0.947026	-0.446419	Welch Two Sample t-test	two.sided	9.89969e-07
KEGG_INOSITOL_PHOSPHATE_METABOLISM	-0.696657	-0.316094	0.380563	-5.60364	4.01485e-08	383.499	-0.941096	-0.452218	Welch Two Sample t-test	two.sided	5.53208e-07
GOBP_SENSORY_PERCEPTION	-0.696194	-0.425489	0.270705	-4.41476	1.30963e-05	391.572	-1.00623	-0.386156	Welch Two Sample t-test	two.sided	7.49118e-05
GOBP_BIOLOGICAL_PROCESS_INVOLVED_IN_INTRASPECIES_INTERACTION_BETWEEN_ORGANISMS	-0.695651	-0.301299	0.394352	-7.03385	8.40607e-12	412.328	-0.890062	-0.501239	Welch Two Sample t-test	two.sided	4.09449e-10
GOBP_RECEPTOR_MEDIATED_ENDOCYTOSIS	-0.695061	-0.328248	0.366813	-2.83676	0.00478994	398.736	-1.17675	-0.213369	Welch Two Sample t-test	two.sided	0.0121562
GOBP_ORGANIC_HYDROXY_COMPOUND_METABOLIC_PROCESS	-0.694596	-0.632272	0.0623237	-3.12447	0.00190803	409.29	-1.1316	-0.257588	Welch Two Sample t-test	two.sided	0.00548108
GOBP_ORGANIC_ACID_CATABOLIC_PROCESS	-0.694286	-0.740596	-0.0463102	-2.04361	0.0416108	423.151	-1.36206	-0.0265077	Welch Two Sample t-test	two.sided	0.0757801
GOBP_REGULATION_OF_PHOSPHATIDYLINOSITOL_3_KINASE_ACTIVITY	-0.694257	-0.347487	0.34677	-5.33788	1.57477e-07	402.333	-0.949944	-0.43857	Welch Two Sample t-test	two.sided	1.72725e-06
GOBP_REGULATION_OF_CELL_SUBSTRATE_JUNCTION_ORGANIZATION	-0.693916	-0.29229	0.401626	-4.07419	5.57624e-05	397.484	-1.02876	-0.359075	Welch Two Sample t-test	two.sided	0.000259966
REACTOME_CREB1_PHOSPHORYLATION_THROUGH_THE_ACTIVATION_OF_ADENYLATE_CYCLASE	-0.693514	-0.346677	0.346837	-5.3087	1.79449e-07	419.033	-0.950299	-0.436728	Welch Two Sample t-test	two.sided	1.93664e-06
REACTOME_PKA_MEDIATED_PHOSPHORYLATION_OF_CREB	-0.693514	-0.346677	0.346837	-5.3087	1.79449e-07	419.033	-0.950299	-0.436728	Welch Two Sample t-test	two.sided	1.93664e-06
GOMF_PROTEIN_SERINE_THREONINE_TYROSINE_KINASE_ACTIVITY	-0.693256	-0.341907	0.351349	-5.8027	1.34108e-08	394.579	-0.928136	-0.458376	Welch Two Sample t-test	two.sided	2.18658e-07
GOBP_PLATELET_ACTIVATION	-0.693191	-0.287968	0.405223	-3.39479	0.000756122	396.455	-1.09463	-0.291755	Welch Two Sample t-test	two.sided	0.00249461
WP_AGERAGE_PATHWAY	-0.692979	-0.302846	0.390133	-4.24282	2.76158e-05	389.37	-1.0141	-0.37186	Welch Two Sample t-test	two.sided	0.00014079
KEGG_VALINE_LEUCINE_AND_ISOLEUCINE_DEGRADATION	-0.692938	-0.630894	0.0620433	-2.2193	0.0269983	421.13	-1.30667	-0.07921	Welch Two Sample t-test	two.sided	0.0525882
REACTOME_EXTRA_NUCLEAR_ESTROGEN_SIGNALING	-0.692087	-0.314584	0.377503	-4.66004	4.26776e-06	414.4	-0.984024	-0.40015	Welch Two Sample t-test	two.sided	2.878e-05
GOCC_SERINE_PROTEASE_INHIBITOR_COMPLEX	-0.691608	-0.377739	0.313869	-6.25895	1.02666e-09	388.144	-0.90886	-0.474356	Welch Two Sample t-test	two.sided	2.38708e-08
GOBP_POSITIVE_REGULATION_OF_ENDOCYTOSIS	-0.691558	-0.299733	0.391825	-4.38445	1.49227e-05	395.644	-1.00165	-0.381465	Welch Two Sample t-test	two.sided	8.38918e-05
GOCC_PHAGOCYTIC_CUP	-0.691238	-0.246207	0.445031	-4.23047	2.8944e-05	399.685	-1.01246	-0.370017	Welch Two Sample t-test	two.sided	0.000146758
GOBP_AUTOPHAGOSOME_LYSOSOME_FUSION	-0.689824	-0.331574	0.35825	-5.79294	1.46103e-08	376.743	-0.923969	-0.455679	Welch Two Sample t-test	two.sided	2.33494e-07
GOBP_PHOSPHATIDYLINOSITOL_PHOSPHATE_BIOSYNTHETIC_PROCESS	-0.689808	-0.358045	0.331762	-5.02066	7.89344e-07	384.543	-0.959945	-0.41967	Welch Two Sample t-test	two.sided	6.86519e-06
GOCC_SECRETORY_VESICLE	-0.688334	-0.425732	0.262602	-1.48875	0.13737	385.588	-1.59739	0.220722	Welch Two Sample t-test	two.sided	0.206808
REACTOME_INTERLEUKIN_3_INTERLEUKIN_5_AND_GM_CSF_SIGNALING	-0.687938	-0.221825	0.466113	-4.09144	5.12981e-05	425.191	-1.01843	-0.357448	Welch Two Sample t-test	two.sided	0.000241763
GOBP_REGULATED_EXOCYTOSIS	-0.687498	-0.412968	0.274529	-3.14963	0.00175514	407.956	-1.11659	-0.258405	Welch Two Sample t-test	two.sided	0.00510103
GOBP_POSITIVE_REGULATION_OF_CATION_CHANNEL_ACTIVITY	-0.687277	-0.387285	0.299991	-5.66443	2.83294e-08	397.722	-0.925809	-0.448745	Welch Two Sample t-test	two.sided	4.07526e-07
WP_HIPPO_SIGNALING_REGULATION_PATHWAYS	-0.686882	-0.380354	0.306528	-4.47621	9.91558e-06	400.932	-0.988552	-0.385212	Welch Two Sample t-test	two.sided	5.95513e-05
GOBP_GLOMERULAR_EPITHELIUM_DEVELOPMENT	-0.686525	-0.324151	0.362373	-5.51404	6.23016e-08	408.427	-0.931275	-0.441774	Welch Two Sample t-test	two.sided	8.11329e-07
GOBP_POSITIVE_REGULATION_OF_MYOBLAST_FUSION	-0.686123	-0.399071	0.287052	-6.15235	1.96953e-09	372.975	-0.905414	-0.466832	Welch Two Sample t-test	two.sided	4.14389e-08
GOBP_REGULATION_OF_MYOBLAST_FUSION	-0.686123	-0.399071	0.287052	-6.15235	1.96953e-09	372.975	-0.905414	-0.466832	Welch Two Sample t-test	two.sided	4.14389e-08
GOBP_CELL_MATRIX_ADHESION	-0.685233	-0.269923	0.41531	-2.46783	0.0140045	406.431	-1.23107	-0.139392	Welch Two Sample t-test	two.sided	0.0302925
GOCC_HETEROTRIMERIC_G_PROTEIN_COMPLEX	-0.684674	-0.323585	0.361089	-4.37833	1.51315e-05	417.99	-0.992059	-0.377289	Welch Two Sample t-test	two.sided	8.4829e-05
GOBP_POSITIVE_REGULATION_OF_INFLAMMATORY_RESPONSE	-0.684616	-0.344855	0.339761	-3.97073	8.54079e-05	387.68	-1.0236	-0.345629	Welch Two Sample t-test	two.sided	0.00037807
GOBP_REGULATION_OF_ARP2_3_COMPLEX_MEDIATED_ACTIN_NUCLEATION	-0.684464	-0.419471	0.264993	-5.0351	7.27395e-07	395.128	-0.951717	-0.417211	Welch Two Sample t-test	two.sided	6.39056e-06
GOBP_BLOOD_VESSEL_MORPHOGENESIS	-0.684426	-0.135651	0.548775	-2.26412	0.0240908	408.174	-1.27867	-0.0901817	Welch Two Sample t-test	two.sided	0.047873
GOBP_NEUROMUSCULAR_PROCESS	-0.684421	-0.320299	0.364122	-5.68743	2.42716e-08	417.795	-0.920967	-0.447875	Welch Two Sample t-test	two.sided	3.57658e-07
GOCC_LATE_ENDOSOME_MEMBRANE	-0.683344	-0.463295	0.220049	-3.29143	0.001085	401.38	-1.09149	-0.275199	Welch Two Sample t-test	two.sided	0.00339268
WP_HYPOTHESIZED_PATHWAYS_IN_PATHOGENESIS_OF_CARDIOVASCULAR_DISEASE	-0.682528	-0.267391	0.415137	-5.1561	3.99111e-07	395.972	-0.942769	-0.422286	Welch Two Sample t-test	two.sided	3.83953e-06
GOBP_POSITIVE_REGULATION_OF_INFLAMMATORY_RESPONSE_TO_ANTIGENIC_STIMULUS	-0.682399	-0.330777	0.351622	-6.97577	1.20373e-11	416.089	-0.87469	-0.490108	Welch Two Sample t-test	two.sided	5.45422e-10
GOBP_T_CELL_ACTIVATION_VIA_T_CELL_RECEPTOR_CONTACT_WITH_ANTIGEN_BOUND_TO_MHC_MOLECULE_ON_ANTIGEN_PRESENTING_CELL	-0.682353	-0.279041	0.403312	-4.63203	4.8878e-06	404.849	-0.971946	-0.392761	Welch Two Sample t-test	two.sided	3.2437e-05
REACTOME_SENSORY_PERCEPTION	-0.682179	-0.394694	0.287485	-3.64061	0.000307033	407.273	-1.05053	-0.313826	Welch Two Sample t-test	two.sided	0.00114857
GOBP_IMMUNE_RESPONSE_REGULATING_CELL_SURFACE_RECEPTOR_SIGNALING_PATHWAY	-0.6821	-0.245061	0.437039	-2.64161	0.00856856	407.873	-1.1897	-0.174504	Welch Two Sample t-test	two.sided	0.019893
GOBP_NEGATIVE_REGULATION_OF_SUPRAMOLECULAR_FIBER_ORGANIZATION	-0.681818	-0.240883	0.440935	-3.7905	0.000172955	409.267	-1.03541	-0.328223	Welch Two Sample t-test	two.sided	0.000699568
GOBP_REGULATION_OF_SYSTEM_PROCESS	-0.680096	-0.335092	0.345004	-3.9211	0.00010328	410.483	-1.02105	-0.339145	Welch Two Sample t-test	two.sided	0.000447684
GOBP_POSITIVE_REGULATION_OF_EPITHELIAL_TO_MESENCHYMAL_TRANSITION	-0.680049	-0.225234	0.454816	-4.53171	7.69253e-06	408.816	-0.975044	-0.385054	Welch Two Sample t-test	two.sided	4.80952e-05
REACTOME_SARS_COV_2_MODULATES_AUTOPHAGY	-0.680021	-0.367766	0.312255	-3.82002	0.00015408	410.327	-1.02996	-0.330086	Welch Two Sample t-test	two.sided	0.000633174
HALLMARK_INTERFERON_ALPHA_RESPONSE	-0.679985	-0.293901	0.386084	-1.73673	0.0831798	413.158	-1.44963	0.0896568	Welch Two Sample t-test	two.sided	0.135727
GOBP_REGULATION_OF_VOLTAGE_GATED_CALCIUM_CHANNEL_ACTIVITY	-0.679124	-0.317916	0.361208	-4.95635	1.06039e-06	402.386	-0.94849	-0.409757	Welch Two Sample t-test	two.sided	8.87182e-06
GOMF_CALCIUM_DEPENDENT_CYSTEINE_TYPE_ENDOPEPTIDASE_ACTIVITY	-0.678538	-0.423689	0.254849	-4.86052	1.67249e-06	408.452	-0.952966	-0.40411	Welch Two Sample t-test	two.sided	1.30973e-05
GOCC_VACUOLAR_MEMBRANE	-0.678422	-0.482588	0.195834	-2.09491	0.0367894	411.954	-1.31501	-0.0418301	Welch Two Sample t-test	two.sided	0.0683579
GOMF_PHOSPHATIDYLINOSITOL_3_4_5_TRISPHOSPHATE_BINDING	-0.677789	-0.333219	0.344569	-5.91673	7.01393e-09	403.681	-0.902987	-0.452591	Welch Two Sample t-test	two.sided	1.22445e-07
WP_SOMATROPH_AXIS_GH_AND_ITS_RELATIONSHIP_TO_DIETARY_RESTRICTION_AND_AGING	-0.677504	-0.349758	0.327745	-6.20616	1.34527e-09	404.586	-0.892108	-0.4629	Welch Two Sample t-test	two.sided	2.99173e-08
GOBP_RESPONSE_TO_TOXIC_SUBSTANCE	-0.676558	-0.468687	0.20787	-3.67467	0.000269158	417.731	-1.03846	-0.314652	Welch Two Sample t-test	two.sided	0.00102502
GOBP_SYNAPTIC_VESICLE_LOCALIZATION	-0.675195	-0.379557	0.295638	-4.20673	3.202e-05	399.213	-0.990733	-0.359657	Welch Two Sample t-test	two.sided	0.000160007
GOBP_FOCAL_ADHESION_ASSEMBLY	-0.674643	-0.266846	0.407797	-3.39076	0.000766738	397.884	-1.0658	-0.283489	Welch Two Sample t-test	two.sided	0.00252334
GOBP_VASCULAR_ENDOTHELIAL_GROWTH_FACTOR_SIGNALING_PATHWAY	-0.674094	-0.334568	0.339527	-4.91932	1.2488e-06	420.102	-0.943444	-0.404745	Welch Two Sample t-test	two.sided	1.0215e-05
GOBP_LEUKOCYTE_PROLIFERATION	-0.673497	-0.236666	0.436831	-3.02476	0.00265008	397.011	-1.11124	-0.235754	Welch Two Sample t-test	two.sided	0.00728818
GOBP_NEGATIVE_REGULATION_OF_PROTEIN_POLYMERIZATION	-0.671816	-0.284207	0.387609	-4.32629	1.90681e-05	410.241	-0.977073	-0.366559	Welch Two Sample t-test	two.sided	0.000103679
KEGG_JAK_STAT_SIGNALING_PATHWAY	-0.671668	-0.233755	0.437913	-3.98327	8.04689e-05	408.727	-1.00314	-0.340193	Welch Two Sample t-test	two.sided	0.000358346
WP_TCELL_ANTIGEN_RECEPTOR_TCR_PATHWAY_DURING_STAPHYLOCOCCUS_AUREUS_INFECTION	-0.671198	-0.298511	0.372688	-4.4866	9.39407e-06	413.11	-0.965272	-0.377125	Welch Two Sample t-test	two.sided	5.7053e-05
GOBP_PROTEIN_TRANSPORT_TO_VACUOLE_INVOLVED_IN_UBIQUITIN_DEPENDENT_PROTEIN_CATABOLIC_PROCESS_VIA_THE_MULTIVESICULAR_BODY_SORTING_PATHWAY	-0.671176	-0.326495	0.34468	-4.58363	6.11867e-06	399.749	-0.959042	-0.383309	Welch Two Sample t-test	two.sided	3.97763e-05
GOBP_POSITIVE_REGULATION_OF_PROTEIN_LOCALIZATION_TO_CELL_CORTEX	-0.671165	-0.309758	0.361407	-6.76215	4.65331e-11	413.354	-0.866269	-0.476061	Welch Two Sample t-test	two.sided	1.71633e-09
GOBP_REGULATION_OF_PROTEIN_LOCALIZATION_TO_CELL_CORTEX	-0.671165	-0.309758	0.361407	-6.76215	4.65331e-11	413.354	-0.866269	-0.476061	Welch Two Sample t-test	two.sided	1.71633e-09
REACTOME_ADP_SIGNALLING_THROUGH_P2Y_PURINOCEPTOR_1	-0.670463	-0.34723	0.323233	-5.25426	2.41134e-07	403.831	-0.921314	-0.419613	Welch Two Sample t-test	two.sided	2.49763e-06
GOBP_TISSUE_REMODELING	-0.669849	-0.27821	0.391639	-3.70324	0.000242976	397.155	-1.02546	-0.314244	Welch Two Sample t-test	two.sided	0.000935855
GOBP_RESPONSE_TO_GRANULOCYTE_MACROPHAGE_COLONY_STIMULATING_FACTOR	-0.669631	-0.316034	0.353597	-6.80951	3.32817e-11	427.848	-0.862916	-0.476346	Welch Two Sample t-test	two.sided	1.29052e-09
GOCC_EXTRINSIC_COMPONENT_OF_ENDOSOME_MEMBRANE	-0.669189	-0.344497	0.324692	-6.13	2.08255e-09	406.131	-0.883791	-0.454588	Welch Two Sample t-test	two.sided	4.35141e-08
GOMF_MYOSIN_HEAVY_CHAIN_BINDING	-0.669178	-0.284688	0.38449	-6.95539	1.32923e-11	426.337	-0.858282	-0.480073	Welch Two Sample t-test	two.sided	5.8905e-10
GOBP_RENAL_SYSTEM_PROCESS	-0.669168	-0.371096	0.298072	-5.011	8.00403e-07	418.602	-0.931661	-0.406676	Welch Two Sample t-test	two.sided	6.9464e-06
WP_LEPTIN_SIGNALING_PATHWAY	-0.669069	-0.247579	0.42149	-4.48587	9.51747e-06	397.668	-0.96229	-0.375847	Welch Two Sample t-test	two.sided	5.75137e-05
REACTOME_ARACHIDONIC_ACID_METABOLISM	-0.668891	-0.403643	0.265248	-5.24795	2.54886e-07	384.301	-0.919492	-0.418289	Welch Two Sample t-test	two.sided	2.61989e-06
GOBP_REGULATION_OF_RAS_PROTEIN_SIGNAL_TRANSDUCTION	-0.668877	-0.266662	0.402215	-5.14621	4.20239e-07	393.997	-0.924407	-0.413346	Welch Two Sample t-test	two.sided	4.00004e-06
REACTOME_PKA_ACTIVATION_IN_GLUCAGON_SIGNALLING	-0.668305	-0.345602	0.322703	-5.00882	8.11296e-07	415.487	-0.930578	-0.406032	Welch Two Sample t-test	two.sided	7.01576e-06
GOBP_PRIMARY_ALCOHOL_BIOSYNTHETIC_PROCESS	-0.667885	-0.345578	0.322306	-5.95475	5.92611e-09	380.556	-0.888416	-0.447354	Welch Two Sample t-test	two.sided	1.05478e-07
GOBP_POSITIVE_REGULATION_OF_PROTEIN_POLYMERIZATION	-0.667582	-0.304879	0.362703	-5.2088	3.02744e-07	406.347	-0.91953	-0.415635	Welch Two Sample t-test	two.sided	3.04708e-06
GOBP_LOCOMOTORY_BEHAVIOR	-0.667149	-0.363741	0.303408	-5.02215	7.75936e-07	393.994	-0.928316	-0.405983	Welch Two Sample t-test	two.sided	6.76805e-06
GOBP_MESENCHYMAL_CELL_DIFFERENTIATION	-0.666693	-0.225317	0.441375	-4.1668	3.75739e-05	416.987	-0.981202	-0.352183	Welch Two Sample t-test	two.sided	0.00018426
GOCC_PSEUDOPODIUM	-0.666576	-0.292126	0.37445	-5.0905	5.6065e-07	383.647	-0.924037	-0.409116	Welch Two Sample t-test	two.sided	5.12292e-06
GOMF_UBIQUITIN_BINDING	-0.666528	-0.357749	0.308779	-3.96241	8.80502e-05	394.79	-0.997234	-0.335823	Welch Two Sample t-test	two.sided	0.000388345
GOBP_LEUKOCYTE_HOMEOSTASIS	-0.66639	-0.31735	0.34904	-4.30594	2.06767e-05	424.035	-0.970583	-0.362197	Welch Two Sample t-test	two.sided	0.000110538
GOBP_DEPHOSPHORYLATION	-0.665485	-0.28495	0.380536	-4.12605	4.48052e-05	405.453	-0.982552	-0.348419	Welch Two Sample t-test	two.sided	0.000214505
GOBP_NEGATIVE_REGULATION_OF_MUSCLE_CONTRACTION	-0.665407	-0.329522	0.335885	-6.33014	6.40168e-10	412.273	-0.87204	-0.458774	Welch Two Sample t-test	two.sided	1.60679e-08
GOBP_REGULATION_OF_LIPID_KINASE_ACTIVITY	-0.664628	-0.33602	0.328608	-5.44233	9.2483e-08	395.043	-0.904718	-0.424538	Welch Two Sample t-test	two.sided	1.12448e-06
WP_FOLLICLE_STIMULATING_HORMONE_FSH_SIGNALING_PATHWAY	-0.663401	-0.314336	0.349066	-6.10995	2.39273e-09	394.51	-0.876864	-0.449939	Welch Two Sample t-test	two.sided	4.91464e-08
GOBP_REGULATION_OF_CELL_MORPHOGENESIS	-0.663253	-0.276769	0.386484	-4.30279	2.13291e-05	391.709	-0.966308	-0.360198	Welch Two Sample t-test	two.sided	0.000113474
REACTOME_CA_DEPENDENT_EVENTS	-0.663239	-0.293058	0.370181	-5.48721	7.21091e-08	405.006	-0.90085	-0.425628	Welch Two Sample t-test	two.sided	9.19259e-07
KEGG_GAP_JUNCTION	-0.662917	-0.277375	0.385542	-4.7797	2.48643e-06	392.309	-0.935594	-0.39024	Welch Two Sample t-test	two.sided	1.82784e-05
GOMF_CALCIUM_DEPENDENT_PROTEIN_BINDING	-0.662804	-0.365786	0.297018	-4.94623	1.13499e-06	382.817	-0.926275	-0.399332	Welch Two Sample t-test	two.sided	9.38327e-06
GOMF_MYOSIN_BINDING	-0.6628	-0.426256	0.236544	-4.69229	3.7083e-06	402.523	-0.940486	-0.385114	Welch Two Sample t-test	two.sided	2.56067e-05
REACTOME_FCGR3A_MEDIATED_IL10_SYNTHESIS	-0.662361	-0.359243	0.303119	-5.89107	7.95067e-09	414.143	-0.883375	-0.441347	Welch Two Sample t-test	two.sided	1.37804e-07
GOBP_EPITHELIAL_TO_MESENCHYMAL_TRANSITION	-0.661815	-0.193398	0.468417	-3.89029	0.000116419	419.146	-0.99621	-0.327421	Welch Two Sample t-test	two.sided	0.000499291
GOMF_OXIDOREDUCTASE_ACTIVITY_ACTING_ON_PEROXIDE_AS_ACCEPTOR	-0.661692	-0.390273	0.271419	-4.64558	4.57446e-06	410.474	-0.941685	-0.381699	Welch Two Sample t-test	two.sided	3.06773e-05
GOBP_NEGATIVE_REGULATION_OF_CELL_SIZE	-0.660954	-0.280703	0.380251	-6.98073	1.16744e-11	415.773	-0.84707	-0.474837	Welch Two Sample t-test	two.sided	5.34988e-10
WP_SELENIUM_MICRONUTRIENT_NETWORK	-0.660923	-0.347803	0.313121	-3.24692	0.00126545	398.049	-1.0611	-0.260748	Welch Two Sample t-test	two.sided	0.00387285
GOBP_REGULATION_OF_EARLY_ENDOSOME_TO_LATE_ENDOSOME_TRANSPORT	-0.660419	-0.371994	0.288425	-4.49508	9.1617e-06	393.112	-0.949266	-0.371571	Welch Two Sample t-test	two.sided	5.57256e-05
GOBP_ANTIGEN_PROCESSING_AND_PRESENTATION_OF_EXOGENOUS_ANTIGEN	-0.659806	-0.358478	0.301328	-3.49023	0.000535563	405.479	-1.03143	-0.288179	Welch Two Sample t-test	two.sided	0.00185121
GOBP_NEGATIVE_REGULATION_OF_PROTEIN_LOCALIZATION_TO_CELL_PERIPHERY	-0.6596	-0.26617	0.39343	-4.92189	1.26717e-06	389.979	-0.923079	-0.396121	Welch Two Sample t-test	two.sided	1.03513e-05
KEGG_TASTE_TRANSDUCTION	-0.659248	-0.327499	0.331749	-6.2125	1.30066e-09	403.135	-0.867859	-0.450638	Welch Two Sample t-test	two.sided	2.91671e-08
GOBP_NEGATIVE_REGULATION_OF_HYDROLASE_ACTIVITY	-0.659005	-0.219832	0.439173	-2.7567	0.00610809	396.986	-1.12898	-0.189032	Welch Two Sample t-test	two.sided	0.0149254
REACTOME_COPI_INDEPENDENT_GOLGI_TO_ER_RETROGRADE_TRAFFIC	-0.658786	-0.3433	0.315486	-3.55265	0.000428196	388.96	-1.02337	-0.294205	Welch Two Sample t-test	two.sided	0.00152812
GOBP_GOLGI_TO_VACUOLE_TRANSPORT	-0.658767	-0.386352	0.272415	-4.74424	2.92739e-06	395.795	-0.931755	-0.385779	Welch Two Sample t-test	two.sided	2.09808e-05
GOBP_REGULATION_OF_GOLGI_ORGANIZATION	-0.658728	-0.346931	0.311797	-5.82657	1.14825e-08	408.616	-0.880972	-0.436484	Welch Two Sample t-test	two.sided	1.89515e-07
GOMF_OXIDOREDUCTASE_ACTIVITY_ACTING_ON_NAD_P_H	-0.658528	-0.534077	0.124451	-2.0686	0.0391972	418.674	-1.28428	-0.0327742	Welch Two Sample t-test	two.sided	0.0720352
GOCC_AP_TYPE_MEMBRANE_COAT_ADAPTOR_COMPLEX	-0.657855	-0.332053	0.325802	-3.8781	0.000122639	408.937	-0.991318	-0.324393	Welch Two Sample t-test	two.sided	0.000521322
GOBP_POSITIVE_REGULATION_BY_SYMBIONT_OF_ENTRY_INTO_HOST	-0.657853	-0.304478	0.353375	-5.28632	2.05716e-07	400.007	-0.902499	-0.413206	Welch Two Sample t-test	two.sided	2.18503e-06
GOBP_NEGATIVE_REGULATION_OF_VITAMIN_D_BIOSYNTHETIC_PROCESS	-0.657478	-0.33118	0.326298	-6.97149	1.25286e-11	411.961	-0.842866	-0.47209	Welch Two Sample t-test	two.sided	5.58938e-10
GOBP_REGULATION_OF_CALCIDIOL_1_MONOOXYGENASE_ACTIVITY	-0.657478	-0.33118	0.326298	-6.97149	1.25286e-11	411.961	-0.842866	-0.47209	Welch Two Sample t-test	two.sided	5.58938e-10
GOBP_REGULATION_OF_VITAMIN_D_BIOSYNTHETIC_PROCESS	-0.657478	-0.33118	0.326298	-6.97149	1.25286e-11	411.961	-0.842866	-0.47209	Welch Two Sample t-test	two.sided	5.58938e-10
REACTOME_GPVI_MEDIATED_ACTIVATION_CASCADE	-0.657385	-0.218435	0.43895	-4.07467	5.49583e-05	426.527	-0.974495	-0.340275	Welch Two Sample t-test	two.sided	0.000256911
GOBP_SYNCYTIUM_FORMATION	-0.657187	-0.350992	0.306195	-4.87938	1.53579e-06	402.734	-0.921963	-0.392411	Welch Two Sample t-test	two.sided	1.22237e-05
GOBP_HOMOTYPIC_CELL_CELL_ADHESION	-0.656671	-0.311397	0.345274	-3.85887	0.000132622	402.796	-0.991207	-0.322135	Welch Two Sample t-test	two.sided	0.000559044
GOBP_NUCLEOSIDE_SALVAGE	-0.655585	-0.458281	0.197304	-5.85416	1.00223e-08	398.765	-0.875743	-0.435428	Welch Two Sample t-test	two.sided	1.67705e-07
HALLMARK_COMPLEMENT	-0.655565	-0.228708	0.426857	-2.10593	0.0358542	386.945	-1.26761	-0.0435237	Welch Two Sample t-test	two.sided	0.0667638
GOBP_SECRETORY_GRANULE_ORGANIZATION	-0.655242	-0.321412	0.333829	-4.16006	3.89755e-05	399.518	-0.964889	-0.345594	Welch Two Sample t-test	two.sided	0.000190478
GOBP_REGULATION_OF_LEUKOCYTE_PROLIFERATION	-0.655121	-0.235173	0.419948	-3.13425	0.00185017	399.361	-1.06604	-0.244204	Welch Two Sample t-test	two.sided	0.00533699
GOBP_PIGMENTATION	-0.654313	-0.355482	0.298831	-3.53506	0.000454909	403.776	-1.01818	-0.290448	Welch Two Sample t-test	two.sided	0.00160921
GOBP_POSITIVE_REGULATION_OF_DEVELOPMENTAL_GROWTH	-0.65413	-0.279869	0.374261	-5.79385	1.3878e-08	403.116	-0.876078	-0.432182	Welch Two Sample t-test	two.sided	2.2476e-07
WP_MAPK_CASCADE	-0.653854	-0.292866	0.360988	-5.35412	1.47507e-07	388.057	-0.893957	-0.413751	Welch Two Sample t-test	two.sided	1.66004e-06
GOBP_POSITIVE_REGULATION_OF_AUTOPHAGOSOME_MATURATION	-0.652736	-0.313354	0.339382	-6.17498	1.66241e-09	390.153	-0.860562	-0.44491	Welch Two Sample t-test	two.sided	3.55962e-08
GOBP_ENDOSOME_ORGANIZATION	-0.652686	-0.404178	0.248508	-3.3563	0.000862897	413.968	-1.03495	-0.270422	Welch Two Sample t-test	two.sided	0.00279126
GOBP_NEGATIVE_REGULATION_OF_VASCULATURE_DEVELOPMENT	-0.652304	-0.235202	0.417103	-3.34003	0.000912897	417.993	-1.0362	-0.268414	Welch Two Sample t-test	two.sided	0.00292795
WP_NONGENOMIC_ACTIONS_OF_125_DIHYDROXYVITAMIN_D3	-0.652241	-0.233742	0.418499	-4.71094	3.40588e-06	400.573	-0.924425	-0.380057	Welch Two Sample t-test	two.sided	2.38313e-05
GOBP_CELLULAR_RESPONSE_TO_NICOTINE	-0.652033	-0.317698	0.334336	-6.01934	3.95012e-09	401.832	-0.864984	-0.439083	Welch Two Sample t-test	two.sided	7.50375e-08
GOBP_POSITIVE_REGULATION_OF_CREB_TRANSCRIPTION_FACTOR_ACTIVITY	-0.651708	-0.276865	0.374843	-6.12668	2.11479e-09	408.005	-0.860814	-0.442602	Welch Two Sample t-test	two.sided	4.396e-08
GOBP_REGULATION_OF_CARDIAC_MUSCLE_CONTRACTION_BY_CALCIUM_ION_SIGNALING	-0.651566	-0.376843	0.274723	-5.16443	3.72558e-07	421.767	-0.899555	-0.403577	Welch Two Sample t-test	two.sided	3.63485e-06
GOMF_PHOSPHORIC_ESTER_HYDROLASE_ACTIVITY	-0.651162	-0.325566	0.325596	-4.75715	2.71349e-06	415.44	-0.920228	-0.382097	Welch Two Sample t-test	two.sided	1.9681e-05
GOBP_T_CELL_PROLIFERATION	-0.651009	-0.256627	0.394383	-3.4851	0.000546082	402.267	-1.01823	-0.283787	Welch Two Sample t-test	two.sided	0.00188058
GOBP_NEGATIVE_REGULATION_OF_PEPTIDYL_SERINE_PHOSPHORYLATION	-0.650831	-0.273228	0.377603	-6.20727	1.3043e-09	416.484	-0.856931	-0.44473	Welch Two Sample t-test	two.sided	2.91671e-08
REACTOME_CLEC7A_INFLAMMASOME_PATHWAY	-0.650509	-0.315116	0.335393	-5.78725	1.45099e-08	398.152	-0.871488	-0.42953	Welch Two Sample t-test	two.sided	2.32813e-07
GOBP_SENSORY_PERCEPTION_OF_MECHANICAL_STIMULUS	-0.649581	-0.400557	0.249025	-5.36539	1.40345e-07	381.953	-0.887626	-0.411537	Welch Two Sample t-test	two.sided	1.59576e-06
GOBP_CYTOKINE_MEDIATED_SIGNALING_PATHWAY	-0.649426	-0.204373	0.445054	-3.22067	0.00138553	392.342	-1.04586	-0.25299	Welch Two Sample t-test	two.sided	0.00419251
GOBP_ICOSANOID_METABOLIC_PROCESS	-0.648262	-0.456274	0.191988	-4.43232	1.20251e-05	404.163	-0.935783	-0.360741	Welch Two Sample t-test	two.sided	6.98748e-05
GOBP_MAST_CELL_MIGRATION	-0.648194	-0.281789	0.366405	-6.07304	2.78962e-09	424.517	-0.857985	-0.438403	Welch Two Sample t-test	two.sided	5.54168e-08
GOMF_DOUBLE_STRANDED_METHYLATED_DNA_BINDING	-0.648123	-0.337807	0.310316	-6.31717	6.73316e-10	424.582	-0.849784	-0.446461	Welch Two Sample t-test	two.sided	1.67265e-08
GOBP_RELAXATION_OF_SMOOTH_MUSCLE	-0.648074	-0.292766	0.355308	-6.95251	1.40076e-11	414.887	-0.831305	-0.464843	Welch Two Sample t-test	two.sided	6.11784e-10
GOBP_AUTOPHAGOSOME_MATURATION	-0.647931	-0.407964	0.239967	-4.25231	2.61577e-05	415.388	-0.947446	-0.348415	Welch Two Sample t-test	two.sided	0.000134906
REACTOME_MECP2_REGULATES_TRANSCRIPTION_FACTORS	-0.647418	-0.328715	0.318703	-6.61988	1.09199e-10	423	-0.839651	-0.455185	Welch Two Sample t-test	two.sided	3.51918e-09
GOBP_NEGATIVE_REGULATION_OF_BONE_REMODELING	-0.647079	-0.213702	0.433377	-4.71883	3.23787e-06	419.104	-0.916622	-0.377537	Welch Two Sample t-test	two.sided	2.28008e-05
GOBP_ACTIN_FILAMENT_BASED_MOVEMENT	-0.646879	-0.364951	0.281928	-3.97528	8.32976e-05	403.306	-0.966775	-0.326983	Welch Two Sample t-test	two.sided	0.000369404
GOBP_NUCLEOBASE_CATABOLIC_PROCESS	-0.646702	-0.287944	0.358758	-5.39064	1.23319e-07	381.243	-0.882582	-0.410821	Welch Two Sample t-test	two.sided	1.43453e-06
GOBP_PYRIMIDINE_NUCLEOBASE_CATABOLIC_PROCESS	-0.646702	-0.287944	0.358758	-5.39064	1.23319e-07	381.243	-0.882582	-0.410821	Welch Two Sample t-test	two.sided	1.43453e-06
GOMF_PHOSPHATIDYLINOSITOL_4_5_BISPHOSPHATE_BINDING	-0.645985	-0.286013	0.359973	-4.07468	5.6412e-05	370.005	-0.957731	-0.33424	Welch Two Sample t-test	two.sided	0.000262187
GOBP_KIDNEY_EPITHELIUM_DEVELOPMENT	-0.645982	-0.350078	0.295904	-4.73329	3.0371e-06	414.225	-0.914254	-0.37771	Welch Two Sample t-test	two.sided	2.16134e-05
GOBP_NEGATIVE_REGULATION_OF_DENDRITIC_SPINE_MORPHOGENESIS	-0.645929	-0.301743	0.344186	-6.25858	9.96395e-10	402.22	-0.848822	-0.443037	Welch Two Sample t-test	two.sided	2.32951e-08
GOBP_SARCOPLASMIC_RETICULUM_CALCIUM_ION_TRANSPORT	-0.645577	-0.388057	0.25752	-5.48707	7.05646e-08	422.402	-0.876837	-0.414316	Welch Two Sample t-test	two.sided	9.04333e-07
GOBP_ESTABLISHMENT_OF_ENDOTHELIAL_BARRIER	-0.645404	-0.33802	0.307384	-4.44416	1.14279e-05	401.736	-0.930901	-0.359908	Welch Two Sample t-test	two.sided	6.68542e-05
GOCC_COSTAMERE	-0.645093	-0.326805	0.318288	-3.8687	0.000126867	418.29	-0.972858	-0.317327	Welch Two Sample t-test	two.sided	0.000537157
GOMF_GROWTH_FACTOR_ACTIVITY	-0.644605	-0.268858	0.375747	-4.03243	6.61478e-05	398.955	-0.958869	-0.330341	Welch Two Sample t-test	two.sided	0.000300961
GOBP_CELLULAR_RESPONSE_TO_NITROGEN_COMPOUND	-0.644291	-0.248507	0.395784	-4.18337	3.50992e-05	413.28	-0.947037	-0.341546	Welch Two Sample t-test	two.sided	0.00017346
GOCC_OUTER_DENSE_FIBER	-0.644011	-0.3227	0.321312	-6.75468	4.78288e-11	420.306	-0.83142	-0.456603	Welch Two Sample t-test	two.sided	1.75343e-09
GOBP_RENAL_SYSTEM_DEVELOPMENT	-0.643832	-0.332804	0.311029	-4.06841	5.67663e-05	410.876	-0.954916	-0.332749	Welch Two Sample t-test	two.sided	0.000263126
GOCC_CLATHRIN_COAT_OF_COATED_PIT	-0.643829	-0.201087	0.442742	-4.05412	6.03959e-05	403.591	-0.956024	-0.331634	Welch Two Sample t-test	two.sided	0.000278563
GOBP_REGULATION_OF_WOUND_HEALING	-0.642819	-0.275771	0.367048	-2.56864	0.0105589	414.585	-1.13475	-0.150889	Welch Two Sample t-test	two.sided	0.023788
WP_RENINANGIOTENSINALDOSTERONE_SYSTEM_RAAS	-0.64156	-0.316917	0.324642	-5.71897	2.0726e-08	408.594	-0.862083	-0.421036	Welch Two Sample t-test	two.sided	3.10711e-07
KEGG_CHRONIC_MYELOID_LEUKEMIA	-0.641245	-0.19692	0.444326	-4.369	1.58645e-05	406.489	-0.929772	-0.352719	Welch Two Sample t-test	two.sided	8.86282e-05
GOBP_STRIATED_MUSCLE_CONTRACTION	-0.64102	-0.369936	0.271084	-4.49712	8.93573e-06	417.906	-0.921205	-0.360835	Welch Two Sample t-test	two.sided	5.46258e-05
GOBP_POSITIVE_REGULATION_OF_LEUKOCYTE_CHEMOTAXIS	-0.640857	-0.242509	0.398348	-4.57472	6.33903e-06	407.165	-0.91624	-0.365473	Welch Two Sample t-test	two.sided	4.09448e-05
GOBP_POSITIVE_REGULATION_OF_EXTRINSIC_APOPTOTIC_SIGNALING_PATHWAY_VIA_DEATH_DOMAIN_RECEPTORS	-0.640287	-0.248887	0.3914	-5.73859	1.90674e-08	393.929	-0.859645	-0.420928	Welch Two Sample t-test	two.sided	2.91627e-07
GOBP_PODOSOME_ASSEMBLY	-0.639887	-0.254069	0.385817	-4.42285	1.26445e-05	390.743	-0.92433	-0.355443	Welch Two Sample t-test	two.sided	7.28445e-05
GOCC_CLATHRIN_VESICLE_COAT	-0.639556	-0.286342	0.353214	-4.38104	1.50998e-05	400.866	-0.926543	-0.352568	Welch Two Sample t-test	two.sided	8.46904e-05
GOBP_MULTICELLULAR_ORGANISMAL_RESPONSE_TO_STRESS	-0.63934	-0.323635	0.315704	-4.72462	3.20579e-06	396.617	-0.905376	-0.373304	Welch Two Sample t-test	two.sided	2.26153e-05
GOBP_CELLULAR_RESPONSE_TO_SALT	-0.6392	-0.316592	0.322608	-5.06008	6.43923e-07	394.255	-0.887549	-0.390851	Welch Two Sample t-test	two.sided	5.76197e-06
GOBP_FC_RECEPTOR_SIGNALING_PATHWAY	-0.638178	-0.309713	0.328465	-4.26547	2.49373e-05	398.948	-0.93231	-0.344045	Welch Two Sample t-test	two.sided	0.000129619
WP_HIPPOCAMPAL_SYNAPTOGENESIS_AND_NEUROGENESIS	-0.638161	-0.293406	0.344755	-6.23447	1.109e-09	418.256	-0.839365	-0.436956	Welch Two Sample t-test	two.sided	2.55556e-08
REACTOME_INTERFERON_GAMMA_SIGNALING	-0.638019	-0.21321	0.424809	-2.5855	0.0100692	408.424	-1.12311	-0.152925	Welch Two Sample t-test	two.sided	0.0229016
GOCC_TRAPP_COMPLEX	-0.636888	-0.399622	0.237266	-3.38481	0.000783327	396.454	-1.00681	-0.266971	Welch Two Sample t-test	two.sided	0.00256821
GOBP_ALCOHOL_METABOLIC_PROCESS	-0.636758	-0.58897	0.0477886	-3.21824	0.00139113	414.665	-1.02569	-0.247826	Welch Two Sample t-test	two.sided	0.00420643
GOBP_POSITIVE_REGULATION_OF_DNA_BINDING_TRANSCRIPTION_FACTOR_ACTIVITY	-0.63673	-0.302346	0.334384	-4.61793	5.17254e-06	416.422	-0.907762	-0.365698	Welch Two Sample t-test	two.sided	3.41207e-05
REACTOME_PLATELET_HOMEOSTASIS	-0.635789	-0.406867	0.228922	-4.57133	6.35286e-06	427.707	-0.909158	-0.36242	Welch Two Sample t-test	two.sided	4.10122e-05
GOBP_ENDOTHELIUM_DEVELOPMENT	-0.635602	-0.287998	0.347604	-4.19966	3.28385e-05	408.517	-0.933116	-0.338088	Welch Two Sample t-test	two.sided	0.000163557
GOCC_ARP2_3_PROTEIN_COMPLEX	-0.634576	-0.267817	0.366759	-3.51192	0.000499388	373.136	-0.989879	-0.279274	Welch Two Sample t-test	two.sided	0.0017421
GOBP_CELL_CELL_JUNCTION_ASSEMBLY	-0.63311	-0.358702	0.274408	-3.64608	0.000300628	409.015	-0.974451	-0.291769	Welch Two Sample t-test	two.sided	0.00112915
WP_EMBRYONIC_STEM_CELL_PLURIPOTENCY_PATHWAYS	-0.632891	-0.276848	0.356043	-4.88173	1.50518e-06	413.132	-0.887737	-0.378045	Welch Two Sample t-test	two.sided	1.20435e-05
GOMF_EXTRACELLULAR_MATRIX_STRUCTURAL_CONSTITUENT_CONFERRING_TENSILE_STRENGTH	-0.632691	-0.18398	0.448712	-2.80549	0.00525833	418.38	-1.07598	-0.189401	Welch Two Sample t-test	two.sided	0.0131791
REACTOME_COLLAGEN_CHAIN_TRIMERIZATION	-0.632691	-0.18398	0.448712	-2.80549	0.00525833	418.38	-1.07598	-0.189401	Welch Two Sample t-test	two.sided	0.0131791
GOBP_PHOSPHOLIPASE_C_ACTIVATING_G_PROTEIN_COUPLED_RECEPTOR_SIGNALING_PATHWAY	-0.632236	-0.321208	0.311028	-5.46298	8.13944e-08	409.802	-0.859736	-0.404735	Welch Two Sample t-test	two.sided	1.01203e-06
GOBP_REGULATION_OF_PEPTIDASE_ACTIVITY	-0.632033	-0.268683	0.363349	-2.88443	0.00413314	400.131	-1.0628	-0.201265	Welch Two Sample t-test	two.sided	0.0106912
GOBP_GLOMERULUS_DEVELOPMENT	-0.632018	-0.256556	0.375461	-4.02104	6.8881e-05	413.241	-0.940985	-0.32305	Welch Two Sample t-test	two.sided	0.000311755
KEGG_PROPANOATE_METABOLISM	-0.631742	-0.520173	0.111568	-2.63997	0.00859561	426.1	-1.10209	-0.161389	Welch Two Sample t-test	two.sided	0.0199482
GOBP_PHAGOCYTOSIS	-0.631712	-0.213958	0.417754	-1.99067	0.0472153	389.555	-1.25562	-0.00780612	Welch Two Sample t-test	two.sided	0.0845737
GOBP_CELLULAR_RESPONSE_TO_MECHANICAL_STIMULUS	-0.631605	-0.325555	0.306049	-4.91882	1.27156e-06	402.1	-0.884035	-0.379174	Welch Two Sample t-test	two.sided	1.03731e-05
REACTOME_INOSITOL_PHOSPHATE_METABOLISM	-0.631506	-0.27555	0.355957	-5.08669	5.6142e-07	399.786	-0.875573	-0.38744	Welch Two Sample t-test	two.sided	5.12609e-06
GOBP_ACTIN_FILAMENT_SEVERING	-0.630447	-0.272244	0.358203	-4.72057	3.30345e-06	383.146	-0.893036	-0.367858	Welch Two Sample t-test	two.sided	2.32356e-05
GOBP_REGULATION_OF_FAT_CELL_DIFFERENTIATION	-0.62998	-0.269097	0.360883	-5.06563	6.46972e-07	365.836	-0.874537	-0.385423	Welch Two Sample t-test	two.sided	5.77644e-06
GOBP_STRESS_ACTIVATED_PROTEIN_KINASE_SIGNALING_CASCADE	-0.628881	-0.265662	0.363219	-4.38533	1.4752e-05	408.555	-0.910786	-0.346976	Welch Two Sample t-test	two.sided	8.29705e-05
GOBP_INTERLEUKIN_6_PRODUCTION	-0.628194	-0.251638	0.376556	-3.36909	0.000827702	398.341	-0.994758	-0.261629	Welch Two Sample t-test	two.sided	0.00268964
GOBP_CELLULAR_COMPONENT_MORPHOGENESIS	-0.627846	-0.244438	0.383408	-2.74984	0.00624082	388.81	-1.07674	-0.178948	Welch Two Sample t-test	two.sided	0.0151945
GOBP_REGULATION_OF_PROTEOLYSIS	-0.627673	-0.256894	0.370779	-2.88657	0.00410693	397.977	-1.05516	-0.200187	Welch Two Sample t-test	two.sided	0.0106446
GOBP_AROMATIC_AMINO_ACID_METABOLIC_PROCESS	-0.627235	-0.394724	0.232511	-4.89328	1.41769e-06	418.448	-0.879197	-0.375272	Welch Two Sample t-test	two.sided	1.14571e-05
GOBP_REGULATION_OF_TRANS_SYNAPTIC_SIGNALING	-0.626917	-0.309482	0.317435	-3.68884	0.000257262	390.001	-0.961049	-0.292785	Welch Two Sample t-test	two.sided	0.000984924
GOBP_GOLGI_TO_ENDOSOME_TRANSPORT	-0.626498	-0.253875	0.372623	-5.49006	7.10607e-08	404.755	-0.85083	-0.402166	Welch Two Sample t-test	two.sided	9.08766e-07
GOBP_N_ACETYLNEURAMINATE_CATABOLIC_PROCESS	-0.625929	-0.31105	0.314879	-4.83986	1.86771e-06	394.518	-0.880187	-0.371671	Welch Two Sample t-test	two.sided	1.43183e-05
GOBP_PODOCYTE_CELL_MIGRATION	-0.625145	-0.244079	0.381066	-5.85061	9.90478e-09	417.598	-0.835178	-0.415111	Welch Two Sample t-test	two.sided	1.65967e-07
GOCC_BLOC_1_COMPLEX	-0.62503	-0.303279	0.321751	-3.09865	0.00208031	403.077	-1.02157	-0.228494	Welch Two Sample t-test	two.sided	0.00590787
GOBP_ACTIN_MYOSIN_FILAMENT_SLIDING	-0.624324	-0.306404	0.31792	-4.8172	2.04175e-06	416.702	-0.879081	-0.369567	Welch Two Sample t-test	two.sided	1.54479e-05
GOBP_NEGATIVE_REGULATION_OF_VASCULAR_PERMEABILITY	-0.62431	-0.27555	0.34876	-5.47898	7.53341e-08	404.676	-0.84831	-0.400309	Welch Two Sample t-test	two.sided	9.55338e-07
GOBP_NEGATIVE_REGULATION_OF_VASCULAR_ASSOCIATED_SMOOTH_MUSCLE_CELL_DIFFERENTIATION	-0.624276	-0.289139	0.335136	-5.88018	8.29087e-09	425.827	-0.83295	-0.415601	Welch Two Sample t-test	two.sided	1.4329e-07
WP_PI3KAKT_SIGNALING_PATHWAY	-0.624182	-0.217079	0.407103	-2.91754	0.00371924	416.187	-1.04472	-0.203642	Welch Two Sample t-test	two.sided	0.00977523
WP_PHYSIOLOGICAL_AND_PATHOLOGICAL_HYPERTROPHY_OF_THE_HEART	-0.624022	-0.286799	0.337224	-4.92609	1.23486e-06	395.884	-0.873066	-0.374978	Welch Two Sample t-test	two.sided	1.01215e-05
GOBP_RETINA_HOMEOSTASIS	-0.623059	-0.359853	0.263205	-4.12999	4.40002e-05	409.165	-0.91962	-0.326497	Welch Two Sample t-test	two.sided	0.000211152
GOBP_RESPONSE_TO_MECHANICAL_STIMULUS	-0.622543	-0.345097	0.277446	-4.14975	4.07595e-05	396.426	-0.917476	-0.32761	Welch Two Sample t-test	two.sided	0.000197877
GOBP_PROTEIN_LOCALIZATION_TO_CELL_SURFACE	-0.622369	-0.359417	0.262952	-5.18849	3.35461e-07	406.184	-0.858173	-0.386565	Welch Two Sample t-test	two.sided	3.32112e-06
KEGG_AXON_GUIDANCE	-0.622304	-0.367933	0.254371	-3.80925	0.000162131	385.854	-0.943504	-0.301104	Welch Two Sample t-test	two.sided	0.000660871
GOCC_POLYMERIC_CYTOSKELETAL_FIBER	-0.621637	-0.160627	0.461009	-2.92327	0.00365929	402.643	-1.03968	-0.203591	Welch Two Sample t-test	two.sided	0.0096323
REACTOME_GABA_RECEPTOR_ACTIVATION	-0.620917	-0.321193	0.299724	-4.09249	5.12187e-05	418.518	-0.919148	-0.322687	Welch Two Sample t-test	two.sided	0.000241671
REACTOME_THROMBOXANE_SIGNALLING_THROUGH_TP_RECEPTOR	-0.620496	-0.291425	0.329071	-4.68618	3.79157e-06	410.75	-0.880782	-0.360211	Welch Two Sample t-test	two.sided	2.59734e-05
GOMF_ALDITOL_NADPPLUS_1_OXIDOREDUCTASE_ACTIVITY	-0.620107	-0.386975	0.233132	-5.33719	1.58549e-07	399.699	-0.848519	-0.391695	Welch Two Sample t-test	two.sided	1.73743e-06
GOCC_LEADING_EDGE_MEMBRANE	-0.620066	-0.240582	0.379485	-3.47974	0.000557762	395.553	-0.970391	-0.269742	Welch Two Sample t-test	two.sided	0.0019159
GOBP_SENSORY_PERCEPTION_OF_CHEMICAL_STIMULUS	-0.620061	-0.327342	0.292719	-5.81813	1.18854e-08	416.192	-0.829551	-0.41057	Welch Two Sample t-test	two.sided	1.95899e-07
GOCC_CILIARY_BASE	-0.619905	-0.320446	0.29946	-4.68301	3.86525e-06	404.554	-0.880131	-0.35968	Welch Two Sample t-test	two.sided	2.63595e-05
GOBP_NEGATIVE_REGULATION_OF_CELL_ADHESION	-0.619748	-0.238949	0.380799	-3.52282	0.000476223	400.233	-0.965598	-0.273898	Welch Two Sample t-test	two.sided	0.00167335
WP_EGFR_TYROSINE_KINASE_INHIBITOR_RESISTANCE	-0.619637	-0.257795	0.361842	-4.32687	1.91202e-05	400.778	-0.901167	-0.338107	Welch Two Sample t-test	two.sided	0.000103822
GOBP_GLUTATHIONE_METABOLIC_PROCESS	-0.619314	-0.454483	0.164831	-3.74598	0.000207668	378.556	-0.94439	-0.294239	Welch Two Sample t-test	two.sided	0.000817827
GOBP_POSITIVE_REGULATION_OF_ERK1_AND_ERK2_CASCADE	-0.618274	-0.278033	0.340241	-3.495	0.000526863	401.755	-0.966044	-0.270504	Welch Two Sample t-test	two.sided	0.00182427
GOBP_RESPONSE_TO_NICOTINE	-0.617693	-0.20139	0.416303	-4.85977	1.74366e-06	367.52	-0.867633	-0.367752	Welch Two Sample t-test	two.sided	1.35833e-05
GOBP_ESTABLISHMENT_OF_LYMPHOCYTE_POLARITY	-0.61742	-0.279549	0.337871	-5.62289	3.54541e-08	397.179	-0.833291	-0.401548	Welch Two Sample t-test	two.sided	4.95866e-07
GOCC_MYOSIN_II_COMPLEX	-0.617398	-0.313491	0.303906	-4.77317	2.55008e-06	398.745	-0.871686	-0.363109	Welch Two Sample t-test	two.sided	1.86749e-05
WP_DRAVET_SYNDROME	-0.617285	-0.246215	0.37107	-5.36551	1.34396e-07	415.495	-0.843431	-0.391139	Welch Two Sample t-test	two.sided	1.53824e-06
REACTOME_CASPASE_MEDIATED_CLEAVAGE_OF_CYTOSKELETAL_PROTEINS	-0.61721	-0.239503	0.377707	-5.06459	6.26571e-07	399.188	-0.856793	-0.377628	Welch Two Sample t-test	two.sided	5.63588e-06
GOBP_PURINE_RIBONUCLEOSIDE_SALVAGE	-0.616765	-0.415532	0.201233	-5.45219	8.83653e-08	390.725	-0.83917	-0.39436	Welch Two Sample t-test	two.sided	1.08422e-06
GOBP_CYTOKINE_PRODUCTION_INVOLVED_IN_INFLAMMATORY_RESPONSE	-0.61666	-0.277361	0.339299	-4.72757	3.15913e-06	397.778	-0.873097	-0.360224	Welch Two Sample t-test	two.sided	2.2375e-05
WP_TRANSCRIPTION_FACTORS_REGULATE_MIRNAS_RELATED_TO_CARDIAC_HYPERTROPHY	-0.615929	-0.295055	0.320873	-5.35585	1.4593e-07	389.463	-0.84203	-0.389828	Welch Two Sample t-test	two.sided	1.64381e-06
WP_FRAGILE_X_SYNDROME	-0.615749	-0.255707	0.360041	-4.77483	2.50831e-06	409.603	-0.869249	-0.362248	Welch Two Sample t-test	two.sided	1.84024e-05
GOBP_REGULATION_OF_CELL_MATRIX_ADHESION	-0.615428	-0.269397	0.346032	-3.19848	0.00149212	397.849	-0.993701	-0.237156	Welch Two Sample t-test	two.sided	0.0044572
GOBP_MYELIN_MAINTENANCE	-0.615176	-0.281697	0.333478	-5.04585	6.86706e-07	399.797	-0.854854	-0.375497	Welch Two Sample t-test	two.sided	6.08628e-06
REACTOME_TOLL_LIKE_RECEPTOR_9_TLR9_CASCADE	-0.614922	-0.313241	0.301681	-4.37971	1.50225e-05	420.144	-0.8909	-0.338943	Welch Two Sample t-test	two.sided	8.43746e-05
GOBP_REGULATION_OF_VASCULAR_ASSOCIATED_SMOOTH_MUSCLE_CELL_DIFFERENTIATION	-0.613865	-0.254428	0.359437	-5.24298	2.53846e-07	409.127	-0.844025	-0.383705	Welch Two Sample t-test	two.sided	2.61364e-06
GOBP_T_CELL_RECEPTOR_SIGNALING_PATHWAY	-0.613796	-0.2195	0.394296	-3.40174	0.000734978	412.336	-0.968485	-0.259107	Welch Two Sample t-test	two.sided	0.0024341
GOBP_PIGMENT_GRANULE_ORGANIZATION	-0.613771	-0.313368	0.300403	-3.34815	0.000889024	408.442	-0.974134	-0.253409	Welch Two Sample t-test	two.sided	0.00286779
GOBP_METANEPHRIC_GLOMERULUS_DEVELOPMENT	-0.613111	-0.283959	0.329153	-4.72244	3.20439e-06	410.311	-0.868325	-0.357897	Welch Two Sample t-test	two.sided	2.26153e-05
WP_NEOVASCULARISATION_PROCESSES	-0.612485	-0.321958	0.290526	-5.46636	8.10225e-08	399.854	-0.832758	-0.392212	Welch Two Sample t-test	two.sided	1.00949e-06
GOBP_LIPOPOLYSACCHARIDE_MEDIATED_SIGNALING_PATHWAY	-0.612087	-0.276164	0.335923	-4.55213	7.08551e-06	394.135	-0.876439	-0.347735	Welch Two Sample t-test	two.sided	4.49034e-05
GOBP_PHOSPHATIDYLINOSITOL_DEPHOSPHORYLATION	-0.611977	-0.275497	0.33648	-4.74482	2.91754e-06	396.575	-0.865543	-0.358411	Welch Two Sample t-test	two.sided	2.09226e-05
GOBP_VASCULAR_ASSOCIATED_SMOOTH_MUSCLE_CELL_PROLIFERATION	-0.61135	-0.271972	0.339378	-4.48813	9.42079e-06	397.84	-0.879141	-0.34356	Welch Two Sample t-test	two.sided	5.71865e-05
GOBP_RESPONSE_TO_VITAMIN_E	-0.610974	-0.332153	0.278821	-5.39882	1.14533e-07	404.869	-0.833445	-0.388504	Welch Two Sample t-test	two.sided	1.34657e-06
GOMF_ADENYLATE_CYCLASE_BINDING	-0.610683	-0.257999	0.352683	-5.33449	1.64253e-07	383.074	-0.835767	-0.385599	Welch Two Sample t-test	two.sided	1.79021e-06
GOBP_ANTIGEN_PROCESSING_AND_PRESENTATION	-0.610674	-0.345508	0.265166	-2.45041	0.0147061	391.496	-1.10064	-0.120711	Welch Two Sample t-test	two.sided	0.0315899
GOBP_REGULATION_OF_LAMELLIPODIUM_ASSEMBLY	-0.610637	-0.360137	0.2505	-4.15929	3.90975e-05	399.717	-0.899258	-0.322015	Welch Two Sample t-test	two.sided	0.000190957
GOBP_REGULATION_OF_AUTOPHAGOSOME_MATURATION	-0.61027	-0.316292	0.293979	-5.61559	3.70068e-08	394.705	-0.823923	-0.396618	Welch Two Sample t-test	two.sided	5.15793e-07
GOBP_RELAXATION_OF_VASCULAR_ASSOCIATED_SMOOTH_MUSCLE	-0.610135	-0.297179	0.312956	-6.08893	2.55614e-09	422.435	-0.807095	-0.413174	Welch Two Sample t-test	two.sided	5.17126e-08
REACTOME_ANTIGEN_ACTIVATES_B_CELL_RECEPTOR_BCR_LEADING_TO_GENERATION_OF_SECOND_MESSENGERS	-0.610016	-0.310899	0.299117	-3.63411	0.000313844	416.028	-0.939973	-0.28006	Welch Two Sample t-test	two.sided	0.00117188
GOBP_CELL_SUBSTRATE_JUNCTION_DISASSEMBLY	-0.609917	-0.348612	0.261305	-6.10009	2.42616e-09	416.008	-0.806456	-0.413378	Welch Two Sample t-test	two.sided	4.96644e-08
GOBP_REGULATION_OF_FOCAL_ADHESION_DISASSEMBLY	-0.609917	-0.348612	0.261305	-6.10009	2.42616e-09	416.008	-0.806456	-0.413378	Welch Two Sample t-test	two.sided	4.96644e-08
REACTOME_ER_TO_GOLGI_ANTEROGRADE_TRANSPORT	-0.609778	-0.272045	0.337733	-1.99538	0.0466913	392.836	-1.21058	-0.00897302	Welch Two Sample t-test	two.sided	0.083759
REACTOME_ESTROGEN_DEPENDENT_NUCLEAR_EVENTS_DOWNSTREAM_OF_ESR_MEMBRANE_SIGNALING	-0.609391	-0.294039	0.315352	-5.44021	9.32682e-08	396.973	-0.82961	-0.389172	Welch Two Sample t-test	two.sided	1.13289e-06
GOBP_REGULATION_OF_PHOSPHATIDYLINOSITOL_3_KINASE_SIGNALING	-0.608851	-0.272686	0.336165	-4.54138	7.45601e-06	390.608	-0.872435	-0.345267	Welch Two Sample t-test	two.sided	4.67857e-05
GOBP_CILIUM_ORGANIZATION	-0.608833	-0.264076	0.344757	-3.81855	0.00015519	406.294	-0.922265	-0.2954	Welch Two Sample t-test	two.sided	0.000636653
GOBP_NEGATIVE_T_CELL_SELECTION	-0.608825	-0.289002	0.319823	-4.2463	2.6951e-05	407.137	-0.890678	-0.326972	Welch Two Sample t-test	two.sided	0.000138041
REACTOME_SIGNALING_BY_ERYTHROPOIETIN	-0.608782	-0.20605	0.402733	-4.22551	2.93836e-05	411.504	-0.891993	-0.325571	Welch Two Sample t-test	two.sided	0.0001488
WP_RANKLRANK_SIGNALING_PATHWAY	-0.608705	-0.224789	0.383916	-4.08534	5.38069e-05	376.465	-0.901677	-0.315734	Welch Two Sample t-test	two.sided	0.000252349
WP_ULCERATIVE_COLITIS_SIGNALING	-0.608198	-0.319784	0.288414	-5.48738	7.32914e-08	392.583	-0.826104	-0.390292	Welch Two Sample t-test	two.sided	9.32365e-07
GOBP_NEGATIVE_REGULATION_OF_MEMBRANE_POTENTIAL	-0.60783	-0.293909	0.313922	-6.40891	4.05119e-10	407.966	-0.794269	-0.421392	Welch Two Sample t-test	two.sided	1.08914e-08
GOBP_POSITIVE_REGULATION_OF_MYELOID_LEUKOCYTE_DIFFERENTIATION	-0.607424	-0.225874	0.38155	-5.09379	5.32457e-07	417.556	-0.841826	-0.373023	Welch Two Sample t-test	two.sided	4.88746e-06
GOBP_HYDROGEN_PEROXIDE_METABOLIC_PROCESS	-0.607085	-0.354353	0.252732	-3.81125	0.000160288	395.604	-0.920241	-0.293929	Welch Two Sample t-test	two.sided	0.000654681
WP_NANOMATERIALINDUCED_INFLAMMASOME_ACTIVATION	-0.606911	-0.306429	0.300482	-4.76665	2.65054e-06	389.176	-0.857241	-0.356581	Welch Two Sample t-test	two.sided	1.92821e-05
GOBP_REGULATION_OF_G_PROTEIN_COUPLED_RECEPTOR_SIGNALING_PATHWAY	-0.606493	-0.195148	0.411344	-4.16862	3.75566e-05	401.831	-0.89251	-0.320476	Welch Two Sample t-test	two.sided	0.00018425
REACTOME_TBC_RABGAPS	-0.606086	-0.367476	0.23861	-4.14425	4.15959e-05	401.956	-0.893592	-0.31858	Welch Two Sample t-test	two.sided	0.000200889
GOBP_AORTA_DEVELOPMENT	-0.605584	-0.205642	0.399942	-3.5956	0.000364722	394.184	-0.936704	-0.274463	Welch Two Sample t-test	two.sided	0.00132944
WP_HEPATITIS_B_INFECTION	-0.605434	-0.177445	0.427989	-3.35705	0.000860439	414.966	-0.959942	-0.250926	Welch Two Sample t-test	two.sided	0.00278406
GOBP_TRAIL_ACTIVATED_APOPTOTIC_SIGNALING_PATHWAY	-0.60526	-0.283035	0.322225	-5.74932	1.82869e-08	384.195	-0.812247	-0.398273	Welch Two Sample t-test	two.sided	2.82187e-07
GOBP_PIGMENT_GRANULE_LOCALIZATION	-0.604751	-0.362212	0.242539	-4.46267	1.04296e-05	416.836	-0.871125	-0.338376	Welch Two Sample t-test	two.sided	6.2187e-05
GOMF_OXIDOREDUCTASE_ACTIVITY_ACTING_ON_NAD_P_H_QUINONE_OR_SIMILAR_COMPOUND_AS_ACCEPTOR	-0.604694	-0.489646	0.115048	-1.76499	0.0782992	415.722	-1.27815	0.0687586	Welch Two Sample t-test	two.sided	0.129002
REACTOME_PROPIONYL_COA_CATABOLISM	-0.60421	-0.410554	0.193656	-4.27231	2.39123e-05	423.423	-0.882192	-0.326229	Welch Two Sample t-test	two.sided	0.000124964
WP_CANONICAL_NFKB_PATHWAY	-0.603642	-0.245627	0.358014	-4.80034	2.22509e-06	408.933	-0.850838	-0.356445	Welch Two Sample t-test	two.sided	1.6605e-05
GOBP_ERK1_AND_ERK2_CASCADE	-0.603156	-0.257995	0.34516	-3.18601	0.00155444	404.22	-0.975318	-0.230993	Welch Two Sample t-test	two.sided	0.0046126
GOBP_REGULATION_OF_XENOPHAGY	-0.602654	-0.271458	0.331197	-4.92687	1.23485e-06	391.93	-0.84314	-0.362169	Welch Two Sample t-test	two.sided	1.01215e-05
GOMF_PROTEIN_PHOSPHORYLATED_AMINO_ACID_BINDING	-0.602318	-0.223181	0.379137	-4.47791	9.70368e-06	423.892	-0.866705	-0.337931	Welch Two Sample t-test	two.sided	5.84486e-05
GOBP_ENDOMEMBRANE_SYSTEM_ORGANIZATION	-0.601842	-0.437428	0.164415	-1.88708	0.0598678	403.373	-1.22881	0.025127	Welch Two Sample t-test	two.sided	0.103321
WP_TOLLLIKE_RECEPTOR_SIGNALING_RELATED_TO_MYD88	-0.601607	-0.268101	0.333505	-4.85239	1.74898e-06	401.487	-0.845341	-0.357872	Welch Two Sample t-test	two.sided	1.36159e-05
GOMF_ALCOHOL_DEHYDROGENASE_NAD_P_PLUS_ACTIVITY	-0.601601	-0.375165	0.226437	-5.60562	3.72308e-08	428.306	-0.812543	-0.39066	Welch Two Sample t-test	two.sided	5.18318e-07
GOMF_PHOSPHATIDYLSERINE_BINDING	-0.601548	-0.21043	0.391117	-4.23454	2.84434e-05	399.889	-0.88082	-0.322275	Welch Two Sample t-test	two.sided	0.000144583
REACTOME_SEMA3A_PLEXIN_REPULSION_SIGNALING_BY_INHIBITING_INTEGRIN_ADHESION	-0.601135	-0.260746	0.340389	-5.14369	4.18793e-07	408.942	-0.830873	-0.371397	Welch Two Sample t-test	two.sided	3.98941e-06
GOMF_CYTOSKELETAL_MOTOR_ACTIVITY	-0.601097	-0.327373	0.273724	-4.54854	7.16156e-06	402.109	-0.860892	-0.341303	Welch Two Sample t-test	two.sided	4.52195e-05
WP_ONCOSTATIN_M_SIGNALING_PATHWAY	-0.600852	-0.173008	0.427844	-3.57242	0.000398366	386.515	-0.931538	-0.270167	Welch Two Sample t-test	two.sided	0.00143393
GOCC_MICROTUBULE_BUNDLE	-0.600371	-0.294989	0.305382	-5.42489	9.89116e-08	413.513	-0.817917	-0.382826	Welch Two Sample t-test	two.sided	1.18831e-06
WP_IL17_SIGNALING_PATHWAY	-0.600217	-0.276363	0.323854	-5.10489	5.16638e-07	393.142	-0.831375	-0.369059	Welch Two Sample t-test	two.sided	4.76394e-06
REACTOME_DARPP_32_EVENTS	-0.59993	-0.331011	0.268919	-4.86371	1.66342e-06	397.126	-0.842427	-0.357433	Welch Two Sample t-test	two.sided	1.30506e-05
REACTOME_THE_ROLE_OF_NEF_IN_HIV_1_REPLICATION_AND_DISEASE_PATHOGENESIS	-0.599748	-0.238637	0.361111	-3.66927	0.000275257	411.075	-0.921054	-0.278443	Welch Two Sample t-test	two.sided	0.00104358
GOCC_PODOSOME	-0.599438	-0.196368	0.40307	-3.70051	0.000245793	393.72	-0.917908	-0.280969	Welch Two Sample t-test	two.sided	0.000944903
GOBP_SUPPRESSION_OF_VIRAL_RELEASE_BY_HOST	-0.599221	-0.26983	0.329391	-5.06864	6.10272e-07	405.479	-0.831625	-0.366818	Welch Two Sample t-test	two.sided	5.51387e-06
HALLMARK_APOPTOSIS	-0.599115	-0.256696	0.342419	-3.77681	0.000182903	400.986	-0.910965	-0.287265	Welch Two Sample t-test	two.sided	0.000733186
WP_MAPK_AND_NFKB_SIGNALING_PATHWAYS_INHIBITED_BY_YERSINIA_YOPJ	-0.598206	-0.266456	0.33175	-5.65646	2.90199e-08	410.291	-0.806098	-0.390314	Welch Two Sample t-test	two.sided	4.16963e-07
REACTOME_SIGNALING_BY_MET	-0.598135	-0.187935	0.4102	-3.7967	0.000169232	402.344	-0.907841	-0.288429	Welch Two Sample t-test	two.sided	0.000687035
GOBP_REGULATION_OF_LYASE_ACTIVITY	-0.597753	-0.338996	0.258757	-5.57778	4.4446e-08	407.675	-0.808422	-0.387084	Welch Two Sample t-test	two.sided	5.98784e-07
REACTOME_SYNTHESIS_OF_LEUKOTRIENES_LT_AND_EOXINS_EX	-0.59756	-0.305308	0.292252	-5.25609	2.39163e-07	402.885	-0.821058	-0.374062	Welch Two Sample t-test	two.sided	2.48147e-06
GOCC_DYSTROGLYCAN_COMPLEX	-0.597518	-0.303496	0.294021	-5.75599	1.6753e-08	415.467	-0.801572	-0.393463	Welch Two Sample t-test	two.sided	2.62418e-07
GOBP_GAMMA_DELTA_T_CELL_ACTIVATION	-0.597443	-0.242823	0.354621	-4.35645	1.66357e-05	419.901	-0.86701	-0.327877	Welch Two Sample t-test	two.sided	9.18569e-05
GOBP_GAMMA_DELTA_T_CELL_DIFFERENTIATION	-0.597443	-0.242823	0.354621	-4.35645	1.66357e-05	419.901	-0.86701	-0.327877	Welch Two Sample t-test	two.sided	9.18569e-05
GOBP_POSITIVE_REGULATION_OF_GAMMA_DELTA_T_CELL_ACTIVATION	-0.597443	-0.242823	0.354621	-4.35645	1.66357e-05	419.901	-0.86701	-0.327877	Welch Two Sample t-test	two.sided	9.18569e-05
GOBP_POSITIVE_REGULATION_OF_GAMMA_DELTA_T_CELL_DIFFERENTIATION	-0.597443	-0.242823	0.354621	-4.35645	1.66357e-05	419.901	-0.86701	-0.327877	Welch Two Sample t-test	two.sided	9.18569e-05
GOBP_REGULATION_OF_GAMMA_DELTA_T_CELL_ACTIVATION	-0.597443	-0.242823	0.354621	-4.35645	1.66357e-05	419.901	-0.86701	-0.327877	Welch Two Sample t-test	two.sided	9.18569e-05
GOBP_REGULATION_OF_GAMMA_DELTA_T_CELL_DIFFERENTIATION	-0.597443	-0.242823	0.354621	-4.35645	1.66357e-05	419.901	-0.86701	-0.327877	Welch Two Sample t-test	two.sided	9.18569e-05
GOBP_PURINE_NUCLEOSIDE_BIOSYNTHETIC_PROCESS	-0.59686	-0.365878	0.230981	-5.40987	1.09778e-07	393.329	-0.813766	-0.379954	Welch Two Sample t-test	two.sided	1.29823e-06
GOBP_BARBED_END_ACTIN_FILAMENT_CAPPING	-0.596826	-0.257602	0.339224	-4.26088	2.54695e-05	396.218	-0.872201	-0.32145	Welch Two Sample t-test	two.sided	0.000132131
GOBP_PREPULSE_INHIBITION	-0.596359	-0.283283	0.313077	-6.25515	9.85393e-10	416.874	-0.783764	-0.408954	Welch Two Sample t-test	two.sided	2.319e-08
GOBP_PRESYNAPTIC_MEMBRANE_ORGANIZATION	-0.596359	-0.283283	0.313077	-6.25515	9.85393e-10	416.874	-0.783764	-0.408954	Welch Two Sample t-test	two.sided	2.319e-08
GOBP_REGULATION_OF_SYNAPTIC_VESICLE_CLUSTERING	-0.596359	-0.283283	0.313077	-6.25515	9.85393e-10	416.874	-0.783764	-0.408954	Welch Two Sample t-test	two.sided	2.319e-08
GOMF_ANAPHASE_PROMOTING_COMPLEX_BINDING	-0.596359	-0.283283	0.313077	-6.25515	9.85393e-10	416.874	-0.783764	-0.408954	Welch Two Sample t-test	two.sided	2.319e-08
GOBP_NEGATIVE_REGULATION_OF_PROTEIN_LOCALIZATION_TO_CELL_SURFACE	-0.596261	-0.318117	0.278144	-5.07257	6.07738e-07	390.749	-0.827363	-0.365159	Welch Two Sample t-test	two.sided	5.49919e-06
GOBP_RAP_PROTEIN_SIGNAL_TRANSDUCTION	-0.596225	-0.333	0.263226	-4.736	3.00933e-06	409.582	-0.8437	-0.34875	Welch Two Sample t-test	two.sided	2.1479e-05
GOCC_ELASTIC_FIBER	-0.596186	-0.246595	0.349591	-3.78518	0.000176374	412.545	-0.9058	-0.286573	Welch Two Sample t-test	two.sided	0.000712209
GOBP_PROTEIN_LOCALIZATION_TO_LYSOSOME	-0.596184	-0.319397	0.276787	-4.80567	2.15677e-06	416.54	-0.840043	-0.352325	Welch Two Sample t-test	two.sided	1.61965e-05
GOBP_VESICLE_COATING	-0.59583	-0.406453	0.189377	-2.9467	0.00340036	398.894	-0.993345	-0.198314	Welch Two Sample t-test	two.sided	0.00903129
GOBP_UBIQUITIN_DEPENDENT_PROTEIN_CATABOLIC_PROCESS_VIA_THE_MULTIVESICULAR_BODY_SORTING_PATHWAY	-0.595728	-0.321408	0.27432	-3.7726	0.000185428	408.779	-0.906144	-0.285312	Welch Two Sample t-test	two.sided	0.00074208
GOMF_IMMUNE_RECEPTOR_ACTIVITY	-0.595467	-0.315697	0.27977	-4.30143	2.11766e-05	415.475	-0.867587	-0.323347	Welch Two Sample t-test	two.sided	0.000112811
GOBP_PROTEIN_LOCALIZATION_TO_ENDOSOME	-0.594503	-0.350979	0.243524	-4.62815	4.94984e-06	412.213	-0.84701	-0.341997	Welch Two Sample t-test	two.sided	3.27768e-05
GOBP_POSITIVE_REGULATION_OF_CYSTEINE_TYPE_ENDOPEPTIDASE_ACTIVITY_INVOLVED_IN_APOPTOTIC_SIGNALING_PATHWAY	-0.594366	-0.269848	0.324518	-5.12651	4.61848e-07	397.486	-0.822298	-0.366434	Welch Two Sample t-test	two.sided	4.35498e-06
GOBP_CYCLIC_NUCLEOTIDE_MEDIATED_SIGNALING	-0.594301	-0.221541	0.37276	-4.84257	1.8247e-06	406.611	-0.835554	-0.353048	Welch Two Sample t-test	two.sided	1.40876e-05
GOBP_NEGATIVE_REGULATION_OF_CALCIUM_ION_TRANSMEMBRANE_TRANSPORTER_ACTIVITY	-0.594234	-0.343129	0.251106	-4.96698	1.02047e-06	388.748	-0.829451	-0.359018	Welch Two Sample t-test	two.sided	8.57335e-06
GOBP_PHAGOCYTOSIS_ENGULFMENT	-0.594164	-0.238322	0.355842	-3.57719	0.000389537	402.888	-0.92069	-0.267637	Welch Two Sample t-test	two.sided	0.00140591
GOBP_POSITIVE_REGULATION_OF_ACTIN_FILAMENT_POLYMERIZATION	-0.594034	-0.278712	0.315322	-4.21974	3.04985e-05	387.191	-0.870813	-0.317255	Welch Two Sample t-test	two.sided	0.000153663
GOBP_REGULATION_OF_BLOOD_PRESSURE	-0.593963	-0.299048	0.294915	-3.64802	0.000299329	399.011	-0.914052	-0.273875	Welch Two Sample t-test	two.sided	0.00112462
GOCC_BLOOD_MICROPARTICLE	-0.593652	-0.145529	0.448123	-1.16529	0.244587	404.433	-1.59514	0.407838	Welch Two Sample t-test	two.sided	0.328817
GOBP_NEURON_DEVELOPMENT	-0.593076	-0.22777	0.365307	-2.93521	0.00352622	398.412	-0.990304	-0.195848	Welch Two Sample t-test	two.sided	0.00932226
GOBP_NERVOUS_SYSTEM_PROCESS_INVOLVED_IN_REGULATION_OF_SYSTEMIC_ARTERIAL_BLOOD_PRESSURE	-0.592757	-0.299895	0.292862	-5.36648	1.32611e-07	422.728	-0.809867	-0.375647	Welch Two Sample t-test	two.sided	1.52358e-06
GOBP_CELLULAR_LIPID_METABOLIC_PROCESS	-0.592679	-0.655951	-0.0632718	-1.97908	0.0484853	403.843	-1.1814	-0.00396176	Welch Two Sample t-test	two.sided	0.0864645
GOBP_T_CELL_HOMEOSTASIS	-0.591928	-0.258196	0.333732	-4.03828	6.4157e-05	414.424	-0.88006	-0.303797	Welch Two Sample t-test	two.sided	0.000293449
REACTOME_GENERATION_OF_SECOND_MESSENGER_MOLECULES	-0.591461	-0.280763	0.310698	-3.9656	8.62507e-05	413.984	-0.884643	-0.29828	Welch Two Sample t-test	two.sided	0.000381234
GOBP_REGULATION_OF_CELL_POPULATION_PROLIFERATION	-0.591397	-0.0810293	0.510367	-2.37877	0.0178341	404.37	-1.08014	-0.102658	Welch Two Sample t-test	two.sided	0.0370972
GOCC_BLOC_COMPLEX	-0.59139	-0.26911	0.32228	-2.99678	0.00289715	403.249	-0.979338	-0.203442	Welch Two Sample t-test	two.sided	0.00787279
WP_ACUTE_VIRAL_MYOCARDITIS	-0.591307	-0.208132	0.383174	-4.4717	1.01509e-05	395.798	-0.851274	-0.331339	Welch Two Sample t-test	two.sided	6.08249e-05
GOBP_ADHERENS_JUNCTION_ORGANIZATION	-0.589996	-0.296736	0.29326	-4.13558	4.29626e-05	410.256	-0.870438	-0.309554	Welch Two Sample t-test	two.sided	0.000206665
GOCC_MAIN_AXON	-0.589734	-0.312702	0.277032	-4.34198	1.78166e-05	409.73	-0.856728	-0.32274	Welch Two Sample t-test	two.sided	9.78414e-05
GOMF_PHOSPHATIDYLINOSITOL_PHOSPHATE_PHOSPHATASE_ACTIVITY	-0.588864	-0.266108	0.322756	-4.74321	2.94176e-06	395.672	-0.832938	-0.34479	Welch Two Sample t-test	two.sided	2.10588e-05
GOBP_NEPHRON_EPITHELIUM_DEVELOPMENT	-0.588794	-0.293205	0.295589	-4.65624	4.34452e-06	413.987	-0.837363	-0.340224	Welch Two Sample t-test	two.sided	2.92162e-05
WP_MBDNF_AND_PROBDNF_REGULATION_OF_GABA_NEUROTRANSMISSION	-0.588724	-0.203956	0.384768	-4.94653	1.12443e-06	390.717	-0.822719	-0.354729	Welch Two Sample t-test	two.sided	9.3174e-06
REACTOME_ACTIVATION_OF_NMDA_RECEPTORS_AND_POSTSYNAPTIC_EVENTS	-0.588118	-0.263056	0.325062	-3.44204	0.000637799	402.818	-0.924014	-0.252223	Welch Two Sample t-test	two.sided	0.00215233
GOBP_PLATELET_DENSE_GRANULE_ORGANIZATION	-0.587539	-0.298796	0.288743	-3.67724	0.000267536	405.256	-0.901636	-0.273443	Welch Two Sample t-test	two.sided	0.00101942
GOBP_POSTSYNAPTIC_SIGNAL_TRANSDUCTION	-0.587517	-0.231229	0.356288	-4.72496	3.20464e-06	395.119	-0.831974	-0.343059	Welch Two Sample t-test	two.sided	2.26153e-05
GOBP_BONE_DEVELOPMENT	-0.587231	-0.173937	0.413294	-3.00473	0.0028205	412.115	-0.971406	-0.203056	Welch Two Sample t-test	two.sided	0.0076991
GOBP_REGULATION_OF_T_CELL_MIGRATION	-0.587121	-0.232751	0.35437	-4.66072	4.30396e-06	398.477	-0.834774	-0.339468	Welch Two Sample t-test	two.sided	2.89918e-05
GOBP_REGULATION_OF_SECONDARY_METABOLIC_PROCESS	-0.586985	-0.317097	0.269888	-6.1454	2.04094e-09	374.718	-0.774799	-0.39917	Welch Two Sample t-test	two.sided	4.27926e-08
REACTOME_BIOSYNTHESIS_OF_SPECIALIZED_PRORESOLVING_MEDIATORS_SPMS	-0.586189	-0.374366	0.211824	-5.27306	2.19255e-07	403.315	-0.804728	-0.36765	Welch Two Sample t-test	two.sided	2.31462e-06
GOCC_SCAR_COMPLEX	-0.586032	-0.34095	0.245083	-4.41069	1.31722e-05	411.572	-0.847214	-0.324851	Welch Two Sample t-test	two.sided	7.52397e-05
REACTOME_FLT3_SIGNALING	-0.586027	-0.183037	0.402991	-4.08597	5.24815e-05	424.905	-0.867937	-0.304118	Welch Two Sample t-test	two.sided	0.000247051
GOBP_REGULATION_OF_PEPTIDYL_CYSTEINE_S_NITROSYLATION	-0.585862	-0.337342	0.24852	-5.74498	1.7741e-08	417.469	-0.786317	-0.385408	Welch Two Sample t-test	two.sided	2.7552e-07
GOBP_POSITIVE_REGULATION_OF_MACROPHAGE_CYTOKINE_PRODUCTION	-0.585829	-0.316977	0.268852	-4.95244	1.08356e-06	399.495	-0.81838	-0.353279	Welch Two Sample t-test	two.sided	9.0469e-06
GOBP_ALPHA_BETA_T_CELL_PROLIFERATION	-0.585777	-0.232131	0.353645	-3.94292	9.44077e-05	416.722	-0.877805	-0.293748	Welch Two Sample t-test	two.sided	0.000412178
GOBP_NEGATIVE_REGULATION_OF_REGULATED_SECRETORY_PATHWAY	-0.585751	-0.325897	0.259854	-4.45903	1.05756e-05	420.815	-0.84396	-0.327542	Welch Two Sample t-test	two.sided	6.29332e-05
GOBP_HEART_DEVELOPMENT	-0.58482	-0.134236	0.450584	-3.14466	0.00178544	404.742	-0.950411	-0.219228	Welch Two Sample t-test	two.sided	0.00517743
GOBP_MAINTENANCE_OF_BLOOD_BRAIN_BARRIER	-0.584637	-0.32081	0.263826	-4.3592	1.64266e-05	421.082	-0.848256	-0.321017	Welch Two Sample t-test	two.sided	9.1035e-05
GOCC_PHAGOCYTIC_VESICLE	-0.584451	-0.348393	0.236058	-2.05435	0.040583	405.228	-1.14372	-0.0251811	Welch Two Sample t-test	two.sided	0.0741539
GOBP_EXPORT_FROM_CELL	-0.583879	-0.500685	0.0831945	-2.17339	0.0303499	391.334	-1.11205	-0.0557038	Welch Two Sample t-test	two.sided	0.0579594
GOBP_NEGATIVE_REGULATION_OF_CELLULAR_COMPONENT_ORGANIZATION	-0.583635	-0.210921	0.372714	-3.5189	0.000482211	407.333	-0.909679	-0.257592	Welch Two Sample t-test	two.sided	0.00168997
GOBP_LEUKOCYTE_CELL_CELL_ADHESION	-0.583066	-0.163225	0.41984	-2.38535	0.0175209	405.704	-1.06358	-0.102547	Welch Two Sample t-test	two.sided	0.0365587
GOBP_ANTIGEN_PROCESSING_AND_PRESENTATION_OF_EXOGENOUS_PEPTIDE_ANTIGEN	-0.583056	-0.305249	0.277807	-3.22906	0.00134163	411.179	-0.938003	-0.22811	Welch Two Sample t-test	two.sided	0.00408124
GOBP_LIPOXYGENASE_PATHWAY	-0.582659	-0.279196	0.303463	-4.74957	2.88332e-06	384.219	-0.82386	-0.341459	Welch Two Sample t-test	two.sided	2.0714e-05
GOBP_HEART_PROCESS	-0.581728	-0.317967	0.263761	-3.75836	0.000195916	408.926	-0.885996	-0.277459	Welch Two Sample t-test	two.sided	0.000777621
GOCC_TRAPPII_PROTEIN_COMPLEX	-0.581677	-0.383495	0.198182	-3.5108	0.000499665	385.203	-0.907432	-0.255922	Welch Two Sample t-test	two.sided	0.00174256
REACTOME_SYNTHESIS_OF_IP3_AND_IP4_IN_THE_CYTOSOL	-0.581454	-0.25132	0.330134	-5.56587	4.72985e-08	408.623	-0.786816	-0.376093	Welch Two Sample t-test	two.sided	6.32285e-07
GOBP_GLYOXYLATE_METABOLIC_PROCESS	-0.581315	-0.315985	0.265329	-5.33195	1.59929e-07	415.055	-0.795624	-0.367005	Welch Two Sample t-test	two.sided	1.74734e-06
GOBP_NEGATIVE_REGULATION_OF_CELL_PROJECTION_ORGANIZATION	-0.581158	-0.235477	0.345681	-4.31431	2.05335e-05	372.686	-0.846034	-0.316282	Welch Two Sample t-test	two.sided	0.000109918
GOBP_ADHERENS_JUNCTION_MAINTENANCE	-0.58096	-0.307243	0.273717	-5.40347	1.10093e-07	417.359	-0.792301	-0.369619	Welch Two Sample t-test	two.sided	1.30069e-06
GOBP_REGULATION_OF_ADHERENS_JUNCTION_ORGANIZATION	-0.580713	-0.311732	0.268981	-5.44121	9.1905e-08	404.159	-0.790518	-0.370907	Welch Two Sample t-test	two.sided	1.1197e-06
GOCC_T_CELL_RECEPTOR_COMPLEX	-0.580705	-0.22347	0.357236	-4.05853	5.86875e-05	428.984	-0.861936	-0.299475	Welch Two Sample t-test	two.sided	0.000271304
KEGG_DILATED_CARDIOMYOPATHY	-0.58058	-0.294234	0.286346	-2.85566	0.00450575	424.037	-0.980198	-0.180962	Welch Two Sample t-test	two.sided	0.0115488
GOBP_POSITIVE_REGULATION_OF_TRANSPORTER_ACTIVITY	-0.580354	-0.339541	0.240813	-4.69275	3.69193e-06	405.562	-0.82347	-0.337239	Welch Two Sample t-test	two.sided	2.55229e-05
GOMF_CYCLIC_NUCLEOTIDE_BINDING	-0.580173	-0.262349	0.317824	-5.39397	1.15483e-07	418.781	-0.791596	-0.368749	Welch Two Sample t-test	two.sided	1.35643e-06
GOBP_TERTIARY_ALCOHOL_METABOLIC_PROCESS	-0.579761	-0.391261	0.1885	-4.77767	2.47095e-06	411.695	-0.8183	-0.341222	Welch Two Sample t-test	two.sided	1.82056e-05
GOMF_PROTEASE_BINDING	-0.578711	-0.286917	0.291793	-2.89883	0.0039512	401.244	-0.971174	-0.186248	Welch Two Sample t-test	two.sided	0.0102976
GOBP_NEGATIVE_REGULATION_OF_PEPTIDYL_CYSTEINE_S_NITROSYLATION	-0.57841	-0.302878	0.275532	-5.44251	8.97166e-08	417.84	-0.787313	-0.369507	Welch Two Sample t-test	two.sided	1.09746e-06
GOCC_POSTSYNAPSE	-0.578362	-0.219744	0.358618	-3.16604	0.00166401	398.857	-0.937491	-0.219232	Welch Two Sample t-test	two.sided	0.00488266
GOBP_TRANSMEMBRANE_RECEPTOR_PROTEIN_TYROSINE_KINASE_SIGNALING_PATHWAY	-0.578327	-0.210968	0.36736	-2.73039	0.00660211	404.948	-0.994714	-0.161941	Welch Two Sample t-test	two.sided	0.0159172
GOBP_ANATOMICAL_STRUCTURE_FORMATION_INVOLVED_IN_MORPHOGENESIS	-0.578317	-0.0610115	0.517305	-1.889	0.0596011	407.735	-1.18015	0.0235118	Welch Two Sample t-test	two.sided	0.102949
GOBP_POSITIVE_REGULATION_OF_CELL_CELL_ADHESION	-0.578264	-0.179611	0.398653	-2.85292	0.00454889	414.582	-0.976696	-0.179832	Welch Two Sample t-test	two.sided	0.0116471
REACTOME_BIOSYNTHESIS_OF_EPA_DERIVED_SPMS	-0.578176	-0.301688	0.276488	-5.11462	4.82507e-07	412.354	-0.80039	-0.355962	Welch Two Sample t-test	two.sided	4.51111e-06
GOBP_PRODUCTION_OF_MOLECULAR_MEDIATOR_INVOLVED_IN_INFLAMMATORY_RESPONSE	-0.577654	-0.286062	0.291593	-4.25865	2.56328e-05	402.05	-0.844312	-0.310997	Welch Two Sample t-test	two.sided	0.000132637
WP_SIGNAL_TRANSDUCTION_THROUGH_IL1R	-0.577636	-0.302205	0.27543	-5.38048	1.23263e-07	423.079	-0.788657	-0.366615	Welch Two Sample t-test	two.sided	1.43453e-06
GOBP_POSITIVE_REGULATION_OF_SYNCYTIUM_FORMATION_BY_PLASMA_MEMBRANE_FUSION	-0.57741	-0.3556	0.221811	-5.12031	4.87767e-07	376.51	-0.799146	-0.355675	Welch Two Sample t-test	two.sided	4.53923e-06
GOBP_REGULATION_OF_SYNCYTIUM_FORMATION_BY_PLASMA_MEMBRANE_FUSION	-0.57741	-0.3556	0.221811	-5.12031	4.87767e-07	376.51	-0.799146	-0.355675	Welch Two Sample t-test	two.sided	4.53923e-06
REACTOME_INTERLEUKIN_RECEPTOR_SHC_SIGNALING	-0.577381	-0.200718	0.376663	-3.76195	0.000192212	425.582	-0.879053	-0.275709	Welch Two Sample t-test	two.sided	0.000764175
GOBP_ADIPONECTIN_ACTIVATED_SIGNALING_PATHWAY	-0.57738	-0.3341	0.24328	-5.51357	6.16934e-08	417.799	-0.783223	-0.371536	Welch Two Sample t-test	two.sided	8.06011e-07
REACTOME_TRAFFICKING_OF_AMPA_RECEPTORS	-0.576997	-0.276208	0.300789	-4.66609	4.15491e-06	412.77	-0.820074	-0.33392	Welch Two Sample t-test	two.sided	2.80973e-05
GOMF_THYROID_HORMONE_BINDING	-0.576935	-0.28058	0.296355	-5.72288	2.02067e-08	411.271	-0.775106	-0.378764	Welch Two Sample t-test	two.sided	3.0671e-07
GOCC_GUANYL_NUCLEOTIDE_EXCHANGE_FACTOR_COMPLEX	-0.576567	-0.298149	0.278419	-4.55468	6.92125e-06	411.715	-0.825407	-0.327728	Welch Two Sample t-test	two.sided	4.4047e-05
GOBP_DEFENSE_RESPONSE	-0.576373	-0.115178	0.461195	-1.46815	0.142864	392.759	-1.3482	0.195457	Welch Two Sample t-test	two.sided	0.213778
WP_HEDGEHOG_SIGNALING_PATHWAY_WP4249	-0.575143	-0.278302	0.296841	-5.07125	6.0036e-07	409.022	-0.798087	-0.352199	Welch Two Sample t-test	two.sided	5.44464e-06
GOCC_NEURON_SPINE	-0.574302	-0.277531	0.29677	-4.22618	2.96705e-05	387.526	-0.841478	-0.307125	Welch Two Sample t-test	two.sided	0.000150127
GOBP_NEGATIVE_REGULATION_OF_PHOSPHOPROTEIN_PHOSPHATASE_ACTIVITY	-0.574161	-0.233707	0.340454	-4.80814	2.22626e-06	367.12	-0.808983	-0.339339	Welch Two Sample t-test	two.sided	1.6605e-05
GOMF_ALDEHYDE_DEHYDROGENASE_NAD_P_PLUS_ACTIVITY	-0.573896	-0.385679	0.188217	-4.54722	7.11035e-06	422.439	-0.82197	-0.325822	Welch Two Sample t-test	two.sided	4.49901e-05
WP_NANOPARTICLE_TRIGGERED_AUTOPHAGIC_CELL_DEATH	-0.57381	-0.256503	0.317308	-4.21223	3.14489e-05	389.232	-0.841639	-0.305982	Welch Two Sample t-test	two.sided	0.000157609
WP_LDL_INFLUENCE_ON_CD14_AND_TLR4	-0.573079	-0.283046	0.290033	-5.19823	3.27739e-07	383.782	-0.789838	-0.356319	Welch Two Sample t-test	two.sided	3.25266e-06
GOBP_NEGATIVE_REGULATION_OF_CELL_POPULATION_PROLIFERATION	-0.572922	-0.146571	0.42635	-2.74518	0.00632142	398.711	-0.983214	-0.162629	Welch Two Sample t-test	two.sided	0.0153537
GOBP_POSITIVE_REGULATION_OF_T_CELL_PROLIFERATION	-0.572804	-0.231146	0.341657	-3.77699	0.000182067	412.59	-0.870919	-0.274689	Welch Two Sample t-test	two.sided	0.000730079
GOBP_POSITIVE_REGULATION_OF_MOLECULAR_FUNCTION	-0.572655	-0.221383	0.351272	-2.6735	0.0078058	410.531	-0.993714	-0.151596	Welch Two Sample t-test	two.sided	0.0183689
HALLMARK_KRAS_SIGNALING_UP	-0.572635	-0.259091	0.313544	-2.92575	0.00363806	388.488	-0.957443	-0.187826	Welch Two Sample t-test	two.sided	0.00958268
GOBP_CELL_MIGRATION_INVOLVED_IN_HEART_DEVELOPMENT	-0.57247	-0.253505	0.318965	-4.97258	9.69341e-07	414.355	-0.798772	-0.346167	Welch Two Sample t-test	two.sided	8.20076e-06
GOBP_T_CELL_ACTIVATION	-0.572422	-0.148211	0.424211	-2.38103	0.0177167	412.977	-1.045	-0.0998435	Welch Two Sample t-test	two.sided	0.0368847
WP_TRANSLATION_INHIBITORS_IN_CHRONICALLY_ACTIVATED_PDGFRA_CELLS	-0.572164	-0.205645	0.366519	-4.48028	9.6934e-06	408.029	-0.823209	-0.321118	Welch Two Sample t-test	two.sided	5.84486e-05
GOBP_CELL_ACTIVATION	-0.572019	-0.113226	0.458793	-1.93115	0.0541682	401.5	-1.15433	0.0102904	Welch Two Sample t-test	two.sided	0.0949474
GOBP_RESPONSE_TO_ACETYLCHOLINE	-0.571951	-0.248562	0.323389	-4.78674	2.37312e-06	408.68	-0.806836	-0.337066	Welch Two Sample t-test	two.sided	1.75704e-05
KEGG_LEISHMANIA_INFECTION	-0.571722	-0.252055	0.319667	-3.2169	0.00140312	393.24	-0.921131	-0.222313	Welch Two Sample t-test	two.sided	0.00423844
WP_ECTODERM_DIFFERENTIATION	-0.571671	-0.271738	0.299933	-5.2563	2.34142e-07	421.108	-0.78545	-0.357892	Welch Two Sample t-test	two.sided	2.43564e-06
GOBP_POSITIVE_REGULATION_OF_TRANSPORT	-0.571669	-0.368311	0.203358	-2.53765	0.0115467	391.743	-1.01457	-0.12877	Welch Two Sample t-test	two.sided	0.025674
GOBP_ACTIVATION_OF_ADENYLATE_CYCLASE_ACTIVITY	-0.571235	-0.250815	0.32042	-5.73846	1.93417e-08	385.927	-0.766954	-0.375517	Welch Two Sample t-test	two.sided	2.95449e-07
KEGG_DRUG_METABOLISM_CYTOCHROME_P450	-0.570983	-0.40979	0.161193	-3.82124	0.000153266	411.933	-0.864711	-0.277255	Welch Two Sample t-test	two.sided	0.000630258
GOBP_PROTEIN_LOCALIZATION_TO_CELL_CORTEX	-0.570868	-0.281803	0.289065	-5.87574	8.75249e-09	407.832	-0.761858	-0.379878	Welch Two Sample t-test	two.sided	1.4977e-07
REACTOME_RET_SIGNALING	-0.570469	-0.20596	0.364509	-4.44406	1.15093e-05	391.368	-0.822844	-0.318095	Welch Two Sample t-test	two.sided	6.72652e-05
GOCC_CYTOPLASMIC_REGION	-0.570423	-0.33021	0.240213	-3.61994	0.000331778	407.516	-0.88019	-0.260655	Welch Two Sample t-test	two.sided	0.00122485
GOMF_IMMUNOGLOBULIN_RECEPTOR_BINDING	-0.570359	-0.292946	0.277412	-5.5215	5.97542e-08	410.095	-0.773418	-0.3673	Welch Two Sample t-test	two.sided	7.84063e-07
GOCC_BLEB	-0.570063	-0.257095	0.312968	-4.81566	2.06626e-06	410.887	-0.802763	-0.337363	Welch Two Sample t-test	two.sided	1.55942e-05
WP_GENES_CONTROLLING_NEPHROGENESIS	-0.569897	-0.28993	0.279967	-4.31524	2.00048e-05	410.169	-0.829508	-0.310286	Welch Two Sample t-test	two.sided	0.000107899
GOBP_METANEPHROS_DEVELOPMENT	-0.56982	-0.302764	0.267056	-5.05699	6.53879e-07	394.138	-0.791348	-0.348292	Welch Two Sample t-test	two.sided	5.8338e-06
GOBP_AMINOGLYCOSIDE_ANTIBIOTIC_METABOLIC_PROCESS	-0.569778	-0.374081	0.195698	-4.80484	2.16977e-06	413.836	-0.802881	-0.336676	Welch Two Sample t-test	two.sided	1.62639e-05
GOBP_POLYKETIDE_METABOLIC_PROCESS	-0.569778	-0.374081	0.195698	-4.80484	2.16977e-06	413.836	-0.802881	-0.336676	Welch Two Sample t-test	two.sided	1.62639e-05
REACTOME_CGMP_EFFECTS	-0.56977	-0.247085	0.322685	-5.16634	3.66744e-07	428.046	-0.786538	-0.353003	Welch Two Sample t-test	two.sided	3.58853e-06
REACTOME_NITRIC_OXIDE_STIMULATES_GUANYLATE_CYCLASE	-0.56977	-0.247085	0.322685	-5.16634	3.66744e-07	428.046	-0.786538	-0.353003	Welch Two Sample t-test	two.sided	3.58853e-06
WP_LTF_DANGER_SIGNAL_RESPONSE_PATHWAY	-0.56976	-0.264025	0.305735	-5.30603	1.88566e-07	388.926	-0.780877	-0.358643	Welch Two Sample t-test	two.sided	2.0242e-06
GOBP_HYALURONAN_BIOSYNTHETIC_PROCESS	-0.569522	-0.235884	0.333637	-5.62989	3.44284e-08	391.863	-0.768407	-0.370637	Welch Two Sample t-test	two.sided	4.84319e-07
GOBP_REGULATION_OF_HYALURONAN_BIOSYNTHETIC_PROCESS	-0.569522	-0.235884	0.333637	-5.62989	3.44284e-08	391.863	-0.768407	-0.370637	Welch Two Sample t-test	two.sided	4.84319e-07
KEGG_HISTIDINE_METABOLISM	-0.569379	-0.33638	0.232999	-4.46459	1.03387e-05	417.156	-0.820065	-0.318693	Welch Two Sample t-test	two.sided	6.17669e-05
GOBP_LYMPHOCYTE_AGGREGATION	-0.56932	-0.234908	0.334412	-4.36472	1.61556e-05	407.389	-0.825733	-0.312907	Welch Two Sample t-test	two.sided	8.97796e-05
GOBP_REGULATION_OF_ENDOTHELIAL_CELL_DEVELOPMENT	-0.569314	-0.252456	0.316858	-4.6034	5.53015e-06	415.847	-0.812416	-0.326213	Welch Two Sample t-test	two.sided	3.61837e-05
GOBP_ENDOTHELIAL_CELL_DEVELOPMENT	-0.568719	-0.291632	0.277086	-3.91059	0.000108145	400.011	-0.854622	-0.282815	Welch Two Sample t-test	two.sided	0.000467262
GOBP_GOLGI_VESICLE_TRANSPORT	-0.568716	-0.374109	0.194606	-1.40668	0.160296	401.902	-1.36352	0.226086	Welch Two Sample t-test	two.sided	0.234842
WP_NCRNAS_INVOLVED_IN_STAT3_SIGNALING_IN_HEPATOCELLULAR_CARCINOMA	-0.568638	-0.265878	0.302759	-4.96622	1.02752e-06	385.6	-0.793762	-0.343513	Welch Two Sample t-test	two.sided	8.61465e-06
GOBP_RESPONSE_TO_NERVE_GROWTH_FACTOR	-0.568615	-0.289807	0.278808	-6.08044	2.71072e-09	416.954	-0.752436	-0.384795	Welch Two Sample t-test	two.sided	5.39708e-08
GOBP_ENZYME_LINKED_RECEPTOR_PROTEIN_SIGNALING_PATHWAY	-0.568475	-0.140727	0.427748	-2.31125	0.0213236	402.333	-1.052	-0.084948	Welch Two Sample t-test	two.sided	0.0432914
WP_AIRWAY_SMOOTH_MUSCLE_CELL_CONTRACTION	-0.568119	-0.266671	0.301448	-4.74887	2.81468e-06	418.448	-0.803274	-0.332963	Welch Two Sample t-test	two.sided	2.03174e-05
GOMF_NITRIC_OXIDE_SYNTHASE_BINDING	-0.567989	-0.31831	0.24968	-5.19509	3.19578e-07	420.673	-0.782894	-0.353084	Welch Two Sample t-test	two.sided	3.18473e-06
REACTOME_PROTEIN_REPAIR	-0.56784	-0.349408	0.218432	-5.58002	4.43954e-08	400.109	-0.767897	-0.367783	Welch Two Sample t-test	two.sided	5.98769e-07
GOBP_REGULATION_OF_EPITHELIAL_CELL_MIGRATION	-0.567822	-0.272151	0.295671	-3.22171	0.0013786	399.774	-0.914312	-0.221332	Welch Two Sample t-test	two.sided	0.00417375
REACTOME_MAPK_TARGETS_NUCLEAR_EVENTS_MEDIATED_BY_MAP_KINASES	-0.567526	-0.323704	0.243822	-4.33183	1.85975e-05	411.969	-0.825064	-0.309989	Welch Two Sample t-test	two.sided	0.000101577
GOBP_NUCLEUS_LOCALIZATION	-0.567444	-0.299035	0.268408	-4.83749	1.86879e-06	406.982	-0.798036	-0.336852	Welch Two Sample t-test	two.sided	1.43183e-05
GOCC_UNCONVENTIONAL_MYOSIN_COMPLEX	-0.567402	-0.289554	0.277848	-5.94858	5.87118e-09	403.351	-0.754914	-0.379889	Welch Two Sample t-test	two.sided	1.04918e-07
REACTOME_SIGNAL_AMPLIFICATION	-0.567195	-0.302879	0.264316	-3.81938	0.00015455	408.846	-0.859122	-0.275267	Welch Two Sample t-test	two.sided	0.000634457
WP_HOSTPATHOGEN_INTERACTION_OF_HUMAN_CORONAVIRUSES_AUTOPHAGY	-0.566699	-0.276807	0.289892	-4.23744	2.81836e-05	393.973	-0.829625	-0.303773	Welch Two Sample t-test	two.sided	0.000143383
GOBP_LATE_ENDOSOME_TO_VACUOLE_TRANSPORT	-0.566339	-0.301519	0.26482	-3.52535	0.000470454	411.442	-0.882131	-0.250547	Welch Two Sample t-test	two.sided	0.00165693
GOBP_INOSITOL_PHOSPHATE_METABOLIC_PROCESS	-0.566145	-0.27485	0.291295	-4.70701	3.48653e-06	394.047	-0.802609	-0.32968	Welch Two Sample t-test	two.sided	2.42833e-05
WP_MELANOMA	-0.566055	-0.277691	0.288364	-4.75925	2.72236e-06	398.67	-0.799879	-0.332231	Welch Two Sample t-test	two.sided	1.97216e-05
GOBP_POSITIVE_REGULATION_OF_ALPHA_BETA_T_CELL_ACTIVATION	-0.56567	-0.235866	0.329804	-3.52598	0.000468973	414.852	-0.881026	-0.250315	Welch Two Sample t-test	two.sided	0.00165316
GOBP_RESPONSE_TO_FLUID_SHEAR_STRESS	-0.565546	-0.266923	0.298623	-4.50663	8.57204e-06	416.06	-0.812223	-0.318868	Welch Two Sample t-test	two.sided	5.29105e-05
REACTOME_DEFECTIVE_CHST6_CAUSES_MCDC1	-0.565499	-0.199792	0.365707	-3.26343	0.00119163	415.92	-0.90612	-0.224878	Welch Two Sample t-test	two.sided	0.00367575
REACTOME_DEFECTIVE_ST3GAL3_CAUSES_MCT12_AND_EIEE15	-0.565499	-0.199792	0.365707	-3.26343	0.00119163	415.92	-0.90612	-0.224878	Welch Two Sample t-test	two.sided	0.00367575
GOBP_CYTOKINESIS	-0.565453	-0.314032	0.251421	-3.32758	0.00095973	387.992	-0.89955	-0.231355	Welch Two Sample t-test	two.sided	0.00305307
REACTOME_ACETYLCHOLINE_REGULATES_INSULIN_SECRETION	-0.565367	-0.256302	0.309064	-5.45518	8.58702e-08	400.225	-0.76911	-0.361623	Welch Two Sample t-test	two.sided	1.06006e-06
GOBP_KERATINOCYTE_APOPTOTIC_PROCESS	-0.565006	-0.207448	0.357558	-4.94343	1.12755e-06	403.609	-0.789692	-0.340319	Welch Two Sample t-test	two.sided	9.33684e-06
GOBP_POSITIVE_REGULATION_OF_NF_KAPPAB_TRANSCRIPTION_FACTOR_ACTIVITY	-0.564884	-0.288363	0.276521	-3.70407	0.00024184	401.921	-0.864689	-0.265079	Welch Two Sample t-test	two.sided	0.000932966
GOBP_NEGATIVE_REGULATION_OF_OXIDATIVE_STRESS_INDUCED_NEURON_INTRINSIC_APOPTOTIC_SIGNALING_PATHWAY	-0.564836	-0.283334	0.281503	-6.06449	3.15561e-09	386.162	-0.747958	-0.381715	Welch Two Sample t-test	two.sided	6.14759e-08
GOBP_REGULATION_OF_SODIUM_ION_TRANSPORT	-0.564539	-0.387893	0.176646	-4.08595	5.30497e-05	400.344	-0.83616	-0.292917	Welch Two Sample t-test	two.sided	0.000249338
REACTOME_INTERLEUKIN_15_SIGNALING	-0.564218	-0.20772	0.356497	-4.13643	4.31003e-05	396.039	-0.83238	-0.296055	Welch Two Sample t-test	two.sided	0.000207244
GOMF_FATTY_ACID_BINDING	-0.564217	-0.375026	0.18919	-4.3196	1.96567e-05	407.717	-0.820985	-0.307448	Welch Two Sample t-test	two.sided	0.000106354
GOBP_NEGATIVE_REGULATION_OF_SMOOTHENED_SIGNALING_PATHWAY_INVOLVED_IN_DORSAL_VENTRAL_NEURAL_TUBE_PATTERNING	-0.564078	-0.295865	0.268213	-5.15109	4.01463e-07	414.042	-0.779336	-0.34882	Welch Two Sample t-test	two.sided	3.83953e-06
GOBP_REGULATION_OF_SMOOTHENED_SIGNALING_PATHWAY_INVOLVED_IN_DORSAL_VENTRAL_NEURAL_TUBE_PATTERNING	-0.564078	-0.295865	0.268213	-5.15109	4.01463e-07	414.042	-0.779336	-0.34882	Welch Two Sample t-test	two.sided	3.83953e-06
GOBP_SMOOTHENED_SIGNALING_PATHWAY_INVOLVED_IN_DORSAL_VENTRAL_NEURAL_TUBE_PATTERNING	-0.564078	-0.295865	0.268213	-5.15109	4.01463e-07	414.042	-0.779336	-0.34882	Welch Two Sample t-test	two.sided	3.83953e-06
REACTOME_PKA_MEDIATED_PHOSPHORYLATION_OF_KEY_METABOLIC_FACTORS	-0.564078	-0.295865	0.268213	-5.15109	4.01463e-07	414.042	-0.779336	-0.34882	Welch Two Sample t-test	two.sided	3.83953e-06
GOBP_NEGATIVE_REGULATION_OF_SMOOTH_MUSCLE_CONTRACTION	-0.564008	-0.278427	0.285581	-5.87645	8.47164e-09	425.362	-0.752657	-0.375359	Welch Two Sample t-test	two.sided	1.45997e-07
GOBP_POSITIVE_REGULATION_OF_PROTEIN_CONTAINING_COMPLEX_ASSEMBLY	-0.563505	-0.236636	0.326868	-4.07054	5.61745e-05	414.79	-0.835626	-0.291384	Welch Two Sample t-test	two.sided	0.0002615
GOMF_CALCIUM_DEPENDENT_PROTEIN_SERINE_THREONINE_PHOSPHATASE_ACTIVITY	-0.56346	-0.295545	0.267916	-4.42784	1.24767e-05	377.876	-0.813675	-0.313246	Welch Two Sample t-test	two.sided	7.20492e-05
GOBP_RESPONSE_TO_SALT	-0.562925	-0.326123	0.236802	-3.95467	9.09916e-05	390.712	-0.842782	-0.283068	Welch Two Sample t-test	two.sided	0.000399861
GOMF_DYSTROGLYCAN_BINDING	-0.562107	-0.254767	0.30734	-4.47236	9.98351e-06	417.738	-0.80916	-0.315054	Welch Two Sample t-test	two.sided	5.98516e-05
GOBP_SENSORY_PERCEPTION_OF_TASTE	-0.561705	-0.30535	0.256355	-5.58231	4.28044e-08	417.396	-0.759494	-0.363916	Welch Two Sample t-test	two.sided	5.81083e-07
WP_ENDOMETRIAL_CANCER	-0.561464	-0.319244	0.24222	-4.33349	1.84883e-05	409.527	-0.816157	-0.306771	Welch Two Sample t-test	two.sided	0.000101181
WP_EBSTEINBARR_VIRUS_LMP1_SIGNALING	-0.560839	-0.258216	0.302623	-4.99414	8.991e-07	383.674	-0.781639	-0.34004	Welch Two Sample t-test	two.sided	7.6763e-06
GOBP_RESPONSE_TO_CHEMOKINE	-0.560374	-0.206246	0.354128	-5.53738	5.49295e-08	410.096	-0.759307	-0.361442	Welch Two Sample t-test	two.sided	7.2627e-07
GOCC_OMEGASOME	-0.560291	-0.311152	0.249139	-5.25177	2.51847e-07	378.553	-0.770063	-0.350519	Welch Two Sample t-test	two.sided	2.59527e-06
REACTOME_GLUTATHIONE_CONJUGATION	-0.560257	-0.425012	0.135245	-3.83993	0.000143544	390.527	-0.84711	-0.273404	Welch Two Sample t-test	two.sided	0.000597384
GOBP_POSITIVE_REGULATION_OF_PSEUDOPODIUM_ASSEMBLY	-0.560256	-0.282153	0.278103	-5.03501	7.18654e-07	407.759	-0.778995	-0.341517	Welch Two Sample t-test	two.sided	6.31851e-06
GOBP_PSEUDOPODIUM_ORGANIZATION	-0.560256	-0.282153	0.278103	-5.03501	7.18654e-07	407.759	-0.778995	-0.341517	Welch Two Sample t-test	two.sided	6.31851e-06
WP_NETRINUNC5B_SIGNALING_PATHWAY	-0.559767	-0.211269	0.348498	-4.30586	2.10349e-05	392.801	-0.815352	-0.304182	Welch Two Sample t-test	two.sided	0.000112205
KEGG_WNT_SIGNALING_PATHWAY	-0.559544	-0.262784	0.29676	-4.51699	8.17573e-06	417.324	-0.803041	-0.316046	Welch Two Sample t-test	two.sided	5.07075e-05
GOBP_PROTEIN_TARGETING_TO_VACUOLE	-0.559393	-0.315471	0.243923	-4.31462	2.00395e-05	411.901	-0.814252	-0.304534	Welch Two Sample t-test	two.sided	0.000108038
GOMF_PHOSPHATIDYLINOSITOL_MONOPHOSPHATE_PHOSPHATASE_ACTIVITY	-0.558975	-0.295638	0.263336	-5.23093	2.72471e-07	400.536	-0.76905	-0.348899	Welch Two Sample t-test	two.sided	2.78879e-06
GOCC_VACUOLAR_LUMEN	-0.558934	-0.264309	0.294625	-1.85588	0.0642416	381.645	-1.15109	0.0332255	Welch Two Sample t-test	two.sided	0.109679
GOCC_CAMP_DEPENDENT_PROTEIN_KINASE_COMPLEX	-0.558655	-0.322035	0.23662	-4.88335	1.49673e-06	410.571	-0.783538	-0.333772	Welch Two Sample t-test	two.sided	1.19917e-05
REACTOME_EPH_EPHRIN_SIGNALING	-0.558564	-0.270608	0.287956	-2.95876	0.00327393	396.527	-0.929705	-0.187424	Welch Two Sample t-test	two.sided	0.00873771
GOBP_OUTFLOW_TRACT_MORPHOGENESIS	-0.55822	-0.245132	0.313088	-5.03916	6.97067e-07	418.45	-0.775967	-0.340472	Welch Two Sample t-test	two.sided	6.16907e-06
WP_P38_MAPK_SIGNALING_PATHWAY	-0.558092	-0.275961	0.28213	-5.2922	1.96264e-07	414.652	-0.765386	-0.350798	Welch Two Sample t-test	two.sided	2.10267e-06
GOCC_CYTOPLASMIC_SIDE_OF_MEMBRANE	-0.557998	-0.289928	0.268071	-3.49872	0.000518747	409.587	-0.871512	-0.244485	Welch Two Sample t-test	two.sided	0.0018008
GOCC_AXON	-0.557864	-0.240772	0.317093	-2.81183	0.0051854	374.346	-0.947981	-0.167748	Welch Two Sample t-test	two.sided	0.0130205
GOBP_GOLGI_TO_LYSOSOME_TRANSPORT	-0.557711	-0.28979	0.267921	-5.03309	7.29359e-07	402.234	-0.775547	-0.339874	Welch Two Sample t-test	two.sided	6.39868e-06
REACTOME_TRANSPORT_TO_THE_GOLGI_AND_SUBSEQUENT_MODIFICATION	-0.557449	-0.263155	0.294295	-1.73572	0.0834029	390.343	-1.18888	0.0739776	Welch Two Sample t-test	two.sided	0.13604
GOBP_MEMBRANE_RAFT_ORGANIZATION	-0.557407	-0.29043	0.266977	-4.68553	3.84409e-06	396.456	-0.791286	-0.323529	Welch Two Sample t-test	two.sided	2.62448e-05
GOBP_POSITIVE_REGULATION_OF_VACUOLE_ORGANIZATION	-0.557253	-0.293902	0.263352	-4.12398	4.56424e-05	385.307	-0.822929	-0.291578	Welch Two Sample t-test	two.sided	0.000218167
GOMF_INTRAMOLECULAR_TRANSFERASE_ACTIVITY_PHOSPHOTRANSFERASES	-0.557019	-0.299568	0.257451	-4.96022	1.06235e-06	381.395	-0.777819	-0.33622	Welch Two Sample t-test	two.sided	8.88201e-06
GOBP_POSITIVE_REGULATION_OF_ACUTE_INFLAMMATORY_RESPONSE	-0.555951	-0.265577	0.290374	-5.97313	5.14226e-09	400.39	-0.738929	-0.372974	Welch Two Sample t-test	two.sided	9.35505e-08
GOBP_POSITIVE_REGULATION_OF_ACUTE_INFLAMMATORY_RESPONSE_TO_ANTIGENIC_STIMULUS	-0.555951	-0.265577	0.290374	-5.97313	5.14226e-09	400.39	-0.738929	-0.372974	Welch Two Sample t-test	two.sided	9.35505e-08
GOBP_REGULATION_OF_ACUTE_INFLAMMATORY_RESPONSE_TO_ANTIGENIC_STIMULUS	-0.555951	-0.265577	0.290374	-5.97313	5.14226e-09	400.39	-0.738929	-0.372974	Welch Two Sample t-test	two.sided	9.35505e-08
GOBP_SYNAPTIC_VESICLE_TRANSPORT	-0.555921	-0.324428	0.231493	-3.48128	0.000554319	397.904	-0.86986	-0.241982	Welch Two Sample t-test	two.sided	0.0019057
GOBP_ANTIGEN_PROCESSING_AND_PRESENTATION_OF_EXOGENOUS_PEPTIDE_ANTIGEN_VIA_MHC_CLASS_II	-0.555913	-0.277657	0.278256	-3.27111	0.0011614	411.965	-0.889983	-0.221843	Welch Two Sample t-test	two.sided	0.00359534
GOBP_REGULATION_OF_T_CELL_APOPTOTIC_PROCESS	-0.555888	-0.228701	0.327187	-4.192	3.40812e-05	399.015	-0.816584	-0.295193	Welch Two Sample t-test	two.sided	0.000168843
REACTOME_NEUTROPHIL_DEGRANULATION	-0.555749	-0.346702	0.209048	-1.33235	0.183538	383.264	-1.37588	0.264382	Welch Two Sample t-test	two.sided	0.261437
GOBP_PROTEIN_LOCALIZATION_TO_CILIARY_MEMBRANE	-0.555472	-0.279144	0.276328	-5.02305	7.68677e-07	398.946	-0.772873	-0.33807	Welch Two Sample t-test	two.sided	6.70956e-06
REACTOME_MTOR_SIGNALLING	-0.5552	-0.352753	0.202447	-3.85837	0.000133762	385.65	-0.838116	-0.272283	Welch Two Sample t-test	two.sided	0.000563262
GOBP_PROTEIN_CONTAINING_COMPLEX_DISASSEMBLY	-0.55514	-0.213455	0.341685	-3.52585	0.000471201	398.526	-0.864675	-0.245606	Welch Two Sample t-test	two.sided	0.00165908
GOBP_NEURON_DEATH_IN_RESPONSE_TO_OXIDATIVE_STRESS	-0.554975	-0.308767	0.246209	-5.4971	6.77944e-08	412.239	-0.753432	-0.356519	Welch Two Sample t-test	two.sided	8.75322e-07
GOCC_CORVET_COMPLEX	-0.554841	-0.286483	0.268358	-3.49604	0.000522981	416.338	-0.866805	-0.242877	Welch Two Sample t-test	two.sided	0.00181358
GOBP_REGULATION_OF_ENDOTHELIAL_CELL_DIFFERENTIATION	-0.554443	-0.258348	0.296094	-4.2432	2.72754e-05	409.621	-0.811303	-0.297583	Welch Two Sample t-test	two.sided	0.000139526
GOCC_FILOPODIUM	-0.553943	-0.248328	0.305615	-3.3816	0.000791025	403.399	-0.875973	-0.231913	Welch Two Sample t-test	two.sided	0.00258854
GOBP_NEGATIVE_REGULATION_OF_ION_TRANSMEMBRANE_TRANSPORTER_ACTIVITY	-0.553858	-0.31912	0.234739	-4.64696	4.58385e-06	398.897	-0.788172	-0.319545	Welch Two Sample t-test	two.sided	3.07062e-05
GOBP_NEGATIVE_REGULATION_OF_RESPONSE_TO_STIMULUS	-0.553745	-0.124516	0.429229	-2.69905	0.00724355	406.808	-0.957057	-0.150433	Welch Two Sample t-test	two.sided	0.0172234
REACTOME_CALCINEURIN_ACTIVATES_NFAT	-0.553632	-0.282978	0.270654	-4.65502	4.46098e-06	386.085	-0.787467	-0.319796	Welch Two Sample t-test	two.sided	2.99328e-05
GOBP_REGULATION_OF_ENDOCYTIC_RECYCLING	-0.553457	-0.320664	0.232793	-5.15331	3.93648e-07	422.581	-0.764558	-0.342355	Welch Two Sample t-test	two.sided	3.81294e-06
WP_GLIAL_CELL_DIFFERENTIATION	-0.553376	-0.285781	0.267595	-5.97647	4.95666e-09	410.164	-0.73539	-0.371361	Welch Two Sample t-test	two.sided	9.09949e-08
GOBP_NEGATIVE_REGULATION_OF_MULTICELLULAR_ORGANISMAL_PROCESS	-0.553351	-0.132703	0.420648	-2.16834	0.0307199	401.161	-1.05504	-0.0516632	Welch Two Sample t-test	two.sided	0.0585736
GOBP_RESPONSE_TO_ANGIOTENSIN	-0.553047	-0.224699	0.328349	-4.91819	1.28284e-06	395.824	-0.77412	-0.331975	Welch Two Sample t-test	two.sided	1.04369e-05
GOMF_MONOCARBOXYLIC_ACID_BINDING	-0.552144	-0.394309	0.157836	-4.03555	6.52093e-05	402.469	-0.821116	-0.283173	Welch Two Sample t-test	two.sided	0.000297026
GOMF_GLUTATHIONE_PEROXIDASE_ACTIVITY	-0.552125	-0.331002	0.221123	-4.39679	1.41222e-05	397.365	-0.798998	-0.305251	Welch Two Sample t-test	two.sided	7.98365e-05
GOCC_DENSE_CORE_GRANULE_MEMBRANE	-0.552093	-0.247686	0.304406	-5.93096	6.63162e-09	390.941	-0.735106	-0.36908	Welch Two Sample t-test	two.sided	1.16115e-07
GOMF_CHANNEL_REGULATOR_ACTIVITY	-0.552015	-0.346503	0.205512	-4.51007	8.46585e-06	411.217	-0.792615	-0.311415	Welch Two Sample t-test	two.sided	5.23351e-05
GOMF_PHOSPHATASE_ACTIVITY	-0.551966	-0.288358	0.263608	-3.98265	8.05078e-05	413.784	-0.824399	-0.279533	Welch Two Sample t-test	two.sided	0.000358346
GOBP_RAC_PROTEIN_SIGNAL_TRANSDUCTION	-0.551625	-0.262652	0.288973	-4.29385	2.21762e-05	390.919	-0.804201	-0.299049	Welch Two Sample t-test	two.sided	0.000117259
REACTOME_RETINOID_CYCLE_DISEASE_EVENTS	-0.551511	-0.268835	0.282676	-4.66562	4.24321e-06	387.706	-0.783918	-0.319103	Welch Two Sample t-test	two.sided	2.86624e-05
KEGG_BETA_ALANINE_METABOLISM	-0.551472	-0.383636	0.167836	-3.83291	0.000145749	425.454	-0.834272	-0.268672	Welch Two Sample t-test	two.sided	0.000605105
GOCC_PERINUCLEAR_REGION_OF_CYTOPLASM	-0.551211	-0.227102	0.32411	-2.53296	0.0116913	400.27	-0.979023	-0.1234	Welch Two Sample t-test	two.sided	0.025943
GOBP_EXOCYTOSIS	-0.550798	-0.452965	0.0978328	-2.21674	0.0272025	400.332	-1.03927	-0.0623239	Welch Two Sample t-test	two.sided	0.0529178
WP_SYNAPTIC_VESICLE_PATHWAY	-0.550714	-0.262058	0.288655	-4.49851	9.01876e-06	393.747	-0.791395	-0.310032	Welch Two Sample t-test	two.sided	5.505e-05
GOBP_FIBROBLAST_MIGRATION	-0.550457	-0.218549	0.331908	-3.95522	9.02728e-05	404.497	-0.824048	-0.276866	Welch Two Sample t-test	two.sided	0.000396846
GOBP_PROTEIN_LOCALIZATION_TO_CYTOSKELETON	-0.550369	-0.225234	0.325135	-5.16879	3.64804e-07	420.893	-0.759667	-0.341072	Welch Two Sample t-test	two.sided	3.5765e-06
GOBP_RESPONSE_TO_CATECHOLAMINE	-0.550367	-0.27742	0.272946	-4.67522	4.01098e-06	403.238	-0.781788	-0.318945	Welch Two Sample t-test	two.sided	2.72312e-05
REACTOME_AMYLOID_FIBER_FORMATION	-0.550255	-0.282764	0.267491	-3.29137	0.00108685	394.298	-0.878933	-0.221577	Welch Two Sample t-test	two.sided	0.00339758
REACTOME_NEGATIVE_REGULATION_OF_MAPK_PATHWAY	-0.550063	-0.309778	0.240285	-4.13551	4.27361e-05	422.731	-0.811505	-0.28862	Welch Two Sample t-test	two.sided	0.000205786
GOBP_NEGATIVE_REGULATION_OF_TRANSPORTER_ACTIVITY	-0.54986	-0.339177	0.210684	-4.60844	5.46441e-06	399.899	-0.784425	-0.315295	Welch Two Sample t-test	two.sided	3.5773e-05
GOBP_NEGATIVE_REGULATION_OF_EXOCYTOSIS	-0.549759	-0.345231	0.204528	-4.0406	6.34468e-05	418.359	-0.817203	-0.282315	Welch Two Sample t-test	two.sided	0.000291191
GOBP_NEUROTRANSMITTER_BIOSYNTHETIC_PROCESS	-0.549495	-0.317754	0.231741	-5.79152	1.35082e-08	428.706	-0.735982	-0.363009	Welch Two Sample t-test	two.sided	2.19651e-07
GOBP_POSITIVE_REGULATION_OF_VASCULOGENESIS	-0.549111	-0.275217	0.273894	-4.6848	3.7936e-06	418.935	-0.779506	-0.318716	Welch Two Sample t-test	two.sided	2.59734e-05
GOBP_REGULATION_OF_VASCULOGENESIS	-0.549111	-0.275217	0.273894	-4.6848	3.7936e-06	418.935	-0.779506	-0.318716	Welch Two Sample t-test	two.sided	2.59734e-05
GOBP_EPITHELIAL_FLUID_TRANSPORT	-0.548061	-0.29678	0.25128	-5.66953	2.73962e-08	401.592	-0.738099	-0.358023	Welch Two Sample t-test	two.sided	3.96933e-07
GOMF_PHOSPHOTYROSINE_RESIDUE_BINDING	-0.547416	-0.190774	0.356642	-3.87754	0.000122547	417.194	-0.824921	-0.269911	Welch Two Sample t-test	two.sided	0.000521116
WP_CORTICOTROPINRELEASING_HORMONE_SIGNALING_PATHWAY	-0.547299	-0.206346	0.340953	-3.88808	0.000118489	395.271	-0.824037	-0.270561	Welch Two Sample t-test	two.sided	0.000507066
GOCC_CYTOSOLIC_REGION	-0.547209	-0.254571	0.292638	-5.4173	1.0661e-07	386.541	-0.74581	-0.348608	Welch Two Sample t-test	two.sided	1.26821e-06
REACTOME_FACTORS_INVOLVED_IN_MEGAKARYOCYTE_DEVELOPMENT_AND_PLATELET_PRODUCTION	-0.547131	-0.248907	0.298224	-3.93887	9.62521e-05	408.65	-0.820189	-0.274072	Welch Two Sample t-test	two.sided	0.000419171
REACTOME_ENERGY_DEPENDENT_REGULATION_OF_MTOR_BY_LKB1_AMPK	-0.546121	-0.354723	0.191398	-3.31693	0.000996587	385.479	-0.869839	-0.222403	Welch Two Sample t-test	two.sided	0.00315064
REACTOME_BIOLOGICAL_OXIDATIONS	-0.546087	-0.447664	0.0984233	-2.76043	0.00603689	401.889	-0.934992	-0.157182	Welch Two Sample t-test	two.sided	0.0147753
REACTOME_BETA_CATENIN_INDEPENDENT_WNT_SIGNALING	-0.546005	-0.174545	0.37146	-3.54329	0.000441357	403.816	-0.848934	-0.243075	Welch Two Sample t-test	two.sided	0.00156814
GOBP_NEGATIVE_REGULATION_OF_DENDRITE_MORPHOGENESIS	-0.545935	-0.273789	0.272145	-4.58515	6.21469e-06	370.218	-0.780065	-0.311805	Welch Two Sample t-test	two.sided	4.02882e-05
GOBP_REGULATION_OF_EXCITATORY_SYNAPSE_ASSEMBLY	-0.545806	-0.245163	0.300644	-4.72451	3.16446e-06	414.181	-0.772898	-0.318715	Welch Two Sample t-test	two.sided	2.2375e-05
GOBP_REGULATION_OF_POSTSYNAPTIC_DENSITY_ASSEMBLY	-0.545806	-0.245163	0.300644	-4.72451	3.16446e-06	414.181	-0.772898	-0.318715	Welch Two Sample t-test	two.sided	2.2375e-05
GOBP_REGULATION_OF_POSTSYNAPTIC_DENSITY_ORGANIZATION	-0.545806	-0.245163	0.300644	-4.72451	3.16446e-06	414.181	-0.772898	-0.318715	Welch Two Sample t-test	two.sided	2.2375e-05
GOBP_NEGATIVE_REGULATION_OF_CALCIUM_ION_IMPORT_ACROSS_PLASMA_MEMBRANE	-0.545661	-0.265502	0.280158	-4.28211	2.35409e-05	375.424	-0.796223	-0.295098	Welch Two Sample t-test	two.sided	0.000123236
GOBP_NEGATIVE_REGULATION_OF_VOLTAGE_GATED_CALCIUM_CHANNEL_ACTIVITY	-0.545661	-0.265502	0.280158	-4.28211	2.35409e-05	375.424	-0.796223	-0.295098	Welch Two Sample t-test	two.sided	0.000123236
GOBP_POSITIVE_REGULATION_OF_CALCIUM_ION_IMPORT_ACROSS_PLASMA_MEMBRANE	-0.545661	-0.265502	0.280158	-4.28211	2.35409e-05	375.424	-0.796223	-0.295098	Welch Two Sample t-test	two.sided	0.000123236
GOCC_CALCINEURIN_COMPLEX	-0.545661	-0.265502	0.280158	-4.28211	2.35409e-05	375.424	-0.796223	-0.295098	Welch Two Sample t-test	two.sided	0.000123236
GOBP_INOSITOL_LIPID_MEDIATED_SIGNALING	-0.545637	-0.246377	0.29926	-4.44673	1.13251e-05	397.987	-0.786869	-0.304406	Welch Two Sample t-test	two.sided	6.65103e-05
GOBP_REGULATION_OF_PROTEIN_LOCALIZATION_TO_CELL_PERIPHERY	-0.545569	-0.354775	0.190794	-3.20224	0.00147119	405.414	-0.88049	-0.210648	Welch Two Sample t-test	two.sided	0.00440631
GOBP_CORONARY_VASCULATURE_DEVELOPMENT	-0.545522	-0.22969	0.315832	-4.46138	1.07201e-05	382.85	-0.785939	-0.305105	Welch Two Sample t-test	two.sided	6.35746e-05
GOMF_ACTIN_MONOMER_BINDING	-0.545492	-0.278014	0.267479	-4.36959	1.57518e-05	414.6	-0.790887	-0.300097	Welch Two Sample t-test	two.sided	8.81023e-05
WP_IL5_SIGNALING_PATHWAY	-0.545165	-0.169259	0.375906	-4.50609	8.65474e-06	404.662	-0.783001	-0.307329	Welch Two Sample t-test	two.sided	5.3285e-05
GOBP_ANTIGEN_PROCESSING_AND_PRESENTATION_OF_PEPTIDE_OR_POLYSACCHARIDE_ANTIGEN_VIA_MHC_CLASS_II	-0.545072	-0.274856	0.270216	-3.23521	0.00131359	411.992	-0.876262	-0.213882	Welch Two Sample t-test	two.sided	0.00400198
WP_ACQUIRED_PARTIAL_LIPODYSTROPHY_BARRAQUERSIMONS_SYNDROME	-0.544868	-0.246738	0.29813	-3.70833	0.000236965	415.116	-0.833689	-0.256047	Welch Two Sample t-test	two.sided	0.000915912
REACTOME_ARMS_MEDIATED_ACTIVATION	-0.544668	-0.301812	0.242856	-5.53338	5.68343e-08	400.77	-0.738178	-0.351158	Welch Two Sample t-test	two.sided	7.49e-07
GOBP_PURINE_CONTAINING_COMPOUND_CATABOLIC_PROCESS	-0.544645	-0.338025	0.20662	-4.20986	3.11506e-05	428.823	-0.79893	-0.290359	Welch Two Sample t-test	two.sided	0.000156503
GOBP_NEGATIVE_REGULATION_OF_CATALYTIC_ACTIVITY	-0.544573	-0.0963612	0.448212	-2.55514	0.0109806	403.432	-0.963555	-0.125592	Welch Two Sample t-test	two.sided	0.024587
GOMF_CARGO_ADAPTOR_ACTIVITY	-0.544571	-0.258487	0.286084	-3.88288	0.000120414	407.149	-0.820274	-0.268868	Welch Two Sample t-test	two.sided	0.00051349
WP_PATHOGENIC_ESCHERICHIA_COLI_INFECTION	-0.543722	-0.171821	0.3719	-3.10196	0.00206491	383.143	-0.88836	-0.199084	Welch Two Sample t-test	two.sided	0.00586554
KEGG_PATHOGENIC_ESCHERICHIA_COLI_INFECTION	-0.543722	-0.171821	0.3719	-3.10196	0.00206491	383.143	-0.88836	-0.199084	Welch Two Sample t-test	two.sided	0.00586554
WP_DISRUPTION_OF_POSTSYNAPTIC_SIGNALING_BY_CNV	-0.543714	-0.326852	0.216862	-4.66393	4.31974e-06	375.448	-0.772943	-0.314486	Welch Two Sample t-test	two.sided	2.90658e-05
GOMF_ENZYME_SUBSTRATE_ADAPTOR_ACTIVITY	-0.543616	-0.332611	0.211005	-5.79327	1.4036e-08	398.257	-0.728091	-0.35914	Welch Two Sample t-test	two.sided	2.26713e-07
GOBP_HYALURONAN_METABOLIC_PROCESS	-0.543237	-0.255677	0.287561	-3.50119	0.000515431	399.595	-0.848265	-0.238209	Welch Two Sample t-test	two.sided	0.00179084
REACTOME_SENSORY_PROCESSING_OF_SOUND_BY_OUTER_HAIR_CELLS_OF_THE_COCHLEA	-0.542988	-0.240736	0.302252	-3.87597	0.000124278	395.957	-0.818403	-0.267573	Welch Two Sample t-test	two.sided	0.000527364
GOBP_NEPHRON_DEVELOPMENT	-0.542962	-0.243726	0.299237	-3.57871	0.000386422	411.691	-0.841205	-0.24472	Welch Two Sample t-test	two.sided	0.00139717
GOBP_RESPONSE_TO_MOLECULE_OF_BACTERIAL_ORIGIN	-0.542918	-0.250186	0.292733	-3.31681	0.000996651	386.992	-0.864746	-0.221091	Welch Two Sample t-test	two.sided	0.00315064
GOBP_DEFENSE_RESPONSE_TO_TUMOR_CELL	-0.541999	-0.253943	0.288056	-5.64051	3.0937e-08	426.112	-0.730869	-0.353129	Welch Two Sample t-test	two.sided	4.41885e-07
GOBP_RETINOL_METABOLIC_PROCESS	-0.541912	-0.434165	0.107747	-4.16316	3.82578e-05	411.09	-0.797791	-0.286033	Welch Two Sample t-test	two.sided	0.00018731
GOBP_POSITIVE_REGULATION_OF_LYMPHOCYTE_MIGRATION	-0.54191	-0.244268	0.297642	-4.15361	3.99063e-05	406.615	-0.798385	-0.285436	Welch Two Sample t-test	two.sided	0.00019428
GOBP_POSITIVE_REGULATION_OF_MONONUCLEAR_CELL_MIGRATION	-0.54185	-0.263092	0.278758	-3.81406	0.000157757	409.522	-0.82112	-0.26258	Welch Two Sample t-test	two.sided	0.000644998
GOBP_ENDOCYTOSIS_INVOLVED_IN_VIRAL_ENTRY_INTO_HOST_CELL	-0.541815	-0.236361	0.305454	-4.7904	2.35355e-06	397.693	-0.764172	-0.319458	Welch Two Sample t-test	two.sided	1.74469e-05
GOBP_RECEPTOR_MEDIATED_ENDOCYTOSIS_OF_VIRUS_BY_HOST_CELL	-0.541815	-0.236361	0.305454	-4.7904	2.35355e-06	397.693	-0.764172	-0.319458	Welch Two Sample t-test	two.sided	1.74469e-05
GOBP_POSITIVE_REGULATION_OF_BLOOD_PRESSURE	-0.541537	-0.251712	0.289825	-5.11552	4.87722e-07	397.64	-0.749655	-0.333418	Welch Two Sample t-test	two.sided	4.53923e-06
GOBP_POSITIVE_REGULATION_OF_PROTEIN_CONTAINING_COMPLEX_DISASSEMBLY	-0.541137	-0.194482	0.346655	-4.20763	3.20139e-05	392.355	-0.793985	-0.288289	Welch Two Sample t-test	two.sided	0.000160007
GOBP_POSITIVE_REGULATION_OF_CHEMOKINE_C_X_C_MOTIF_LIGAND_2_PRODUCTION	-0.541094	-0.32275	0.218344	-5.94284	5.91968e-09	417.021	-0.720068	-0.36212	Welch Two Sample t-test	two.sided	1.05478e-07
GOBP_POSITIVE_REGULATION_OF_CELL_SUBSTRATE_JUNCTION_ORGANIZATION	-0.540448	-0.286129	0.254319	-4.68642	3.81564e-06	400.777	-0.76716	-0.313736	Welch Two Sample t-test	two.sided	2.60892e-05
REACTOME_GLYCOGEN_BREAKDOWN_GLYCOGENOLYSIS	-0.540387	-0.314405	0.225983	-4.4504	1.10684e-05	408.667	-0.779082	-0.301693	Welch Two Sample t-test	two.sided	6.52562e-05
GOBP_NEGATIVE_REGULATION_OF_VIRAL_ENTRY_INTO_HOST_CELL	-0.54033	-0.222667	0.317663	-4.0836	5.40674e-05	381.047	-0.800494	-0.280167	Welch Two Sample t-test	two.sided	0.000253334
REACTOME_DEATH_RECEPTOR_SIGNALING	-0.53955	-0.185179	0.354371	-3.52607	0.00046952	408.996	-0.840349	-0.238751	Welch Two Sample t-test	two.sided	0.00165443
GOMF_DYNACTIN_BINDING	-0.539461	-0.218821	0.32064	-4.64562	4.59391e-06	404.274	-0.76774	-0.311181	Welch Two Sample t-test	two.sided	3.07553e-05
REACTOME_TRIGLYCERIDE_CATABOLISM	-0.539253	-0.294049	0.245204	-4.85275	1.7431e-06	403.41	-0.757706	-0.3208	Welch Two Sample t-test	two.sided	1.35833e-05
GOBP_SYNAPTIC_VESICLE_PRIMING	-0.539132	-0.298178	0.240954	-5.72636	1.99773e-08	406.353	-0.724212	-0.354052	Welch Two Sample t-test	two.sided	3.04007e-07
GOCC_PEPTIDASE_INHIBITOR_COMPLEX	-0.538565	-0.285393	0.253172	-4.70278	3.58454e-06	384.154	-0.76373	-0.313399	Welch Two Sample t-test	two.sided	2.48657e-05
GOBP_REGULATION_OF_MUSCLE_CONTRACTION	-0.538533	-0.34158	0.196953	-3.61575	0.000336659	411.213	-0.831313	-0.245753	Welch Two Sample t-test	two.sided	0.00123947
GOCC_AP_3_ADAPTOR_COMPLEX	-0.538314	-0.293957	0.244357	-3.79948	0.000166976	409.891	-0.816826	-0.259802	Welch Two Sample t-test	two.sided	0.00067856
GOBP_REGULATION_OF_PINOCYTOSIS	-0.538025	-0.23885	0.299176	-5.20422	3.09928e-07	406.047	-0.741257	-0.334794	Welch Two Sample t-test	two.sided	3.11278e-06
GOBP_INTERLEUKIN_1_MEDIATED_SIGNALING_PATHWAY	-0.537319	-0.282244	0.255075	-5.09407	5.48842e-07	386.888	-0.744704	-0.329935	Welch Two Sample t-test	two.sided	5.02002e-06
GOBP_NEGATIVE_REGULATION_OF_LAMELLIPODIUM_ORGANIZATION	-0.53664	-0.221826	0.314814	-5.76075	1.62596e-08	417.964	-0.719749	-0.35353	Welch Two Sample t-test	two.sided	2.55798e-07
GOBP_REGULATION_OF_LAMELLIPODIUM_ORGANIZATION	-0.536068	-0.284316	0.251752	-3.55612	0.000422742	389.126	-0.832445	-0.239691	Welch Two Sample t-test	two.sided	0.00151267
WP_LEUCINE_ISOLEUCINE_AND_VALINE_METABOLISM	-0.536066	-0.523558	0.0125087	-1.83989	0.0664888	420.257	-1.10876	0.0366325	Welch Two Sample t-test	two.sided	0.112722
GOBP_RESPONSE_TO_ENDOGENOUS_STIMULUS	-0.536037	-0.130078	0.405958	-2.49691	0.0129279	401.267	-0.958074	-0.113999	Welch Two Sample t-test	two.sided	0.0282671
REACTOME_IKBA_VARIANT_LEADS_TO_EDA_ID	-0.536006	-0.240665	0.295341	-4.95009	1.09554e-06	399.939	-0.748879	-0.323133	Welch Two Sample t-test	two.sided	9.12172e-06
WP_ALTERED_GLYCOSYLATION_OF_MUC1_IN_TUMOR_MICROENVIRONMENT	-0.536006	-0.240665	0.295341	-4.95009	1.09554e-06	399.939	-0.748879	-0.323133	Welch Two Sample t-test	two.sided	9.12172e-06
GOBP_SECRETION	-0.535621	-0.444254	0.091367	-2.03568	0.0424606	388.433	-1.05293	-0.0183105	Welch Two Sample t-test	two.sided	0.0770031
GOBP_POSITIVE_REGULATION_OF_SKELETAL_MUSCLE_TISSUE_REGENERATION	-0.535548	-0.247416	0.288132	-5.58836	4.16764e-08	413.269	-0.723928	-0.347167	Welch Two Sample t-test	two.sided	5.67156e-07
GOBP_REGULATION_OF_SKELETAL_MUSCLE_TISSUE_REGENERATION	-0.535548	-0.247416	0.288132	-5.58836	4.16764e-08	413.269	-0.723928	-0.347167	Welch Two Sample t-test	two.sided	5.67156e-07
GOBP_NEGATIVE_REGULATION_OF_MAPK_CASCADE	-0.535278	-0.202718	0.33256	-4.15517	3.94748e-05	415.979	-0.788502	-0.282054	Welch Two Sample t-test	two.sided	0.000192567
GOBP_REGULATION_OF_LIPOPOLYSACCHARIDE_MEDIATED_SIGNALING_PATHWAY	-0.534929	-0.243151	0.291778	-5.21442	2.9647e-07	399.701	-0.736606	-0.333253	Welch Two Sample t-test	two.sided	2.9964e-06
GOBP_ACTIVATION_OF_GTPASE_ACTIVITY	-0.53492	-0.233883	0.301037	-3.90662	0.000110923	376.907	-0.804155	-0.265684	Welch Two Sample t-test	two.sided	0.000477902
REACTOME_TRAFFICKING_OF_GLUR2_CONTAINING_AMPA_RECEPTORS	-0.534744	-0.170666	0.364078	-3.87945	0.000121623	417.159	-0.805692	-0.263796	Welch Two Sample t-test	two.sided	0.000517914
GOBP_ICOSANOID_BIOSYNTHETIC_PROCESS	-0.534653	-0.335642	0.199012	-3.96737	8.63286e-05	394.145	-0.799597	-0.26971	Welch Two Sample t-test	two.sided	0.000381309
GOBP_RESPONSE_TO_ALUMINUM_ION	-0.534243	-0.334398	0.199845	-5.20376	3.06027e-07	420.221	-0.736044	-0.332442	Welch Two Sample t-test	two.sided	3.07756e-06
GOBP_POSITIVE_REGULATION_OF_PLASMA_MEMBRANE_BOUNDED_CELL_PROJECTION_ASSEMBLY	-0.533655	-0.287024	0.246631	-3.7466	0.000206355	389.399	-0.813697	-0.253613	Welch Two Sample t-test	two.sided	0.000813186
REACTOME_TRIGLYCERIDE_METABOLISM	-0.533411	-0.290097	0.243314	-5.08196	5.72384e-07	403.732	-0.739751	-0.327072	Welch Two Sample t-test	two.sided	5.21438e-06
WP_BDNFTRKB_SIGNALING	-0.533359	-0.244784	0.288574	-4.93236	1.19125e-06	402.03	-0.745938	-0.320779	Welch Two Sample t-test	two.sided	9.79727e-06
GOBP_INTERLEUKIN_2_PRODUCTION	-0.533082	-0.236109	0.296974	-3.84821	0.000137438	420.928	-0.805374	-0.260791	Welch Two Sample t-test	two.sided	0.000576736
GOBP_CELL_FATE_DETERMINATION	-0.532985	-0.320421	0.212564	-5.57694	4.45216e-08	409.637	-0.720853	-0.345118	Welch Two Sample t-test	two.sided	5.99135e-07
GOBP_REGULATION_OF_ESTABLISHMENT_OF_T_CELL_POLARITY	-0.532795	-0.282829	0.249967	-5.98207	4.82279e-09	407.837	-0.70788	-0.357711	Welch Two Sample t-test	two.sided	8.9078e-08
GOBP_METANEPHRIC_GLOMERULAR_MESANGIUM_DEVELOPMENT	-0.532614	-0.233331	0.299283	-4.74683	2.85596e-06	411.749	-0.753178	-0.31205	Welch Two Sample t-test	two.sided	2.05663e-05
GOBP_METANEPHRIC_GLOMERULUS_VASCULATURE_DEVELOPMENT	-0.532614	-0.233331	0.299283	-4.74683	2.85596e-06	411.749	-0.753178	-0.31205	Welch Two Sample t-test	two.sided	2.05663e-05
GOCC_F_ACTIN_CAPPING_PROTEIN_COMPLEX	-0.532483	-0.255006	0.277477	-4.64388	4.65203e-06	398.03	-0.757904	-0.307062	Welch Two Sample t-test	two.sided	3.10597e-05
GOBP_MYOBLAST_MIGRATION	-0.531999	-0.27135	0.260648	-5.11314	4.87381e-07	409.704	-0.736528	-0.327469	Welch Two Sample t-test	two.sided	4.53923e-06
GOBP_POSITIVE_REGULATION_OF_AXON_EXTENSION	-0.53146	-0.210764	0.320696	-5.00346	8.59218e-07	383.652	-0.740304	-0.322617	Welch Two Sample t-test	two.sided	7.36699e-06
GOBP_REGULATION_OF_TISSUE_REMODELING	-0.531164	-0.173561	0.357603	-3.6669	0.000278742	399.14	-0.815937	-0.246392	Welch Two Sample t-test	two.sided	0.00105547
GOMF_CALCIUM_CHANNEL_REGULATOR_ACTIVITY	-0.531113	-0.286338	0.244775	-4.65612	4.31965e-06	423.131	-0.755322	-0.306903	Welch Two Sample t-test	two.sided	2.90658e-05
GOBP_CARDIAC_MUSCLE_CONTRACTION	-0.531107	-0.321876	0.209231	-3.7656	0.000190112	415.402	-0.808351	-0.253862	Welch Two Sample t-test	two.sided	0.000757317
WP_SUPRESSION_OF_HMGB1_MEDIATED_INFLAMMATION_BY_THBD	-0.530953	-0.227731	0.303223	-5.11418	4.84327e-07	410.772	-0.735038	-0.326869	Welch Two Sample t-test	two.sided	4.52113e-06
GOBP_CARDIAC_EPITHELIAL_TO_MESENCHYMAL_TRANSITION	-0.53092	-0.19266	0.338259	-5.15191	3.97058e-07	420.951	-0.733482	-0.328357	Welch Two Sample t-test	two.sided	3.82825e-06
REACTOME_RHOU_GTPASE_CYCLE	-0.530863	-0.279388	0.251475	-4.20811	3.187e-05	396.992	-0.778873	-0.282853	Welch Two Sample t-test	two.sided	0.000159389
GOBP_IMMUNE_RESPONSE_REGULATING_SIGNALING_PATHWAY	-0.530817	-0.200389	0.330428	-2.11102	0.0353695	413.85	-1.0251	-0.0365382	Welch Two Sample t-test	two.sided	0.0660239
GOBP_T_CELL_ACTIVATION_INVOLVED_IN_IMMUNE_RESPONSE	-0.530795	-0.201344	0.329451	-2.79341	0.00546208	406.56	-0.904333	-0.157257	Welch Two Sample t-test	two.sided	0.013594
GOBP_REGULATION_OF_PHOSPHOPROTEIN_PHOSPHATASE_ACTIVITY	-0.530233	-0.184829	0.345404	-3.71504	0.000232367	395.994	-0.810828	-0.249637	Welch Two Sample t-test	two.sided	0.000904208
GOBP_CARDIAC_NEURAL_CREST_CELL_DEVELOPMENT_INVOLVED_IN_OUTFLOW_TRACT_MORPHOGENESIS	-0.5299	-0.262504	0.267396	-5.14317	4.18404e-07	412.373	-0.73243	-0.327371	Welch Two Sample t-test	two.sided	3.98885e-06
GOBP_CARDIAC_NEURAL_CREST_CELL_MIGRATION_INVOLVED_IN_OUTFLOW_TRACT_MORPHOGENESIS	-0.5299	-0.262504	0.267396	-5.14317	4.18404e-07	412.373	-0.73243	-0.327371	Welch Two Sample t-test	two.sided	3.98885e-06
GOBP_RESPONSE_TO_GROWTH_FACTOR	-0.529811	-0.0937854	0.436025	-2.3313	0.0202255	406.643	-0.976562	-0.0830598	Welch Two Sample t-test	two.sided	0.0413324
GOBP_POSITIVE_REGULATION_OF_B_CELL_RECEPTOR_SIGNALING_PATHWAY	-0.529636	-0.226664	0.302972	-5.42099	9.91949e-08	428.186	-0.72167	-0.337603	Welch Two Sample t-test	two.sided	1.18936e-06
GOBP_REGULATION_OF_B_CELL_RECEPTOR_SIGNALING_PATHWAY	-0.529636	-0.226664	0.302972	-5.42099	9.91949e-08	428.186	-0.72167	-0.337603	Welch Two Sample t-test	two.sided	1.18936e-06
GOBP_POSITIVE_REGULATION_OF_INTERLEUKIN_2_PRODUCTION	-0.529598	-0.238878	0.29072	-4.21727	3.02822e-05	421.765	-0.776435	-0.28276	Welch Two Sample t-test	two.sided	0.000152902
REACTOME_CS_DS_DEGRADATION	-0.529598	-0.249475	0.280123	-3.57858	0.000386817	409.718	-0.820514	-0.238681	Welch Two Sample t-test	two.sided	0.00139776
GOMF_IMMUNOGLOBULIN_BINDING	-0.529465	-0.260311	0.269154	-3.97392	8.35672e-05	408.905	-0.791377	-0.267554	Welch Two Sample t-test	two.sided	0.000370464
GOBP_AUTOPHAGOSOME_ORGANIZATION	-0.52944	-0.37481	0.154629	-3.22754	0.00135614	383.034	-0.851967	-0.206912	Welch Two Sample t-test	two.sided	0.00411812
WP_MICROTUBULE_CYTOSKELETON_REGULATION	-0.52942	-0.245885	0.283534	-4.01973	6.97863e-05	395.185	-0.788351	-0.270489	Welch Two Sample t-test	two.sided	0.000315381
GOMF_NAD_P_H_DEHYDROGENASE_QUINONE_ACTIVITY	-0.529198	-0.435168	0.0940306	-1.43398	0.152338	410.786	-1.25464	0.196246	Welch Two Sample t-test	two.sided	0.225166
GOBP_POSITIVE_REGULATION_OF_CELL_DIFFERENTIATION	-0.529172	-0.0469244	0.482247	-3.0682	0.00229482	414.719	-0.868196	-0.190147	Welch Two Sample t-test	two.sided	0.00643102
GOBP_AMINO_ACID_BETAINE_BIOSYNTHETIC_PROCESS	-0.529079	-0.36508	0.163999	-4.36155	1.62835e-05	418.235	-0.767524	-0.290635	Welch Two Sample t-test	two.sided	9.04074e-05
WP_NRP1TRIGGERED_SIGNALING_PATHWAYS_IN_PANCREATIC_CANCER	-0.529018	-0.155361	0.373657	-4.52976	7.80731e-06	399.692	-0.758612	-0.299424	Welch Two Sample t-test	two.sided	4.87373e-05
GOBP_POSITIVE_REGULATION_OF_NATURAL_KILLER_CELL_DIFFERENTIATION	-0.529015	-0.249566	0.279449	-5.73376	1.89702e-08	413.739	-0.710378	-0.347652	Welch Two Sample t-test	two.sided	2.90601e-07
GOBP_REGULATION_OF_SYNAPTIC_VESICLE_PRIMING	-0.528924	-0.284155	0.244769	-5.46455	8.195e-08	398.479	-0.719211	-0.338638	Welch Two Sample t-test	two.sided	1.01685e-06
REACTOME_ECM_PROTEOGLYCANS	-0.528662	-0.111629	0.417033	-1.74729	0.081324	416.434	-1.1234	0.0660752	Welch Two Sample t-test	two.sided	0.13317
GOBP_DOPAMINE_TRANSPORT	-0.52814	-0.281632	0.246508	-5.09606	5.43133e-07	387.42	-0.7319	-0.324379	Welch Two Sample t-test	two.sided	4.9779e-06
GOCC_MHC_CLASS_II_PROTEIN_COMPLEX	-0.527999	-0.286767	0.241232	-4.70712	3.45298e-06	405.835	-0.748507	-0.307492	Welch Two Sample t-test	two.sided	2.40635e-05
GOCC_MHC_PROTEIN_COMPLEX	-0.527999	-0.286767	0.241232	-4.70712	3.45298e-06	405.835	-0.748507	-0.307492	Welch Two Sample t-test	two.sided	2.40635e-05
GOBP_TUBE_MORPHOGENESIS	-0.527968	-0.103202	0.424767	-1.82615	0.0685556	409.846	-1.0963	0.0403672	Welch Two Sample t-test	two.sided	0.115545
GOBP_DETECTION_OF_CHEMICAL_STIMULUS_INVOLVED_IN_SENSORY_PERCEPTION_OF_TASTE	-0.52795	-0.263475	0.264476	-4.94719	1.09889e-06	412.024	-0.737729	-0.318172	Welch Two Sample t-test	two.sided	9.13977e-06
GOBP_REGULATION_OF_GAP_JUNCTION_ASSEMBLY	-0.5277	-0.245181	0.282519	-4.62718	4.94141e-06	421.318	-0.751865	-0.303535	Welch Two Sample t-test	two.sided	3.27439e-05
GOMF_CYSTEINE_TYPE_ENDOPEPTIDASE_INHIBITOR_ACTIVITY	-0.52712	-0.285728	0.241392	-4.11034	4.81862e-05	390.082	-0.779253	-0.274987	Welch Two Sample t-test	two.sided	0.00022888
GOBP_REGULATION_OF_PROTEIN_DEPHOSPHORYLATION	-0.527012	-0.210601	0.316412	-3.70482	0.000241463	397.847	-0.806669	-0.247356	Welch Two Sample t-test	two.sided	0.000931807
GOBP_POSITIVE_REGULATION_OF_ANTIGEN_PROCESSING_AND_PRESENTATION	-0.526475	-0.284186	0.242289	-4.61394	5.34596e-06	395.505	-0.750804	-0.302146	Welch Two Sample t-test	two.sided	3.51115e-05
GOBP_T_CELL_ANTIGEN_PROCESSING_AND_PRESENTATION	-0.526407	-0.2098	0.316608	-4.41906	1.26943e-05	411.596	-0.760571	-0.292244	Welch Two Sample t-test	two.sided	7.29922e-05
KEGG_ENDOMETRIAL_CANCER	-0.526306	-0.294493	0.231814	-3.98408	8.04441e-05	401.439	-0.786005	-0.266608	Welch Two Sample t-test	two.sided	0.000358346
GOBP_RESPONSE_TO_LIPID	-0.525532	-0.194316	0.331215	-3.32381	0.00097015	398.442	-0.836369	-0.214695	Welch Two Sample t-test	two.sided	0.00308054
GOBP_REGULATION_OF_T_CELL_ACTIVATION_VIA_T_CELL_RECEPTOR_CONTACT_WITH_ANTIGEN_BOUND_TO_MHC_MOLECULE_ON_ANTIGEN_PRESENTING_CELL	-0.525528	-0.290732	0.234795	-5.11106	4.93564e-07	407.486	-0.727655	-0.3234	Welch Two Sample t-test	two.sided	4.57208e-06
GOBP_INOSITOL_PHOSPHATE_CATABOLIC_PROCESS	-0.525303	-0.285829	0.239474	-4.42237	1.27459e-05	381.892	-0.758854	-0.291752	Welch Two Sample t-test	two.sided	7.32191e-05
GOBP_STEROL_TRANSPORT	-0.525007	-0.376681	0.148326	-3.05874	0.00236956	407.094	-0.862422	-0.187593	Welch Two Sample t-test	two.sided	0.00662207
REACTOME_INTERLEUKIN_21_SIGNALING	-0.524865	-0.206677	0.318189	-3.83209	0.0001483	385.741	-0.794158	-0.255572	Welch Two Sample t-test	two.sided	0.000613588
REACTOME_INTERLEUKIN_9_SIGNALING	-0.524865	-0.206677	0.318189	-3.83209	0.0001483	385.741	-0.794158	-0.255572	Welch Two Sample t-test	two.sided	0.000613588
GOCC_SYNAPSE	-0.524829	-0.228468	0.296362	-2.04147	0.04184	412.496	-1.03019	-0.019471	Welch Two Sample t-test	two.sided	0.076099
GOBP_GOLGI_TO_PLASMA_MEMBRANE_TRANSPORT	-0.524744	-0.283831	0.240913	-3.44928	0.000620962	405.818	-0.823808	-0.22568	Welch Two Sample t-test	two.sided	0.00210019
GOBP_ORGANIC_HYDROXY_COMPOUND_CATABOLIC_PROCESS	-0.524675	-0.316337	0.208339	-3.80141	0.00016612	402.942	-0.796007	-0.253344	Welch Two Sample t-test	two.sided	0.000675852
GOMF_COPPER_ION_BINDING	-0.524571	-0.239701	0.284871	-3.95723	8.91396e-05	416.135	-0.785142	-0.264001	Welch Two Sample t-test	two.sided	0.000392721
GOMF_PEROXIREDOXIN_ACTIVITY	-0.524541	-0.323986	0.200555	-4.27001	2.42269e-05	416.945	-0.766009	-0.283072	Welch Two Sample t-test	two.sided	0.000126389
GOBP_REGULATION_OF_NITRIC_OXIDE_METABOLIC_PROCESS	-0.524338	-0.266497	0.257841	-4.40254	1.37174e-05	403.606	-0.75847	-0.290207	Welch Two Sample t-test	two.sided	7.78488e-05
REACTOME_VEGFR2_MEDIATED_CELL_PROLIFERATION	-0.52427	-0.245525	0.278746	-4.63851	4.76598e-06	398.668	-0.746471	-0.30207	Welch Two Sample t-test	two.sided	3.17155e-05
GOBP_REGULATION_OF_PROTEIN_DEUBIQUITINATION	-0.524136	-0.222178	0.301958	-4.53197	7.84227e-06	379.462	-0.751538	-0.296735	Welch Two Sample t-test	two.sided	4.88798e-05
GOBP_NEGATIVE_REGULATION_OF_WOUND_HEALING	-0.524123	-0.189321	0.334803	-2.02058	0.0439827	404.158	-1.03405	-0.0141954	Welch Two Sample t-test	two.sided	0.0793946
GOBP_REGULATION_OF_RESPONSE_TO_WOUNDING	-0.524066	-0.210586	0.31348	-2.17565	0.0301464	413.883	-0.997562	-0.0505701	Welch Two Sample t-test	two.sided	0.0576435
GOBP_EXTERNAL_ENCAPSULATING_STRUCTURE_ORGANIZATION	-0.523812	-0.0580219	0.46579	-1.45229	0.147184	410.821	-1.23282	0.185196	Welch Two Sample t-test	two.sided	0.219047
GOCC_CELL_CORTEX_REGION	-0.523467	-0.29165	0.231817	-4.03378	6.51959e-05	420.271	-0.778548	-0.268387	Welch Two Sample t-test	two.sided	0.000297026
GOBP_MEMBRANE_RAFT_ASSEMBLY	-0.522695	-0.291251	0.231444	-4.3632	1.62381e-05	410.142	-0.758186	-0.287204	Welch Two Sample t-test	two.sided	9.01966e-05
GOBP_EXTRACELLULAR_MATRIX_ASSEMBLY	-0.522584	-0.14176	0.380824	-2.53981	0.0114597	409.875	-0.927055	-0.118113	Welch Two Sample t-test	two.sided	0.0255133
GOBP_POSITIVE_REGULATION_OF_VASCULAR_ENDOTHELIAL_GROWTH_FACTOR_SIGNALING_PATHWAY	-0.522336	-0.264539	0.257798	-4.67196	4.01107e-06	424.459	-0.742092	-0.302581	Welch Two Sample t-test	two.sided	2.72312e-05
GOMF_MOLECULAR_FUNCTION_ACTIVATOR_ACTIVITY	-0.52203	-0.063559	0.458471	-2.19729	0.0285717	400.436	-0.989088	-0.0549726	Welch Two Sample t-test	two.sided	0.0550589
GOBP_POSTSYNAPTIC_SPECIALIZATION_ASSEMBLY	-0.521984	-0.227558	0.294426	-5.39377	1.21008e-07	383.184	-0.712261	-0.331707	Welch Two Sample t-test	two.sided	1.41172e-06
GOBP_RESPONSE_TO_IRON_II_ION	-0.521935	-0.289564	0.232371	-5.41285	1.05225e-07	414.303	-0.711478	-0.332391	Welch Two Sample t-test	two.sided	1.2542e-06
GOBP_NEGATIVE_REGULATION_OF_TRANSMEMBRANE_TRANSPORT	-0.521314	-0.279333	0.241981	-4.30423	2.10609e-05	403.089	-0.759414	-0.283215	Welch Two Sample t-test	two.sided	0.000112294
GOBP_EPITHELIAL_CELL_DIFFERENTIATION	-0.521197	-0.247493	0.273703	-3.10398	0.00204234	408.141	-0.851278	-0.191115	Welch Two Sample t-test	two.sided	0.00581781
GOBP_TISSUE_MIGRATION	-0.520963	-0.222041	0.298922	-2.44564	0.0148871	402.34	-0.939728	-0.102198	Welch Two Sample t-test	two.sided	0.0319503
GOCC_TUBULAR_ENDOSOME	-0.520914	-0.218632	0.302282	-4.20562	3.24085e-05	385.416	-0.764443	-0.277386	Welch Two Sample t-test	two.sided	0.000161714
GOMF_CYTOKINE_RECEPTOR_ACTIVITY	-0.520882	-0.261183	0.2597	-4.22019	2.98825e-05	423.586	-0.763486	-0.278278	Welch Two Sample t-test	two.sided	0.000151136
GOBP_CARBOHYDRATE_DERIVATIVE_CATABOLIC_PROCESS	-0.520749	-0.379693	0.141056	-2.90915	0.00382637	400.052	-0.872654	-0.168843	Welch Two Sample t-test	two.sided	0.0100128
WP_MYD88_DISTINCT_INPUTOUTPUT_PATHWAY	-0.520299	-0.268063	0.252236	-5.26896	2.22545e-07	408.525	-0.714417	-0.326182	Welch Two Sample t-test	two.sided	2.34321e-06
GOCC_SIDE_OF_MEMBRANE	-0.52029	-0.269609	0.250681	-1.97297	0.0491643	413.48	-1.03867	-0.00191314	Welch Two Sample t-test	two.sided	0.0875206
GOBP_POSITIVE_REGULATION_OF_B_CELL_DIFFERENTIATION	-0.520192	-0.182946	0.337247	-4.28009	2.32774e-05	410.464	-0.759107	-0.281278	Welch Two Sample t-test	two.sided	0.000122484
GOBP_CYTOSKELETON_DEPENDENT_INTRACELLULAR_TRANSPORT	-0.520183	-0.348959	0.171225	-2.84883	0.00461781	394.672	-0.879165	-0.161202	Welch Two Sample t-test	two.sided	0.0118056
GOMF_G_PROTEIN_BETA_GAMMA_SUBUNIT_COMPLEX_BINDING	-0.520014	-0.301808	0.218205	-3.76921	0.000187638	412.619	-0.791212	-0.248815	Welch Two Sample t-test	two.sided	0.000749202
GOBP_SKELETAL_MUSCLE_CONTRACTION	-0.519837	-0.284618	0.235219	-4.8936	1.42012e-06	414.517	-0.72865	-0.311025	Welch Two Sample t-test	two.sided	1.1469e-05
GOBP_POSITIVE_REGULATION_OF_CALCIUM_MEDIATED_SIGNALING	-0.519778	-0.182075	0.337703	-5.0287	7.38363e-07	411.918	-0.722962	-0.316595	Welch Two Sample t-test	two.sided	6.46362e-06
GOBP_POSITIVE_REGULATION_OF_PINOCYTOSIS	-0.519467	-0.23246	0.287007	-5.06926	6.05911e-07	409.642	-0.720908	-0.318027	Welch Two Sample t-test	two.sided	5.48676e-06
REACTOME_NEF_MEDIATES_DOWN_MODULATION_OF_CELL_SURFACE_RECEPTORS_BY_RECRUITING_THEM_TO_CLATHRIN_ADAPTERS	-0.519328	-0.220722	0.298606	-3.48674	0.000542203	406.99	-0.812123	-0.226533	Welch Two Sample t-test	two.sided	0.00187096
GOBP_POSTSYNAPSE_ASSEMBLY	-0.518927	-0.210195	0.308733	-5.41221	1.10362e-07	380.744	-0.707449	-0.330405	Welch Two Sample t-test	two.sided	1.30259e-06
GOBP_GLYCEROLIPID_METABOLIC_PROCESS	-0.518901	-0.395374	0.123527	-2.47942	0.0135651	405.436	-0.930316	-0.107486	Welch Two Sample t-test	two.sided	0.0294474
GOBP_GRANULOCYTE_MIGRATION	-0.51885	-0.176844	0.342006	-2.65849	0.00816839	394.602	-0.902547	-0.135153	Welch Two Sample t-test	two.sided	0.019077
GOBP_REGULATION_OF_MYELOID_LEUKOCYTE_DIFFERENTIATION	-0.518712	-0.1313	0.387413	-3.69687	0.000248169	407.014	-0.794538	-0.242887	Welch Two Sample t-test	two.sided	0.000952826
WP_TLR4_SIGNALING_AND_TOLERANCE	-0.518267	-0.189447	0.32882	-4.07248	5.61993e-05	395.837	-0.768459	-0.268075	Welch Two Sample t-test	two.sided	0.0002615
GOBP_RESPONSE_TO_BACTERIUM	-0.518225	-0.222969	0.295255	-1.98593	0.0477496	384.953	-1.03129	-0.00516364	Welch Two Sample t-test	two.sided	0.0853545
GOMF_TYPE_I_TRANSFORMING_GROWTH_FACTOR_BETA_RECEPTOR_BINDING	-0.518218	-0.192555	0.325663	-4.24097	2.77817e-05	392.72	-0.758452	-0.277983	Welch Two Sample t-test	two.sided	0.000141494
GOBP_BENZENE_CONTAINING_COMPOUND_METABOLIC_PROCESS	-0.518183	-0.382123	0.13606	-4.17236	3.67593e-05	413.764	-0.762313	-0.274053	Welch Two Sample t-test	two.sided	0.000180485
GOBP_POSITIVE_REGULATION_OF_CELL_SUBSTRATE_ADHESION	-0.517921	-0.168822	0.349099	-2.55091	0.0111144	401.481	-0.917064	-0.118778	Welch Two Sample t-test	two.sided	0.0248406
GOBP_RESPONSE_TO_REDOX_STATE	-0.517896	-0.333515	0.184381	-4.93159	1.19064e-06	406.718	-0.724338	-0.311454	Welch Two Sample t-test	two.sided	9.79727e-06
WP_FAMILIAL_HYPERLIPIDEMIA_TYPE_2	-0.517802	-0.265028	0.252774	-3.84751	0.000138261	411.539	-0.782354	-0.25325	Welch Two Sample t-test	two.sided	0.000579384
GOBP_CELLULAR_RESPONSE_TO_UV_B	-0.517576	-0.283727	0.233849	-4.81822	2.06626e-06	396.315	-0.728762	-0.306391	Welch Two Sample t-test	two.sided	1.55942e-05
REACTOME_MAPK_FAMILY_SIGNALING_CASCADES	-0.517285	-0.218308	0.298977	-3.23368	0.00132223	404.932	-0.831756	-0.202814	Welch Two Sample t-test	two.sided	0.00402423
GOBP_TRNA_THREONYLCARBAMOYLADENOSINE_MODIFICATION	-0.517004	-0.316697	0.200307	-3.8326	0.000148259	381.389	-0.782237	-0.25177	Welch Two Sample t-test	two.sided	0.000613588
GOCC_PLASMA_MEMBRANE_RAFT	-0.516957	-0.337371	0.179586	-3.22329	0.00136778	413.146	-0.832222	-0.201691	Welch Two Sample t-test	two.sided	0.00414618
REACTOME_BIOSYNTHESIS_OF_MARESINS	-0.516707	-0.265526	0.251182	-5.4273	1.00666e-07	390.395	-0.703886	-0.329528	Welch Two Sample t-test	two.sided	1.20461e-06
GOMF_ENZYME_ACTIVATOR_ACTIVITY	-0.516591	-0.080546	0.436045	-2.50355	0.0126806	412.666	-0.922205	-0.110976	Welch Two Sample t-test	two.sided	0.027827
GOBP_POSITIVE_REGULATION_OF_GAP_JUNCTION_ASSEMBLY	-0.516211	-0.234907	0.281304	-4.61559	5.24343e-06	412.14	-0.73606	-0.296361	Welch Two Sample t-test	two.sided	3.44943e-05
GOBP_POSITIVE_REGULATION_OF_SUBSTRATE_ADHESION_DEPENDENT_CELL_SPREADING	-0.51605	-0.160362	0.355688	-3.26667	0.00118385	392.781	-0.826631	-0.205469	Welch Two Sample t-test	two.sided	0.00365548
GOBP_REGULATION_OF_CHEMOTAXIS	-0.516033	-0.209068	0.306966	-2.99461	0.00292097	394.942	-0.854814	-0.177253	Welch Two Sample t-test	two.sided	0.00792508
GOMF_ACROSIN_BINDING	-0.515663	-0.282277	0.233386	-5.34463	1.51849e-07	403.642	-0.705333	-0.325992	Welch Two Sample t-test	two.sided	1.69483e-06
GOBP_KETONE_CATABOLIC_PROCESS	-0.515602	-0.346803	0.168798	-5.11439	4.83134e-07	412.187	-0.713775	-0.317428	Welch Two Sample t-test	two.sided	4.51348e-06
WP_MIRNA_REGULATION_OF_PROSTATE_CANCER_SIGNALING_PATHWAYS	-0.515577	-0.191034	0.324543	-5.10934	5.00005e-07	403.179	-0.71395	-0.317204	Welch Two Sample t-test	two.sided	4.62467e-06
GOBP_RESPONSE_TO_TUMOR_NECROSIS_FACTOR	-0.514919	-0.209624	0.305295	-3.11428	0.00198117	387.204	-0.839999	-0.18984	Welch Two Sample t-test	two.sided	0.00565955
GOBP_REGULATION_OF_MACROPHAGE_PROLIFERATION	-0.514627	-0.242007	0.27262	-4.80056	2.23438e-06	402.529	-0.725371	-0.303882	Welch Two Sample t-test	two.sided	1.66348e-05
WP_BILE_ACIDS_SYNTHESIS_AND_ENTEROHEPATIC_CIRCULATION	-0.514627	-0.242007	0.27262	-4.80056	2.23438e-06	402.529	-0.725371	-0.303882	Welch Two Sample t-test	two.sided	1.66348e-05
WP_FBXL10_ENHANCEMENT_OF_MAPERK_SIGNALING_IN_DIFFUSE_LARGE_BCELL_LYMPHOMA	-0.514627	-0.242007	0.27262	-4.80056	2.23438e-06	402.529	-0.725371	-0.303882	Welch Two Sample t-test	two.sided	1.66348e-05
REACTOME_CD209_DC_SIGN_SIGNALING	-0.514599	-0.266877	0.247722	-4.9701	9.8274e-07	412.542	-0.718129	-0.311069	Welch Two Sample t-test	two.sided	8.30831e-06
GOMF_PHOSPHATIDYLINOSITOL_3_4_BISPHOSPHATE_BINDING	-0.514517	-0.262893	0.251624	-4.46523	1.02987e-05	418.894	-0.741013	-0.288021	Welch Two Sample t-test	two.sided	6.15886e-05
GOBP_REGULATION_OF_MICROTUBULE_CYTOSKELETON_ORGANIZATION	-0.514331	-0.177386	0.336944	-3.65012	0.000294893	423.294	-0.791297	-0.237364	Welch Two Sample t-test	two.sided	0.00111002
GOBP_NEGATIVE_REGULATION_OF_ACTIN_NUCLEATION	-0.514318	-0.220308	0.29401	-4.17591	3.63684e-05	404.842	-0.756437	-0.272199	Welch Two Sample t-test	two.sided	0.000178783
REACTOME_RECYCLING_PATHWAY_OF_L1	-0.514165	-0.175231	0.338935	-3.1015	0.00206353	395.424	-0.840085	-0.188245	Welch Two Sample t-test	two.sided	0.00586436
WP_SULINDAC_METABOLIC_PATHWAY	-0.513863	-0.312312	0.201551	-4.92196	1.26808e-06	388.902	-0.719127	-0.3086	Welch Two Sample t-test	two.sided	1.03517e-05
GOBP_POSITIVE_REGULATION_OF_MONOATOMIC_ION_TRANSMEMBRANE_TRANSPORT	-0.51383	-0.313652	0.200178	-4.10386	4.95374e-05	388.483	-0.759997	-0.267663	Welch Two Sample t-test	two.sided	0.000234378
GOBP_RESPONSE_TO_ELECTRICAL_STIMULUS	-0.513576	-0.227456	0.28612	-4.24467	2.72132e-05	401.851	-0.751435	-0.275718	Welch Two Sample t-test	two.sided	0.000139266
GOBP_RENAL_SODIUM_EXCRETION	-0.513478	-0.24484	0.268638	-4.71589	3.26916e-06	424.888	-0.727494	-0.299463	Welch Two Sample t-test	two.sided	2.30078e-05
GOCC_VESICLE_LUMEN	-0.513312	-0.160582	0.35273	-1.34714	0.17876	369.412	-1.26259	0.235963	Welch Two Sample t-test	two.sided	0.256025
GOBP_NEGATIVE_REGULATION_OF_BIOMINERAL_TISSUE_DEVELOPMENT	-0.513172	-0.237706	0.275466	-4.8668	1.61558e-06	413.972	-0.720443	-0.305901	Welch Two Sample t-test	two.sided	1.27165e-05
GOCC_IGA_IMMUNOGLOBULIN_COMPLEX	-0.513022	-0.315777	0.197245	-4.52079	8.02327e-06	420.103	-0.736083	-0.289961	Welch Two Sample t-test	two.sided	4.98795e-05
GOCC_IGA_IMMUNOGLOBULIN_COMPLEX_CIRCULATING	-0.513022	-0.315777	0.197245	-4.52079	8.02327e-06	420.103	-0.736083	-0.289961	Welch Two Sample t-test	two.sided	4.98795e-05
GOCC_IMMUNOGLOBULIN_COMPLEX	-0.513022	-0.315777	0.197245	-4.52079	8.02327e-06	420.103	-0.736083	-0.289961	Welch Two Sample t-test	two.sided	4.98795e-05
GOCC_IMMUNOGLOBULIN_COMPLEX_CIRCULATING	-0.513022	-0.315777	0.197245	-4.52079	8.02327e-06	420.103	-0.736083	-0.289961	Welch Two Sample t-test	two.sided	4.98795e-05
GOBP_NEGATIVE_REGULATION_OF_EPITHELIAL_CELL_MIGRATION	-0.51297	-0.22028	0.292689	-3.39092	0.000764492	408.168	-0.81035	-0.21559	Welch Two Sample t-test	two.sided	0.00251669
GOBP_REGULATION_OF_CALCIUM_MEDIATED_SIGNALING	-0.512928	-0.208497	0.304431	-4.20436	3.22727e-05	403.462	-0.752761	-0.273095	Welch Two Sample t-test	two.sided	0.000161137
GOBP_REGULATION_OF_COAGULATION	-0.512812	-0.17914	0.333672	-1.91228	0.0565325	412.446	-1.03996	0.0143337	Welch Two Sample t-test	two.sided	0.0984441
GOBP_CELLULAR_RESPONSE_TO_CGMP	-0.512525	-0.201997	0.310528	-4.97003	9.95734e-07	398.72	-0.715259	-0.309792	Welch Two Sample t-test	two.sided	8.39469e-06
GOBP_RESPONSE_TO_CGMP	-0.512525	-0.201997	0.310528	-4.97003	9.95734e-07	398.72	-0.715259	-0.309792	Welch Two Sample t-test	two.sided	8.39469e-06
WP_DISORDERS_OF_GALACTOSE_METABOLISM	-0.512435	-0.319384	0.193051	-3.683	0.000264166	377.308	-0.786012	-0.238858	Welch Two Sample t-test	two.sided	0.00100753
GOBP_RESPONSE_TO_TYPE_III_INTERFERON	-0.51221	-0.261665	0.250545	-5.34742	1.5214e-07	390.769	-0.700532	-0.323889	Welch Two Sample t-test	two.sided	1.69483e-06
GOMF_GROWTH_HORMONE_RECEPTOR_BINDING	-0.51221	-0.261665	0.250545	-5.34742	1.5214e-07	390.769	-0.700532	-0.323889	Welch Two Sample t-test	two.sided	1.69483e-06
REACTOME_IL_6_TYPE_CYTOKINE_RECEPTOR_LIGAND_INTERACTIONS	-0.51221	-0.261665	0.250545	-5.34742	1.5214e-07	390.769	-0.700532	-0.323889	Welch Two Sample t-test	two.sided	1.69483e-06
GOCC_DENDRITIC_SPINE_HEAD	-0.511675	-0.189646	0.322029	-5.51825	6.22983e-08	392.507	-0.693973	-0.329377	Welch Two Sample t-test	two.sided	8.11329e-07
GOBP_REGULATION_OF_CELL_COMMUNICATION_BY_ELECTRICAL_COUPLING	-0.511442	-0.321253	0.190189	-4.98336	9.17736e-07	416.789	-0.713179	-0.309706	Welch Two Sample t-test	two.sided	7.80237e-06
GOBP_NEGATIVE_REGULATION_OF_CYTOKINE_PRODUCTION	-0.511292	-0.225922	0.28537	-2.81007	0.00519418	403.488	-0.86898	-0.153604	Welch Two Sample t-test	two.sided	0.0130399
REACTOME_PTK6_REGULATES_RHO_GTPASES_RAS_GTPASE_AND_MAP_KINASES	-0.511208	-0.19096	0.320248	-4.53578	7.60434e-06	398.548	-0.73278	-0.289636	Welch Two Sample t-test	two.sided	4.76423e-05
GOBP_GRANULOCYTE_COLONY_STIMULATING_FACTOR_PRODUCTION	-0.511076	-0.262134	0.248942	-5.33402	1.57467e-07	419.299	-0.699412	-0.32274	Welch Two Sample t-test	two.sided	1.72725e-06
GOBP_MACROPHAGE_COLONY_STIMULATING_FACTOR_PRODUCTION	-0.511076	-0.262134	0.248942	-5.33402	1.57467e-07	419.299	-0.699412	-0.32274	Welch Two Sample t-test	two.sided	1.72725e-06
GOBP_MESANGIAL_CELL_DIFFERENTIATION	-0.511076	-0.262134	0.248942	-5.33402	1.57467e-07	419.299	-0.699412	-0.32274	Welch Two Sample t-test	two.sided	1.72725e-06
GOBP_POSITIVE_REGULATION_OF_ODONTOGENESIS	-0.511076	-0.262134	0.248942	-5.33402	1.57467e-07	419.299	-0.699412	-0.32274	Welch Two Sample t-test	two.sided	1.72725e-06
GOBP_REGULATION_OF_ODONTOGENESIS	-0.511076	-0.262134	0.248942	-5.33402	1.57467e-07	419.299	-0.699412	-0.32274	Welch Two Sample t-test	two.sided	1.72725e-06
GOBP_TRANSDIFFERENTIATION	-0.511076	-0.262134	0.248942	-5.33402	1.57467e-07	419.299	-0.699412	-0.32274	Welch Two Sample t-test	two.sided	1.72725e-06
GOBP_REGULATION_OF_CAMP_DEPENDENT_PROTEIN_KINASE_ACTIVITY	-0.510751	-0.295274	0.215477	-4.70687	3.56516e-06	368.672	-0.724131	-0.297372	Welch Two Sample t-test	two.sided	2.47455e-05
GOBP_REGULATION_OF_ANTIGEN_RECEPTOR_MEDIATED_SIGNALING_PATHWAY	-0.510604	-0.187116	0.323488	-3.4732	0.000567958	418.046	-0.79958	-0.221628	Welch Two Sample t-test	two.sided	0.0019465
GOMF_PROTEIN_SERINE_KINASE_ACTIVITY	-0.5105	-0.0857841	0.424716	-2.73749	0.00646522	402.979	-0.877104	-0.143896	Welch Two Sample t-test	two.sided	0.0156558
GOBP_XYLULOSE_5_PHOSPHATE_METABOLIC_PROCESS	-0.509976	-0.302605	0.207371	-4.45092	1.09739e-05	419.323	-0.735194	-0.284757	Welch Two Sample t-test	two.sided	6.48231e-05
REACTOME_FORMATION_OF_XYLULOSE_5_PHOSPHATE	-0.509976	-0.302605	0.207371	-4.45092	1.09739e-05	419.323	-0.735194	-0.284757	Welch Two Sample t-test	two.sided	6.48231e-05
REACTOME_SENSORY_PROCESSING_OF_SOUND	-0.509782	-0.256712	0.25307	-3.60833	0.000346854	403.79	-0.787517	-0.232048	Welch Two Sample t-test	two.sided	0.00127198
REACTOME_EPHB_MEDIATED_FORWARD_SIGNALING	-0.509446	-0.266254	0.243192	-3.15761	0.00171183	398.367	-0.826629	-0.192263	Welch Two Sample t-test	two.sided	0.00500113
GOBP_POSITIVE_REGULATION_OF_BLOOD_VESSEL_ENDOTHELIAL_CELL_MIGRATION	-0.509268	-0.215745	0.293523	-4.47892	9.76876e-06	405.361	-0.73279	-0.285746	Welch Two Sample t-test	two.sided	5.8768e-05
GOBP_NEGATIVE_REGULATION_OF_MONOATOMIC_ION_TRANSPORT	-0.509172	-0.308458	0.200714	-4.32518	1.92132e-05	405.242	-0.740595	-0.277748	Welch Two Sample t-test	two.sided	0.000104187
KEGG_TYROSINE_METABOLISM	-0.509109	-0.300974	0.208135	-3.78217	0.000178876	405.358	-0.773726	-0.244493	Welch Two Sample t-test	two.sided	0.000719909
HALLMARK_BILE_ACID_METABOLISM	-0.509087	-0.423605	0.0854818	-3.19843	0.00148831	412.671	-0.821967	-0.196207	Welch Two Sample t-test	two.sided	0.0044492
REACTOME_SYNTHESIS_OF_12_EICOSATETRAENOIC_ACID_DERIVATIVES	-0.508771	-0.258587	0.250184	-4.48943	9.44397e-06	385.706	-0.731585	-0.285956	Welch Two Sample t-test	two.sided	5.72697e-05
REACTOME_SYNTHESIS_OF_15_EICOSATETRAENOIC_ACID_DERIVATIVES	-0.508771	-0.258587	0.250184	-4.48943	9.44397e-06	385.706	-0.731585	-0.285956	Welch Two Sample t-test	two.sided	5.72697e-05
REACTOME_HDL_ASSEMBLY	-0.50865	-0.25497	0.25368	-4.41544	1.28208e-05	422.272	-0.735083	-0.282217	Welch Two Sample t-test	two.sided	7.36145e-05
GOBP_PROTEIN_LOCALIZATION_TO_ADHERENS_JUNCTION	-0.508432	-0.315967	0.192465	-4.83845	1.85691e-06	409.16	-0.714999	-0.301865	Welch Two Sample t-test	two.sided	1.42725e-05
GOBP_REGULATION_OF_RECEPTOR_CLUSTERING	-0.508387	-0.205877	0.30251	-5.12403	4.64394e-07	403.919	-0.703432	-0.313343	Welch Two Sample t-test	two.sided	4.37265e-06
GOBP_MUSCLE_ORGAN_DEVELOPMENT	-0.508284	-0.146365	0.361919	-2.8446	0.00466884	411.117	-0.859532	-0.157037	Welch Two Sample t-test	two.sided	0.0119113
GOBP_NEGATIVE_REGULATION_OF_FAT_CELL_DIFFERENTIATION	-0.507997	-0.196956	0.311041	-4.02713	6.74824e-05	402.841	-0.755979	-0.260015	Welch Two Sample t-test	two.sided	0.000306342
GOCC_EKC_KEOPS_COMPLEX	-0.507972	-0.333384	0.174587	-3.32859	0.000957038	384.828	-0.808023	-0.207921	Welch Two Sample t-test	two.sided	0.00304771
GOCC_CLATHRIN_COATED_VESICLE	-0.507793	-0.329851	0.177942	-1.95841	0.0508573	411.292	-1.01749	0.00190251	Welch Two Sample t-test	two.sided	0.0900046
WP_IL9_SIGNALING_PATHWAY	-0.507616	-0.148713	0.358903	-3.72126	0.000226824	397.129	-0.775792	-0.23944	Welch Two Sample t-test	two.sided	0.000885483
REACTOME_DISINHIBITION_OF_SNARE_FORMATION	-0.507402	-0.257095	0.250307	-4.2804	2.32552e-05	409.754	-0.740426	-0.274378	Welch Two Sample t-test	two.sided	0.000122482
GOBP_PEPTIDE_CROSS_LINKING_VIA_CHONDROITIN_4_SULFATE_GLYCOSAMINOGLYCAN	-0.507194	-0.182946	0.324248	-3.86929	0.000126441	421.248	-0.764851	-0.249538	Welch Two Sample t-test	two.sided	0.000535602
GOBP_CALCIUM_ION_TRANSPORT	-0.507142	-0.299722	0.20742	-2.42387	0.0157881	409.648	-0.918437	-0.0958474	Welch Two Sample t-test	two.sided	0.0335391
GOBP_RETROGRADE_AXONAL_TRANSPORT	-0.50694	-0.274026	0.232914	-4.27311	2.40309e-05	406.856	-0.740153	-0.273726	Welch Two Sample t-test	two.sided	0.000125529
GOBP_RESPONSE_TO_ESTRADIOL	-0.506771	-0.187061	0.31971	-4.48302	9.58237e-06	406.876	-0.728991	-0.284551	Welch Two Sample t-test	two.sided	5.78769e-05
REACTOME_INACTIVATION_OF_CSF3_G_CSF_SIGNALING	-0.506659	-0.208851	0.297808	-3.98878	7.89358e-05	401.222	-0.756369	-0.256949	Welch Two Sample t-test	two.sided	0.000352256
GOBP_IMMUNOLOGICAL_MEMORY_PROCESS	-0.506602	-0.203081	0.303521	-5.22477	2.74888e-07	421.035	-0.697191	-0.316013	Welch Two Sample t-test	two.sided	2.81116e-06
GOBP_REGULATION_OF_DEACETYLASE_ACTIVITY	-0.506489	-0.283801	0.222688	-4.69758	3.61648e-06	403.245	-0.718447	-0.294531	Welch Two Sample t-test	two.sided	2.50729e-05
GOBP_GLUCOSAMINE_CONTAINING_COMPOUND_CATABOLIC_PROCESS	-0.506459	-0.278809	0.22765	-4.4871	9.38695e-06	410.698	-0.728334	-0.284584	Welch Two Sample t-test	two.sided	5.70384e-05
GOBP_NEGATIVE_REGULATION_OF_ENDOPEPTIDASE_ACTIVITY	-0.505913	-0.198812	0.307101	-2.43627	0.0152835	392.362	-0.914176	-0.0976507	Welch Two Sample t-test	two.sided	0.0326274
GOBP_NATURAL_KILLER_CELL_DIFFERENTIATION	-0.50558	-0.225739	0.279841	-4.8394	1.83934e-06	415.309	-0.71094	-0.300221	Welch Two Sample t-test	two.sided	1.41644e-05
GOBP_REGULATION_OF_MYOSIN_LIGHT_CHAIN_PHOSPHATASE_ACTIVITY	-0.505521	-0.167135	0.338386	-4.20807	3.18002e-05	401.564	-0.741686	-0.269356	Welch Two Sample t-test	two.sided	0.000159106
GOBP_FAT_CELL_DIFFERENTIATION	-0.505519	-0.250391	0.255128	-4.02699	6.89743e-05	358.693	-0.752391	-0.258647	Welch Two Sample t-test	two.sided	0.000312061
GOBP_SCHWANN_CELL_DEVELOPMENT	-0.504701	-0.258851	0.24585	-3.98215	8.11273e-05	399.906	-0.753863	-0.25554	Welch Two Sample t-test	two.sided	0.000360705
GOBP_AMINOGLYCAN_METABOLIC_PROCESS	-0.50468	-0.227928	0.276752	-2.64021	0.00861719	391.012	-0.880492	-0.128867	Welch Two Sample t-test	two.sided	0.0199906
GOBP_POSITIVE_REGULATION_OF_ORGANELLE_ASSEMBLY	-0.504597	-0.280423	0.224174	-3.87468	0.000124881	396.641	-0.760623	-0.248571	Welch Two Sample t-test	two.sided	0.000529365
REACTOME_FCERI_MEDIATED_MAPK_ACTIVATION	-0.504358	-0.192231	0.312127	-3.81247	0.00015895	405.7	-0.76442	-0.244295	Welch Two Sample t-test	two.sided	0.000649435
GOBP_SARCOMERE_ORGANIZATION	-0.504259	-0.182466	0.321793	-2.9552	0.00330788	403.46	-0.839702	-0.168816	Welch Two Sample t-test	two.sided	0.00882246
GOBP_ESTABLISHMENT_OR_MAINTENANCE_OF_CELL_POLARITY	-0.504115	-0.248532	0.255584	-2.97248	0.00312788	410.685	-0.837496	-0.170735	Welch Two Sample t-test	two.sided	0.00839422
GOBP_NEGATIVE_REGULATION_OF_LEUKOCYTE_CELL_CELL_ADHESION	-0.504019	-0.217214	0.286805	-3.53648	0.000453561	395.519	-0.78421	-0.223828	Welch Two Sample t-test	two.sided	0.00160538
REACTOME_MYD88_INDEPENDENT_TLR4_CASCADE	-0.504014	-0.213161	0.290854	-3.55319	0.000423943	418.445	-0.782839	-0.22519	Welch Two Sample t-test	two.sided	0.00151473
REACTOME_CREB1_PHOSPHORYLATION_THROUGH_NMDA_RECEPTOR_MEDIATED_ACTIVATION_OF_RAS_SIGNALING	-0.503664	-0.280495	0.223169	-4.51638	8.22185e-06	412.64	-0.72288	-0.284447	Welch Two Sample t-test	two.sided	5.09048e-05
GOCC_RAGULATOR_COMPLEX	-0.503518	-0.341209	0.162309	-3.33495	0.000934585	391.465	-0.800355	-0.206681	Welch Two Sample t-test	two.sided	0.00298643
REACTOME_NEGATIVE_FEEDBACK_REGULATION_OF_MAPK_PATHWAY	-0.50322	-0.225541	0.277679	-4.43837	1.18978e-05	379.398	-0.726151	-0.280289	Welch Two Sample t-test	two.sided	6.9235e-05
GOBP_POSITIVE_REGULATION_OF_LIPID_LOCALIZATION	-0.503192	-0.25511	0.248081	-3.46053	0.000595646	410.438	-0.789031	-0.217352	Welch Two Sample t-test	two.sided	0.00202704
GOBP_PLASMA_MEMBRANE_REPAIR	-0.50275	-0.324775	0.177974	-3.45588	0.000610831	377.739	-0.788795	-0.216704	Welch Two Sample t-test	two.sided	0.00206882
REACTOME_LISTERIA_MONOCYTOGENES_ENTRY_INTO_HOST_CELLS	-0.502748	-0.238046	0.264702	-4.46904	1.04356e-05	372.98	-0.723953	-0.281542	Welch Two Sample t-test	two.sided	6.21923e-05
GOBP_POSITIVE_REGULATION_OF_TRANSMEMBRANE_TRANSPORT	-0.50269	-0.321206	0.181484	-3.56509	0.000407298	403.672	-0.779883	-0.225497	Welch Two Sample t-test	two.sided	0.00146173
GOCC_MITOTIC_SPINDLE_MICROTUBULE	-0.501971	-0.153748	0.348223	-4.97523	9.9245e-07	377.047	-0.700356	-0.303585	Welch Two Sample t-test	two.sided	8.37869e-06
GOBP_BRANCHED_CHAIN_AMINO_ACID_METABOLIC_PROCESS	-0.50185	-0.50037	0.00148014	-1.81557	0.0701516	418.731	-1.04518	0.0414833	Welch Two Sample t-test	two.sided	0.117858
GOCC_VESICLE_COAT	-0.501664	-0.132807	0.368857	-1.96411	0.0501903	411.146	-1.00375	0.000418352	Welch Two Sample t-test	two.sided	0.0890979
GOBP_REGULATION_OF_HISTONE_DEACETYLASE_ACTIVITY	-0.50162	-0.258624	0.242996	-4.88723	1.47477e-06	406.127	-0.70339	-0.29985	Welch Two Sample t-test	two.sided	1.18393e-05
GOBP_REGULATION_OF_ENDOTHELIAL_CELL_MIGRATION	-0.50161	-0.225877	0.275733	-3.01529	0.00272907	404.694	-0.828638	-0.174582	Welch Two Sample t-test	two.sided	0.00747822
WP_WNT_SIGNALING_PATHWAY	-0.501472	-0.238456	0.263016	-4.37876	1.53284e-05	392.535	-0.726628	-0.276315	Welch Two Sample t-test	two.sided	8.58133e-05
REACTOME_SCAVENGING_OF_HEME_FROM_PLASMA	-0.501412	-0.217498	0.283914	-2.60849	0.00941993	418.188	-0.879256	-0.123569	Welch Two Sample t-test	two.sided	0.0215919
GOCC_PLATELET_ALPHA_GRANULE	-0.501375	-0.179219	0.322156	-1.74166	0.0823151	411.321	-1.06726	0.0645079	Welch Two Sample t-test	two.sided	0.134538
GOMF_MAP_KINASE_KINASE_ACTIVITY	-0.500931	-0.231058	0.269874	-4.25501	2.60671e-05	399.734	-0.732374	-0.269489	Welch Two Sample t-test	two.sided	0.000134539
GOBP_REGULATION_OF_PODOSOME_ASSEMBLY	-0.5008	-0.192593	0.308207	-3.81083	0.000160948	388.879	-0.759173	-0.242428	Welch Two Sample t-test	two.sided	0.000656713
REACTOME_PLASMA_LIPOPROTEIN_ASSEMBLY	-0.500799	-0.286504	0.214295	-2.56628	0.0106344	409.479	-0.884413	-0.117186	Welch Two Sample t-test	two.sided	0.0239313
GOBP_CARDIAC_SEPTUM_DEVELOPMENT	-0.50077	-0.196674	0.304097	-4.54029	7.48245e-06	392.56	-0.717613	-0.283928	Welch Two Sample t-test	two.sided	4.69273e-05
HALLMARK_INTERFERON_GAMMA_RESPONSE	-0.500503	-0.14669	0.353813	-1.16806	0.243466	406.542	-1.34284	0.341829	Welch Two Sample t-test	two.sided	0.327892
GOCC_TETRASPANIN_ENRICHED_MICRODOMAIN	-0.500467	-0.279911	0.220557	-3.75723	0.000196203	417.994	-0.762295	-0.23864	Welch Two Sample t-test	two.sided	0.000778507
GOMF_INOSITOL_PHOSPHATE_PHOSPHATASE_ACTIVITY	-0.499929	-0.208376	0.291553	-4.48536	9.6349e-06	383.083	-0.719075	-0.280783	Welch Two Sample t-test	two.sided	5.81362e-05
REACTOME_DISEASES_ASSOCIATED_WITH_O_GLYCOSYLATION_OF_PROTEINS	-0.499898	-0.192805	0.307093	-3.42467	0.000677495	410.738	-0.786839	-0.212957	Welch Two Sample t-test	two.sided	0.00227108
REACTOME_WNT5A_DEPENDENT_INTERNALIZATION_OF_FZD4	-0.499813	-0.13727	0.362543	-3.32833	0.000951752	414.379	-0.795001	-0.204624	Welch Two Sample t-test	two.sided	0.00303247
GOBP_POSITIVE_REGULATION_OF_RENAL_SODIUM_EXCRETION	-0.499789	-0.234513	0.265276	-4.98454	9.11223e-07	418.326	-0.69688	-0.302697	Welch Two Sample t-test	two.sided	7.76337e-06
GOBP_FATTY_ACID_METABOLIC_PROCESS	-0.499783	-0.581365	-0.0815821	-1.87837	0.0610275	417.156	-1.02279	0.0232268	Welch Two Sample t-test	two.sided	0.104948
GOBP_NEGATIVE_REGULATION_OF_PHOSPHORYLATION	-0.499767	-0.108659	0.391108	-3.42057	0.00068827	405.869	-0.786987	-0.212547	Welch Two Sample t-test	two.sided	0.00230337
GOBP_AROMATIC_AMINO_ACID_FAMILY_CATABOLIC_PROCESS	-0.499629	-0.305041	0.194588	-4.415	1.29563e-05	407.363	-0.722092	-0.277166	Welch Two Sample t-test	two.sided	7.41814e-05
GOMF_PHOSPHATIDYLINOSITOL_3_KINASE_BINDING	-0.499423	-0.166779	0.332644	-3.82757	0.000149845	405.515	-0.755926	-0.24292	Welch Two Sample t-test	two.sided	0.000618287
GOCC_DYNEIN_COMPLEX	-0.49928	-0.281616	0.217664	-3.39182	0.000762445	405.861	-0.788651	-0.209908	Welch Two Sample t-test	two.sided	0.00251184
GOBP_SIGNAL_RELEASE	-0.499173	-0.376426	0.122747	-3.03183	0.00259435	387.039	-0.822882	-0.175464	Welch Two Sample t-test	two.sided	0.00715767
GOBP_ANTEROGRADE_AXONAL_TRANSPORT	-0.499113	-0.341313	0.1578	-3.15984	0.0016984	400.666	-0.809638	-0.188588	Welch Two Sample t-test	two.sided	0.00496791
GOBP_POSITIVE_REGULATION_OF_LAMELLIPODIUM_ASSEMBLY	-0.499111	-0.301094	0.198017	-3.57059	0.000398926	405.26	-0.773903	-0.224318	Welch Two Sample t-test	two.sided	0.00143552
GOBP_NEGATIVE_REGULATION_OF_LOCOMOTION	-0.49907	-0.127331	0.371739	-2.40766	0.0164924	413.446	-0.906533	-0.0916071	Welch Two Sample t-test	two.sided	0.0347363
GOMF_METALLODIPEPTIDASE_ACTIVITY	-0.499	-0.29132	0.207679	-5.19888	3.13239e-07	421.546	-0.687663	-0.310336	Welch Two Sample t-test	two.sided	3.13446e-06
GOBP_SMOOTH_MUSCLE_CONTRACTION	-0.498786	-0.241432	0.257354	-3.24334	0.0012772	413.639	-0.80109	-0.196483	Welch Two Sample t-test	two.sided	0.00389895
GOBP_NEGATIVE_REGULATION_OF_CATION_CHANNEL_ACTIVITY	-0.498653	-0.285043	0.21361	-4.43196	1.20595e-05	402.06	-0.71984	-0.277466	Welch Two Sample t-test	two.sided	7.00415e-05
GOBP_RESPONSE_TO_FLUORIDE	-0.498193	-0.214662	0.283531	-4.36577	1.60744e-05	408.234	-0.722517	-0.27387	Welch Two Sample t-test	two.sided	8.94519e-05
GOBP_INTERLEUKIN_15_MEDIATED_SIGNALING_PATHWAY	-0.498087	-0.222304	0.275783	-5.64062	3.11906e-08	419.699	-0.671659	-0.324514	Welch Two Sample t-test	two.sided	4.44457e-07
GOBP_NEGATIVE_REGULATION_OF_INTERLEUKIN_6_PRODUCTION	-0.498004	-0.161432	0.336571	-2.9173	0.00372317	413.589	-0.833565	-0.162443	Welch Two Sample t-test	two.sided	0.00978131
GOBP_PROTEIN_NITROSYLATION	-0.497434	-0.305417	0.192016	-4.66321	4.25938e-06	397.058	-0.707146	-0.287721	Welch Two Sample t-test	two.sided	2.87395e-05
GOBP_CATECHOL_CONTAINING_COMPOUND_BIOSYNTHETIC_PROCESS	-0.497138	-0.244081	0.253058	-5.12661	4.68899e-07	383.463	-0.687802	-0.306475	Welch Two Sample t-test	two.sided	4.40088e-06
GOBP_DOPAMINE_BIOSYNTHETIC_PROCESS	-0.497138	-0.244081	0.253058	-5.12661	4.68899e-07	383.463	-0.687802	-0.306475	Welch Two Sample t-test	two.sided	4.40088e-06
GOBP_POSITIVE_REGULATION_OF_CATALYTIC_ACTIVITY	-0.496837	-0.220438	0.276399	-2.38455	0.0175583	405.821	-0.90643	-0.0872446	Welch Two Sample t-test	two.sided	0.0366243
GOBP_GLUCOCORTICOID_METABOLIC_PROCESS	-0.496402	-0.358513	0.137889	-4.63933	4.69713e-06	413.72	-0.706731	-0.286073	Welch Two Sample t-test	two.sided	3.13435e-05
GOBP_REGULATION_OF_TYPE_2_IMMUNE_RESPONSE	-0.495934	-0.270629	0.225305	-4.5089	8.65213e-06	386.527	-0.712188	-0.27968	Welch Two Sample t-test	two.sided	5.3285e-05
GOBP_TYPE_2_IMMUNE_RESPONSE	-0.495934	-0.270629	0.225305	-4.5089	8.65213e-06	386.527	-0.712188	-0.27968	Welch Two Sample t-test	two.sided	5.3285e-05
GOBP_RENAL_PROTEIN_ABSORPTION	-0.495894	-0.210535	0.285359	-5.15962	3.96539e-07	386.211	-0.68486	-0.306928	Welch Two Sample t-test	two.sided	3.82825e-06
GOBP_STRIATED_MUSCLE_ATROPHY	-0.495894	-0.210535	0.285359	-5.15962	3.96539e-07	386.211	-0.68486	-0.306928	Welch Two Sample t-test	two.sided	3.82825e-06
REACTOME_PARACETAMOL_ADME	-0.495373	-0.271347	0.224026	-4.36129	1.64381e-05	403.28	-0.718664	-0.272082	Welch Two Sample t-test	two.sided	9.10566e-05
GOBP_GLOMERULAR_EPITHELIAL_CELL_DIFFERENTIATION	-0.495332	-0.21902	0.276312	-4.45952	1.0624e-05	409.425	-0.713676	-0.276987	Welch Two Sample t-test	two.sided	6.31594e-05
GOBP_CLATHRIN_DEPENDENT_ENDOCYTOSIS	-0.49531	-0.18144	0.313871	-3.1675	0.00165503	401.63	-0.802721	-0.1879	Welch Two Sample t-test	two.sided	0.00485747
GOBP_PURINE_DEOXYRIBONUCLEOTIDE_CATABOLIC_PROCESS	-0.495265	-0.253733	0.241532	-4.79417	2.27235e-06	419.356	-0.698326	-0.292204	Welch Two Sample t-test	two.sided	1.6907e-05
GOBP_PROTEIN_KINASE_A_SIGNALING	-0.494419	-0.233066	0.261352	-4.82123	2.01215e-06	410.989	-0.696007	-0.29283	Welch Two Sample t-test	two.sided	1.52525e-05
WP_FOLATEALCOHOL_AND_CANCER_PATHWAY_HYPOTHESES	-0.494372	-0.311288	0.183084	-4.35383	1.68549e-05	416.767	-0.717571	-0.271172	Welch Two Sample t-test	two.sided	9.29825e-05
GOBP_REGULATION_OF_SODIUM_ION_TRANSMEMBRANE_TRANSPORT	-0.493899	-0.362782	0.131118	-3.84594	0.000139434	405.129	-0.746354	-0.241445	Welch Two Sample t-test	two.sided	0.000583492
GOMF_S_METHYLTRANSFERASE_ACTIVITY	-0.493724	-0.270017	0.223707	-5.25614	2.38144e-07	406.372	-0.678379	-0.309069	Welch Two Sample t-test	two.sided	2.47302e-06
GOCC_FIBRILLAR_COLLAGEN_TRIMER	-0.493651	-0.12877	0.364881	-2.70604	0.00709019	414.567	-0.852245	-0.135056	Welch Two Sample t-test	two.sided	0.0169319
KEGG_NON_SMALL_CELL_LUNG_CANCER	-0.493627	-0.16763	0.325997	-3.82239	0.000152358	416.155	-0.747477	-0.239777	Welch Two Sample t-test	two.sided	0.000626735
GOBP_ANTIGEN_PROCESSING_AND_PRESENTATION_OF_PEPTIDE_ANTIGEN	-0.493509	-0.272117	0.221392	-2.22703	0.0265154	390.107	-0.929188	-0.0578301	Welch Two Sample t-test	two.sided	0.0517677
GOMF_MICROFILAMENT_MOTOR_ACTIVITY	-0.493307	-0.221041	0.272266	-3.84092	0.000143803	376.336	-0.745846	-0.240767	Welch Two Sample t-test	two.sided	0.00059805
GOBP_CELL_JUNCTION_MAINTENANCE	-0.493199	-0.329933	0.163266	-4.34098	1.78389e-05	415.433	-0.716531	-0.269868	Welch Two Sample t-test	two.sided	9.79189e-05
GOBP_LEUKOTRIENE_METABOLIC_PROCESS	-0.49287	-0.286643	0.206227	-4.49567	9.02804e-06	411.741	-0.708379	-0.277362	Welch Two Sample t-test	two.sided	5.50788e-05
GOBP_POSITIVE_REGULATION_OF_RESPONSE_TO_EXTERNAL_STIMULUS	-0.492866	-0.192883	0.299983	-2.30756	0.0215245	407.143	-0.912738	-0.0729937	Welch Two Sample t-test	two.sided	0.0436552
GOBP_EPOXIDE_METABOLIC_PROCESS	-0.492615	-0.30314	0.189475	-5.052	6.55319e-07	416.791	-0.684285	-0.300945	Welch Two Sample t-test	two.sided	5.84176e-06
GOBP_REGULATION_OF_LYSOSOME_SIZE	-0.492545	-0.225814	0.266731	-3.34445	0.000902622	398.359	-0.782074	-0.203017	Welch Two Sample t-test	two.sided	0.00290192
GOCC_BORC_COMPLEX	-0.492545	-0.225814	0.266731	-3.34445	0.000902622	398.359	-0.782074	-0.203017	Welch Two Sample t-test	two.sided	0.00290192
GOBP_NEGATIVE_REGULATION_OF_CALCIUM_ION_TRANSPORT	-0.492217	-0.295967	0.19625	-4.56507	6.69856e-06	390.892	-0.704202	-0.280233	Welch Two Sample t-test	two.sided	4.29233e-05
GOBP_REGULATION_OF_RHO_PROTEIN_SIGNAL_TRANSDUCTION	-0.492098	-0.197071	0.295027	-3.78027	0.000180466	401.053	-0.748009	-0.236187	Welch Two Sample t-test	two.sided	0.000724859
GOBP_NEURAL_NUCLEUS_DEVELOPMENT	-0.491726	-0.260353	0.231374	-4.24892	2.64969e-05	418.667	-0.71921	-0.264243	Welch Two Sample t-test	two.sided	0.000136234
REACTOME_SIGNALING_BY_ACTIVIN	-0.491554	-0.176236	0.315318	-4.249	2.66228e-05	408.485	-0.718971	-0.264138	Welch Two Sample t-test	two.sided	0.000136766
REACTOME_SIGNALING_BY_NODAL	-0.491554	-0.176236	0.315318	-4.249	2.66228e-05	408.485	-0.718971	-0.264138	Welch Two Sample t-test	two.sided	0.000136766
GOBP_MACROPHAGE_CYTOKINE_PRODUCTION	-0.491494	-0.27871	0.212784	-3.78081	0.000180598	393.047	-0.74707	-0.235917	Welch Two Sample t-test	two.sided	0.000724929
GOBP_GROWTH_PLATE_CARTILAGE_CHONDROCYTE_DIFFERENTIATION	-0.491366	-0.191936	0.29943	-5.18359	3.42401e-07	410.074	-0.677706	-0.305026	Welch Two Sample t-test	two.sided	3.37877e-06
REACTOME_COPI_MEDIATED_ANTEROGRADE_TRANSPORT	-0.491174	-0.18779	0.303384	-1.81772	0.0698637	395.163	-1.02241	0.0400628	Welch Two Sample t-test	two.sided	0.117456
GOBP_REGULATION_OF_CAMP_MEDIATED_SIGNALING	-0.490843	-0.229758	0.261084	-4.73777	2.98413e-06	409.756	-0.6945	-0.287185	Welch Two Sample t-test	two.sided	2.13243e-05
GOBP_N_ACETYLGLUCOSAMINE_METABOLIC_PROCESS	-0.490411	-0.225022	0.265389	-3.84602	0.000139582	401.304	-0.741084	-0.239737	Welch Two Sample t-test	two.sided	0.000583909
GOMF_CHANNEL_INHIBITOR_ACTIVITY	-0.490015	-0.272406	0.217608	-4.54949	7.09562e-06	409.53	-0.701743	-0.278286	Welch Two Sample t-test	two.sided	4.49439e-05
GOBP_PROTEIN_LOCALIZATION_TO_CILIUM	-0.489833	-0.247029	0.242804	-4.37975	1.52163e-05	397.477	-0.709705	-0.26996	Welch Two Sample t-test	two.sided	8.52646e-05
GOBP_ESTABLISHMENT_OF_PIGMENT_GRANULE_LOCALIZATION	-0.48969	-0.299749	0.189941	-3.92915	0.000100048	409.367	-0.734684	-0.244695	Welch Two Sample t-test	two.sided	0.000434452
WP_QUERCETIN_AND_NFKB_AP1_INDUCED_APOPTOSIS	-0.489611	-0.26408	0.225531	-4.85097	1.7665e-06	397.814	-0.688035	-0.291187	Welch Two Sample t-test	two.sided	1.37346e-05
REACTOME_NCAM_SIGNALING_FOR_NEURITE_OUT_GROWTH	-0.489433	-0.170506	0.318927	-3.28011	0.00112769	403.99	-0.782763	-0.196103	Welch Two Sample t-test	two.sided	0.00350805
REACTOME_SIGNALING_BY_PDGF	-0.489274	-0.073003	0.416271	-2.73223	0.00657944	386.384	-0.841357	-0.137191	Welch Two Sample t-test	two.sided	0.0158878
GOBP_NEGATIVE_REGULATION_OF_PROTEIN_LOCALIZATION	-0.489268	-0.263258	0.22601	-4.04095	6.38812e-05	398.992	-0.727298	-0.251238	Welch Two Sample t-test	two.sided	0.000292714
GOBP_REGULATION_OF_NEUROTRANSMITTER_LEVELS	-0.489134	-0.332397	0.156738	-3.29124	0.00108483	405.271	-0.78129	-0.196978	Welch Two Sample t-test	two.sided	0.00339268
GOBP_POSTSYNAPTIC_SPECIALIZATION_ORGANIZATION	-0.489115	-0.287436	0.201679	-5.04571	6.94736e-07	389.237	-0.6797	-0.298529	Welch Two Sample t-test	two.sided	6.15294e-06
GOBP_REGULATION_OF_PLASMA_MEMBRANE_ORGANIZATION	-0.489056	-0.237372	0.251684	-3.45342	0.000615821	380.33	-0.767502	-0.210609	Welch Two Sample t-test	two.sided	0.00208456
GOBP_REGULATION_OF_NATURAL_KILLER_CELL_DIFFERENTIATION	-0.488941	-0.225078	0.263863	-4.86424	1.63838e-06	411.842	-0.686533	-0.29135	Welch Two Sample t-test	two.sided	1.28708e-05
WP_TGFBETA_RECEPTOR_SIGNALING_IN_SKELETAL_DYSPLASIAS	-0.488914	-0.175912	0.313002	-4.07837	5.50224e-05	389.294	-0.724607	-0.253221	Welch Two Sample t-test	two.sided	0.000257012
GOBP_POSITIVE_REGULATION_OF_ALPHA_BETA_T_CELL_DIFFERENTIATION	-0.488855	-0.22088	0.267975	-3.39003	0.00076693	408.116	-0.77233	-0.20538	Welch Two Sample t-test	two.sided	0.00252334
REACTOME_IMMUNOREGULATORY_INTERACTIONS_BETWEEN_A_LYMPHOID_AND_A_NON_LYMPHOID_CELL	-0.488849	-0.167923	0.320926	-3.14904	0.0017553	419.187	-0.79399	-0.183708	Welch Two Sample t-test	two.sided	0.00510103
GOBP_ANGIOTENSIN_ACTIVATED_SIGNALING_PATHWAY	-0.488278	-0.235827	0.252451	-4.86754	1.64244e-06	390.987	-0.685499	-0.291058	Welch Two Sample t-test	two.sided	1.28944e-05
GOBP_REGULATION_OF_TRIGLYCERIDE_BIOSYNTHETIC_PROCESS	-0.488245	-0.272559	0.215686	-5.04633	6.73286e-07	417.811	-0.678428	-0.298063	Welch Two Sample t-test	two.sided	5.98487e-06
GOCC_DENSE_CORE_GRANULE	-0.487667	-0.216122	0.271545	-4.25277	2.66507e-05	377.563	-0.71314	-0.262194	Welch Two Sample t-test	two.sided	0.000136851
WP_GABA_RECEPTOR_SIGNALING	-0.487564	-0.244571	0.242993	-4.01995	6.93689e-05	406.908	-0.725989	-0.249138	Welch Two Sample t-test	two.sided	0.000313612
GOBP_POSITIVE_REGULATION_OF_AMINE_METABOLIC_PROCESS	-0.487547	-0.26566	0.221888	-4.96305	1.02391e-06	405.058	-0.680662	-0.294433	Welch Two Sample t-test	two.sided	8.59034e-06
GOBP_POSITIVE_REGULATION_OF_CATECHOLAMINE_METABOLIC_PROCESS	-0.487547	-0.26566	0.221888	-4.96305	1.02391e-06	405.058	-0.680662	-0.294433	Welch Two Sample t-test	two.sided	8.59034e-06
GOBP_REGULATION_OF_FC_GAMMA_RECEPTOR_SIGNALING_PATHWAY_INVOLVED_IN_PHAGOCYTOSIS	-0.487322	-0.244907	0.242415	-4.77858	2.48447e-06	399.489	-0.687807	-0.286837	Welch Two Sample t-test	two.sided	1.82784e-05
GOBP_ORGANELLE_LOCALIZATION	-0.48718	-0.351033	0.136148	-2.03013	0.0429824	413.551	-0.958902	-0.0154586	Welch Two Sample t-test	two.sided	0.0778328
GOBP_REGULATION_OF_SPROUTING_ANGIOGENESIS	-0.487035	-0.209177	0.277858	-4.31499	1.99901e-05	413.568	-0.708907	-0.265164	Welch Two Sample t-test	two.sided	0.00010787
GOBP_BLOOD_VESSEL_ENDOTHELIAL_CELL_MIGRATION	-0.487026	-0.260108	0.226918	-3.43619	0.000649934	411.8	-0.765639	-0.208413	Welch Two Sample t-test	two.sided	0.0021884
WP_MARKERS_OF_KIDNEY_CELL_LINEAGE	-0.486851	-0.206384	0.280467	-3.88171	0.000120175	425.888	-0.733374	-0.240328	Welch Two Sample t-test	two.sided	0.000512651
WP_PRIMARY_FOCAL_SEGMENTAL_GLOMERULOSCLEROSIS_FSGS	-0.486746	-0.179706	0.307039	-2.46751	0.0140171	406.018	-0.874527	-0.0989637	Welch Two Sample t-test	two.sided	0.0303145
GOBP_REGULATION_OF_CELL_PROJECTION_ORGANIZATION	-0.486456	-0.187671	0.298785	-2.45047	0.014706	389.52	-0.876752	-0.0961604	Welch Two Sample t-test	two.sided	0.0315899
WP_STING_PATHWAY_IN_KAWASAKILIKE_DISEASE_AND_COVID19	-0.486083	-0.171635	0.314447	-3.78383	0.000177539	408.478	-0.738614	-0.233551	Welch Two Sample t-test	two.sided	0.000715956
GOMF_SYNTAXIN_1_BINDING	-0.485823	-0.270281	0.215542	-4.74945	2.86536e-06	392.213	-0.686929	-0.284717	Welch Two Sample t-test	two.sided	2.06095e-05
REACTOME_DOWNSTREAM_SIGNAL_TRANSDUCTION	-0.485795	-0.130478	0.355317	-3.58506	0.000379521	392.039	-0.752203	-0.219387	Welch Two Sample t-test	two.sided	0.0013751
REACTOME_RHO_GTPASES_ACTIVATE_PAKS	-0.485533	-0.283931	0.201602	-3.42109	0.000691921	377.373	-0.764592	-0.206473	Welch Two Sample t-test	two.sided	0.00231367
WP_SEROTONIN_RECEPTOR_2_AND_ELKSRFGATA4_SIGNALING	-0.485082	-0.217477	0.267606	-4.51903	8.20541e-06	397.49	-0.696112	-0.274053	Welch Two Sample t-test	two.sided	5.0829e-05
GOBP_NEUROTRANSMITTER_METABOLIC_PROCESS	-0.485019	-0.304232	0.180788	-3.64437	0.000302289	412.157	-0.746634	-0.223405	Welch Two Sample t-test	two.sided	0.00113504
WP_APOPTOSIS_MODULATION_AND_SIGNALING	-0.484978	-0.278741	0.206238	-3.33454	0.000934114	400.154	-0.770902	-0.199055	Welch Two Sample t-test	two.sided	0.00298643
GOBP_EXCRETION	-0.484611	-0.279679	0.204933	-4.76746	2.56756e-06	424.617	-0.684411	-0.284812	Welch Two Sample t-test	two.sided	1.87688e-05
GOBP_REGULATION_OF_EXCRETION	-0.484611	-0.279679	0.204933	-4.76746	2.56756e-06	424.617	-0.684411	-0.284812	Welch Two Sample t-test	two.sided	1.87688e-05
GOBP_RENAL_TUBULAR_SECRETION	-0.484611	-0.279679	0.204933	-4.76746	2.56756e-06	424.617	-0.684411	-0.284812	Welch Two Sample t-test	two.sided	1.87688e-05
REACTOME_ACTIVATION_OF_THE_AP_1_FAMILY_OF_TRANSCRIPTION_FACTORS	-0.484419	-0.254642	0.229777	-4.4219	1.26244e-05	399.941	-0.699785	-0.269053	Welch Two Sample t-test	two.sided	7.27631e-05
REACTOME_SYNTHESIS_OF_PIPS_AT_THE_EARLY_ENDOSOME_MEMBRANE	-0.484322	-0.23739	0.246931	-4.32145	1.97053e-05	389.353	-0.704667	-0.263976	Welch Two Sample t-test	two.sided	0.000106569
WP_RAC1PAK1P38MMP2_PATHWAY	-0.48429	-0.202499	0.281791	-3.71257	0.000234032	403.062	-0.740729	-0.22785	Welch Two Sample t-test	two.sided	0.000907696
GOBP_LIPID_CATABOLIC_PROCESS	-0.484203	-0.507805	-0.0236013	-2.07852	0.0382768	413.912	-0.942127	-0.0262797	Welch Two Sample t-test	two.sided	0.0705904
GOCC_FILOPODIUM_MEMBRANE	-0.484084	-0.302249	0.181834	-3.46991	0.000577118	401.066	-0.758343	-0.209824	Welch Two Sample t-test	two.sided	0.00197287
WP_PROLACTIN_SIGNALING_PATHWAY	-0.484078	-0.174352	0.309726	-3.05825	0.00237799	394.798	-0.795266	-0.17289	Welch Two Sample t-test	two.sided	0.00664404
GOBP_POSITIVE_REGULATION_OF_T_CELL_MIGRATION	-0.483941	-0.209327	0.274614	-3.98135	8.12503e-05	404.11	-0.722894	-0.244988	Welch Two Sample t-test	two.sided	0.000361119
GOBP_GAP_JUNCTION_ASSEMBLY	-0.483859	-0.270719	0.21314	-4.53948	7.3732e-06	420.391	-0.693373	-0.274345	Welch Two Sample t-test	two.sided	4.63622e-05
GOBP_OSMOSENSORY_SIGNALING_PATHWAY	-0.483853	-0.250316	0.233537	-4.42517	1.23964e-05	406.132	-0.698798	-0.268908	Welch Two Sample t-test	two.sided	7.162e-05
GOBP_REGULATION_OF_VACUOLE_ORGANIZATION	-0.483798	-0.296182	0.187616	-3.42864	0.000669975	397.881	-0.761202	-0.206393	Welch Two Sample t-test	two.sided	0.00224946
WP_4HYDROXYTAMOXIFEN_DEXAMETHASONE_AND_RETINOIC_ACIDS_REGULATION_OF_P27_EXPRESSION	-0.483731	-0.228267	0.255464	-4.39054	1.44651e-05	403.061	-0.700322	-0.26714	Welch Two Sample t-test	two.sided	8.14706e-05
GOCC_MYOSIN_FILAMENT	-0.48371	-0.261643	0.222066	-4.99895	8.6728e-07	396.031	-0.673942	-0.293478	Welch Two Sample t-test	two.sided	7.42559e-06
GOBP_CELLULAR_RESPONSE_TO_MOLECULE_OF_BACTERIAL_ORIGIN	-0.483635	-0.202821	0.280814	-3.62617	0.000325012	398.152	-0.74584	-0.221431	Welch Two Sample t-test	two.sided	0.00120462
GOBP_RESPONSE_TO_FOLIC_ACID	-0.483487	-0.238791	0.244697	-4.56359	6.60917e-06	420.663	-0.691734	-0.275241	Welch Two Sample t-test	two.sided	4.24404e-05
GOMF_AMINOACYLTRANSFERASE_ACTIVITY	-0.483483	-0.18203	0.301453	-4.28572	2.27254e-05	410.044	-0.705247	-0.26172	Welch Two Sample t-test	two.sided	0.000119953
GOBP_POSITIVE_REGULATION_OF_TRIGLYCERIDE_BIOSYNTHETIC_PROCESS	-0.483411	-0.301622	0.18179	-5.08902	5.46371e-07	415.376	-0.670134	-0.296688	Welch Two Sample t-test	two.sided	5.00378e-06
GOBP_RENAL_WATER_HOMEOSTASIS	-0.48333	-0.302531	0.180799	-4.26137	2.55371e-05	387.772	-0.706328	-0.260332	Welch Two Sample t-test	two.sided	0.000132312
GOBP_WATER_HOMEOSTASIS	-0.48333	-0.302531	0.180799	-4.26137	2.55371e-05	387.772	-0.706328	-0.260332	Welch Two Sample t-test	two.sided	0.000132312
WP_SARSCOV2_REPLICATION_ORGANELLE_FORMATION	-0.483312	-0.256577	0.226735	-4.25734	2.56945e-05	408.15	-0.706478	-0.260147	Welch Two Sample t-test	two.sided	0.000132843
KEGG_TRYPTOPHAN_METABOLISM	-0.483118	-0.368944	0.114174	-3.13907	0.00181441	420.087	-0.785638	-0.180599	Welch Two Sample t-test	two.sided	0.00524887
GOBP_RESPONSE_TO_DOPAMINE	-0.483092	-0.20916	0.273932	-4.40486	1.35098e-05	412.245	-0.698679	-0.267505	Welch Two Sample t-test	two.sided	7.68778e-05
GOBP_REGULATION_OF_CELLULAR_RESPONSE_TO_VASCULAR_ENDOTHELIAL_GROWTH_FACTOR_STIMULUS	-0.482875	-0.255381	0.227494	-3.83596	0.000144105	423.473	-0.730305	-0.235446	Welch Two Sample t-test	two.sided	0.000599101
GOBP_POSITIVE_REGULATION_OF_TYPE_2_IMMUNE_RESPONSE	-0.482835	-0.257728	0.225108	-4.46625	1.02444e-05	420.171	-0.695334	-0.270336	Welch Two Sample t-test	two.sided	6.12944e-05
WP_FGF23_SIGNALING_IN_HYPOPHOSPHATEMIC_RICKETS_AND_RELATED_DISORDERS	-0.482705	-0.271155	0.21155	-4.98692	9.07445e-07	410.083	-0.67298	-0.29243	Welch Two Sample t-test	two.sided	7.73663e-06
WP_GPR40_PATHWAY	-0.482662	-0.243522	0.23914	-5.18141	3.50081e-07	399.743	-0.665792	-0.299532	Welch Two Sample t-test	two.sided	3.44892e-06
REACTOME_MAP3K8_TPL2_DEPENDENT_MAPK1_3_ACTIVATION	-0.482489	-0.198084	0.284406	-4.23407	2.85641e-05	395.684	-0.70652	-0.258459	Welch Two Sample t-test	two.sided	0.000145075
WP_AUTOPHAGY	-0.48245	-0.21529	0.267161	-3.58539	0.000379104	391.634	-0.747001	-0.2179	Welch Two Sample t-test	two.sided	0.00137441
GOBP_POSITIVE_REGULATION_OF_DENDRITIC_CELL_ANTIGEN_PROCESSING_AND_PRESENTATION	-0.482067	-0.287438	0.19463	-5.09492	5.32289e-07	412.149	-0.66806	-0.296075	Welch Two Sample t-test	two.sided	4.88746e-06
REACTOME_DISEASES_OF_METABOLISM	-0.481924	-0.362267	0.119657	-2.27401	0.0234956	399.3	-0.898556	-0.0652914	Welch Two Sample t-test	two.sided	0.0469446
GOCC_MUSCLE_MYOSIN_COMPLEX	-0.481846	-0.233523	0.248323	-4.39911	1.38907e-05	407.922	-0.697165	-0.266527	Welch Two Sample t-test	two.sided	7.8712e-05
GOBP_FAT_SOLUBLE_VITAMIN_BIOSYNTHETIC_PROCESS	-0.481703	-0.243378	0.238325	-5.3902	1.19944e-07	403.773	-0.657384	-0.306021	Welch Two Sample t-test	two.sided	1.40201e-06
GOBP_VITAMIN_D_BIOSYNTHETIC_PROCESS	-0.481703	-0.243378	0.238325	-5.3902	1.19944e-07	403.773	-0.657384	-0.306021	Welch Two Sample t-test	two.sided	1.40201e-06
GOBP_NEGATIVE_REGULATION_OF_SMAD_PROTEIN_SIGNAL_TRANSDUCTION	-0.481302	-0.254792	0.22651	-5.1489	4.11548e-07	400.82	-0.665068	-0.297536	Welch Two Sample t-test	two.sided	3.92969e-06
GOBP_SMOOTH_MUSCLE_CELL_CHEMOTAXIS	-0.481239	-0.174701	0.306538	-4.01734	7.06116e-05	390.637	-0.716753	-0.245724	Welch Two Sample t-test	two.sided	0.000318754
GOMF_OXYGEN_BINDING	-0.481228	-0.221782	0.259446	-3.539	0.000445762	426.838	-0.748498	-0.213957	Welch Two Sample t-test	two.sided	0.00158147
REACTOME_ALPHA_DEFENSINS	-0.481025	-0.212355	0.268669	-5.14816	4.01472e-07	428.959	-0.664674	-0.297375	Welch Two Sample t-test	two.sided	3.83953e-06
REACTOME_DEFENSINS	-0.481025	-0.212355	0.268669	-5.14816	4.01472e-07	428.959	-0.664674	-0.297375	Welch Two Sample t-test	two.sided	3.83953e-06
WP_CYTOKINES_AND_INFLAMMATORY_RESPONSE	-0.481025	-0.212355	0.268669	-5.14816	4.01472e-07	428.959	-0.664674	-0.297375	Welch Two Sample t-test	two.sided	3.83953e-06
WP_SELECTIVE_EXPRESSION_OF_CHEMOKINE_RECEPTORS_DURING_TCELL_POLARIZATION	-0.481025	-0.212355	0.268669	-5.14816	4.01472e-07	428.959	-0.664674	-0.297375	Welch Two Sample t-test	two.sided	3.83953e-06
GOBP_AXONAL_TRANSPORT	-0.480712	-0.308882	0.17183	-2.95936	0.00326737	397.278	-0.800057	-0.161367	Welch Two Sample t-test	two.sided	0.00872333
GOBP_NEGATIVE_REGULATION_OF_VIRAL_LIFE_CYCLE	-0.479769	-0.215198	0.264571	-3.75616	0.000199295	383.911	-0.730903	-0.228634	Welch Two Sample t-test	two.sided	0.00078974
GOBP_REGULATION_OF_SKELETAL_MUSCLE_CONTRACTION	-0.479726	-0.28154	0.198186	-4.83631	1.85646e-06	422.219	-0.674699	-0.284753	Welch Two Sample t-test	two.sided	1.42725e-05
GOBP_REGULATION_OF_SKELETAL_MUSCLE_CONTRACTION_BY_CALCIUM_ION_SIGNALING	-0.479726	-0.28154	0.198186	-4.83631	1.85646e-06	422.219	-0.674699	-0.284753	Welch Two Sample t-test	two.sided	1.42725e-05
GOBP_REGULATION_OF_ALPHA_BETA_T_CELL_ACTIVATION	-0.479669	-0.171651	0.308018	-3.12921	0.00187563	417.941	-0.780981	-0.178358	Welch Two Sample t-test	two.sided	0.00539758
GOBP_AMINE_METABOLIC_PROCESS	-0.479626	-0.23229	0.247335	-3.5254	0.000473191	389.143	-0.747108	-0.212144	Welch Two Sample t-test	two.sided	0.00166512
GOBP_MULTICELLULAR_ORGANISMAL_LEVEL_CHEMICAL_HOMEOSTASIS	-0.47915	-0.257604	0.221546	-4.55486	7.04183e-06	385.646	-0.685978	-0.272322	Welch Two Sample t-test	two.sided	4.46733e-05
GOBP_NEGATIVE_REGULATION_OF_CALCIUM_ION_TRANSMEMBRANE_TRANSPORT	-0.479081	-0.295842	0.183239	-4.34763	1.75477e-05	393.437	-0.695723	-0.262439	Welch Two Sample t-test	two.sided	9.64528e-05
GOCC_EXTRINSIC_COMPONENT_OF_SYNAPTIC_MEMBRANE	-0.478883	-0.16265	0.316233	-3.86767	0.000127931	406.247	-0.722285	-0.235481	Welch Two Sample t-test	two.sided	0.000541157
GOCC_SITE_OF_POLARIZED_GROWTH	-0.478817	-0.163516	0.315301	-3.08119	0.00221351	376.252	-0.784379	-0.173255	Welch Two Sample t-test	two.sided	0.00622768
GOBP_NEGATIVE_REGULATION_OF_PROTEOLYSIS	-0.478732	-0.175982	0.30275	-2.20192	0.0282532	391.738	-0.90618	-0.0512842	Welch Two Sample t-test	two.sided	0.0545322
GOBP_POSITIVE_REGULATION_OF_AXONOGENESIS	-0.478384	-0.177046	0.301338	-4.46808	1.03543e-05	390.162	-0.688885	-0.267883	Welch Two Sample t-test	two.sided	6.18295e-05
GOCC_CLATHRIN_COATED_PIT	-0.478298	-0.138352	0.339946	-3.00675	0.00280596	402.944	-0.791018	-0.165578	Welch Two Sample t-test	two.sided	0.00766114
GOMF_UBIQUITIN_LIKE_PROTEIN_BINDING	-0.478038	-0.25627	0.221768	-2.97468	0.0031128	395.498	-0.793976	-0.1621	Welch Two Sample t-test	two.sided	0.00835745
REACTOME_RHO_GTPASES_ACTIVATE_CIT	-0.478012	-0.1931	0.284911	-3.58813	0.000373914	404.145	-0.739903	-0.216121	Welch Two Sample t-test	two.sided	0.00135926
GOBP_POSITIVE_REGULATION_OF_CYTOPLASMIC_TRANSPORT	-0.477922	-0.278773	0.199148	-4.14381	4.13883e-05	416.652	-0.704631	-0.251213	Welch Two Sample t-test	two.sided	0.000200046
GOCC_AXONEME	-0.477833	-0.175963	0.30187	-4.02591	6.84567e-05	382.231	-0.7112	-0.244467	Welch Two Sample t-test	two.sided	0.000310183
GOMF_ALCOHOL_DEHYDROGENASE_NADPPLUS_ACTIVITY	-0.477655	-0.448206	0.0294491	-3.46839	0.000578195	416.01	-0.748362	-0.206948	Welch Two Sample t-test	two.sided	0.00197543
REACTOME_NEUREXINS_AND_NEUROLIGINS	-0.477634	-0.293112	0.184523	-4.20605	3.17866e-05	420.044	-0.700849	-0.25442	Welch Two Sample t-test	two.sided	0.000159104
GOBP_REGULATION_OF_PROTEIN_MATURATION	-0.477579	-0.229915	0.247664	-2.83865	0.00475521	410.909	-0.8083	-0.146857	Welch Two Sample t-test	two.sided	0.0120884
GOMF_CYCLIC_NUCLEOTIDE_DEPENDENT_PROTEIN_KINASE_ACTIVITY	-0.477331	-0.244227	0.233104	-3.74928	0.000202673	412.382	-0.727593	-0.227068	Welch Two Sample t-test	two.sided	0.000800765
GOBP_NEGATIVE_REGULATION_OF_CELL_CELL_ADHESION	-0.477261	-0.215145	0.262116	-3.57701	0.000390359	397.895	-0.739566	-0.214956	Welch Two Sample t-test	two.sided	0.00140827
GOMF_LIPID_PHOSPHATASE_ACTIVITY	-0.477164	-0.286506	0.190658	-4.48385	9.59617e-06	398.913	-0.686375	-0.267953	Welch Two Sample t-test	two.sided	5.79314e-05
GOBP_DERMATAN_SULFATE_METABOLIC_PROCESS	-0.477128	-0.298968	0.17816	-3.53844	0.000448901	407.155	-0.7422	-0.212056	Welch Two Sample t-test	two.sided	0.00158981
GOCC_RECYCLING_ENDOSOME	-0.477101	-0.363098	0.114003	-2.39476	0.0170747	414.099	-0.868723	-0.0854792	Welch Two Sample t-test	two.sided	0.0357387
GOBP_NEGATIVE_REGULATION_OF_CYTOKINE_PRODUCTION_INVOLVED_IN_INFLAMMATORY_RESPONSE	-0.47687	-0.235584	0.241286	-4.86055	1.68297e-06	400.988	-0.669745	-0.283995	Welch Two Sample t-test	two.sided	1.31613e-05
WP_TGFBETA_RECEPTOR_SIGNALING	-0.476563	-0.173464	0.303099	-4.09586	5.12639e-05	386.243	-0.705326	-0.2478	Welch Two Sample t-test	two.sided	0.000241718
GOBP_GLYCOSIDE_METABOLIC_PROCESS	-0.476553	-0.366032	0.110522	-3.26425	0.00119193	400.026	-0.76356	-0.189547	Welch Two Sample t-test	two.sided	0.00367576
GOBP_POSITIVE_REGULATION_OF_MUSCLE_CELL_APOPTOTIC_PROCESS	-0.47588	-0.223031	0.25285	-5.05005	6.55737e-07	426.682	-0.661099	-0.290662	Welch Two Sample t-test	two.sided	5.84176e-06
GOBP_PURINE_DEOXYRIBONUCLEOTIDE_METABOLIC_PROCESS	-0.47584	-0.20869	0.26715	-4.11954	4.57313e-05	420.453	-0.702886	-0.248795	Welch Two Sample t-test	two.sided	0.00021842
REACTOME_MET_ACTIVATES_RAP1_AND_RAC1	-0.47569	-0.234341	0.241348	-3.93317	9.86578e-05	403.969	-0.713446	-0.237933	Welch Two Sample t-test	two.sided	0.000428876
KEGG_FRUCTOSE_AND_MANNOSE_METABOLISM	-0.475603	-0.311603	0.164	-3.32079	0.000979611	402.323	-0.757156	-0.19405	Welch Two Sample t-test	two.sided	0.00310562
GOBP_DENDRITIC_CELL_APOPTOTIC_PROCESS	-0.475551	-0.254302	0.221249	-4.69721	3.64847e-06	394.106	-0.674591	-0.276511	Welch Two Sample t-test	two.sided	2.52368e-05
GOBP_POSITIVE_REGULATION_OF_CELL_MIGRATION_BY_VASCULAR_ENDOTHELIAL_GROWTH_FACTOR_SIGNALING_PATHWAY	-0.475451	-0.278714	0.196737	-4.22956	2.88962e-05	410.509	-0.696426	-0.254477	Welch Two Sample t-test	two.sided	0.000146577
WP_MOLYBDENUM_COFACTOR_MOCO_BIOSYNTHESIS	-0.475397	-0.309724	0.165673	-4.77228	2.5204e-06	418.961	-0.671207	-0.279587	Welch Two Sample t-test	two.sided	1.84799e-05
GOBP_PURINE_RIBONUCLEOSIDE_METABOLIC_PROCESS	-0.475374	-0.282265	0.193109	-4.50769	8.58759e-06	405.612	-0.682687	-0.268061	Welch Two Sample t-test	two.sided	5.29794e-05
GOBP_FRUCTOSE_METABOLIC_PROCESS	-0.475228	-0.324685	0.150543	-4.18214	3.53369e-05	410.046	-0.698603	-0.251852	Welch Two Sample t-test	two.sided	0.000174279
GOBP_S_ADENOSYLMETHIONINE_CYCLE	-0.475071	-0.264639	0.210432	-4.21897	3.02399e-05	409.648	-0.696424	-0.253718	Welch Two Sample t-test	two.sided	0.000152753
GOBP_MEMBRANE_HYPERPOLARIZATION	-0.474865	-0.222296	0.252569	-4.68581	3.88341e-06	382.214	-0.674121	-0.27561	Welch Two Sample t-test	two.sided	2.64535e-05
GOBP_REGULATION_OF_RELAXATION_OF_MUSCLE	-0.474605	-0.255937	0.218668	-4.73304	3.0756e-06	399.39	-0.671738	-0.277473	Welch Two Sample t-test	two.sided	2.18745e-05
GOMF_CALCIUM_DEPENDENT_PROTEIN_SERINE_THREONINE_PHOSPHATASE_REGULATOR_ACTIVITY	-0.474448	-0.246851	0.227597	-5.02845	7.58955e-07	385.616	-0.659959	-0.288938	Welch Two Sample t-test	two.sided	6.62949e-06
GOBP_TRABECULA_MORPHOGENESIS	-0.474446	-0.111482	0.362965	-3.64117	0.000306819	402.461	-0.730601	-0.218292	Welch Two Sample t-test	two.sided	0.00114813
GOBP_DETECTION_OF_STIMULUS_INVOLVED_IN_SENSORY_PERCEPTION	-0.474436	-0.255202	0.219235	-4.00582	7.37345e-05	398.782	-0.707274	-0.241598	Welch Two Sample t-test	two.sided	0.00033149
GOBP_POSITIVE_REGULATION_OF_NEUROTRANSMITTER_SECRETION	-0.474255	-0.220681	0.253574	-5.11458	4.93539e-07	391.034	-0.65656	-0.291951	Welch Two Sample t-test	two.sided	4.57208e-06
GOBP_REGULATION_OF_GLUTAMATE_SECRETION	-0.474255	-0.220681	0.253574	-5.11458	4.93539e-07	391.034	-0.65656	-0.291951	Welch Two Sample t-test	two.sided	4.57208e-06
GOCC_AUTOPHAGOSOME	-0.474212	-0.306515	0.167697	-2.83503	0.00481945	392.058	-0.803069	-0.145356	Welch Two Sample t-test	two.sided	0.0122183
GOBP_FC_EPSILON_RECEPTOR_SIGNALING_PATHWAY	-0.474108	-0.192371	0.281737	-3.95174	9.16011e-05	403.001	-0.709961	-0.238254	Welch Two Sample t-test	two.sided	0.000401955
GOBP_PYRIMIDINE_DIMER_REPAIR	-0.474054	-0.311546	0.162508	-4.09701	5.09242e-05	390.074	-0.701541	-0.246566	Welch Two Sample t-test	two.sided	0.000240563
GOBP_REGULATION_OF_PHAGOCYTOSIS	-0.473917	-0.163885	0.310033	-2.12367	0.0343276	389.694	-0.912666	-0.035169	Welch Two Sample t-test	two.sided	0.0644572
REACTOME_ERK_MAPK_TARGETS	-0.473804	-0.292959	0.180846	-3.68789	0.000256645	408.948	-0.72636	-0.221249	Welch Two Sample t-test	two.sided	0.000983183
GOBP_MONOCARBOXYLIC_ACID_CATABOLIC_PROCESS	-0.473676	-0.532161	-0.0584851	-1.82365	0.0689137	420.909	-0.984226	0.0368737	Welch Two Sample t-test	two.sided	0.116084
GOBP_VESICLE_BUDDING_FROM_MEMBRANE	-0.473345	-0.319469	0.153875	-2.06026	0.0400124	404.971	-0.924997	-0.0216923	Welch Two Sample t-test	two.sided	0.0732996
GOBP_MAMMARY_GLAND_INVOLUTION	-0.473299	-0.240208	0.233091	-4.88889	1.48951e-06	386.467	-0.663641	-0.282957	Welch Two Sample t-test	two.sided	1.19418e-05
REACTOME_RHO_GTPASES_ACTIVATE_ROCKS	-0.473236	-0.202529	0.270707	-3.30629	0.00102956	405.841	-0.754609	-0.191863	Welch Two Sample t-test	two.sided	0.00324533
GOBP_FATTY_ACID_OMEGA_OXIDATION	-0.473156	-0.314363	0.158793	-4.92163	1.24184e-06	413.559	-0.662136	-0.284176	Welch Two Sample t-test	two.sided	1.01649e-05
GOMF_1_PHOSPHATIDYLINOSITOL_BINDING	-0.473017	-0.211996	0.261021	-3.83987	0.000143711	388.146	-0.715212	-0.230822	Welch Two Sample t-test	two.sided	0.000597875
GOBP_CYTOSKELETON_DEPENDENT_CYTOKINESIS	-0.472915	-0.260464	0.212451	-2.90385	0.00389813	385.664	-0.793116	-0.152714	Welch Two Sample t-test	two.sided	0.010173
GOBP_ESTABLISHMENT_OF_TISSUE_POLARITY	-0.472278	-0.180034	0.292244	-3.49319	0.000530125	403.437	-0.738062	-0.206494	Welch Two Sample t-test	two.sided	0.00183294
GOBP_ETHANOL_OXIDATION	-0.472116	-0.324672	0.147444	-4.05406	5.99437e-05	422.042	-0.701021	-0.243212	Welch Two Sample t-test	two.sided	0.000276583
GOBP_REGULATION_OF_STEROL_TRANSPORT	-0.472084	-0.295726	0.176359	-2.92483	0.00363925	406.93	-0.789377	-0.154791	Welch Two Sample t-test	two.sided	0.00958373
GOBP_NEGATIVE_REGULATION_OF_MYOSIN_LIGHT_CHAIN_PHOSPHATASE_ACTIVITY	-0.471613	-0.166883	0.30473	-4.36646	1.61032e-05	399.883	-0.683948	-0.259279	Welch Two Sample t-test	two.sided	8.95296e-05
WP_OVERVIEW_OF_INTERFERONSMEDIATED_SIGNALING_PATHWAY	-0.471186	-0.165137	0.306049	-3.34822	0.000891804	393.239	-0.747858	-0.194514	Welch Two Sample t-test	two.sided	0.00287555
GOBP_REGULATION_OF_CALCIUM_ION_IMPORT_ACROSS_PLASMA_MEMBRANE	-0.470506	-0.234144	0.236362	-3.72443	0.000225143	383.512	-0.718892	-0.22212	Welch Two Sample t-test	two.sided	0.000880626
REACTOME_COOPERATION_OF_PDCL_PHLP1_AND_TRIC_CCT_IN_G_PROTEIN_BETA_FOLDING	-0.470487	-0.189065	0.281422	-3.81885	0.000155294	401.015	-0.712688	-0.228286	Welch Two Sample t-test	two.sided	0.000636863
GOBP_POLYOL_METABOLIC_PROCESS	-0.470226	-0.323289	0.146936	-3.71692	0.000228953	420.32	-0.718896	-0.221555	Welch Two Sample t-test	two.sided	0.000892355
GOBP_POSITIVE_REGULATION_OF_LIPID_METABOLIC_PROCESS	-0.470201	-0.31013	0.160071	-3.10178	0.00205569	412.725	-0.768187	-0.172215	Welch Two Sample t-test	two.sided	0.00584758
GOBP_CELLULAR_RESPONSE_TO_INTERLEUKIN_1	-0.469925	-0.164757	0.305168	-4.10037	5.01359e-05	393.553	-0.695241	-0.244609	Welch Two Sample t-test	two.sided	0.000236931
GOBP_INTRACELLULAR_STEROL_TRANSPORT	-0.469694	-0.332594	0.1371	-3.84955	0.000137858	397.431	-0.709565	-0.229823	Welch Two Sample t-test	two.sided	0.000578234
REACTOME_AMINO_ACIDS_REGULATE_MTORC1	-0.469678	-0.321334	0.148344	-2.23362	0.0260505	407.097	-0.883041	-0.056315	Welch Two Sample t-test	two.sided	0.0509718
GOCC_AXOLEMMA	-0.469437	-0.156276	0.313161	-4.00216	7.43209e-05	415.656	-0.700004	-0.23887	Welch Two Sample t-test	two.sided	0.000334003
GOBP_XENOPHAGY	-0.46903	-0.200912	0.268117	-3.7901	0.00017417	393.567	-0.712326	-0.225733	Welch Two Sample t-test	two.sided	0.000704013
REACTOME_NEF_MEDIATED_CD4_DOWN_REGULATION	-0.468435	-0.161027	0.307408	-3.27153	0.00115919	414.272	-0.749894	-0.186975	Welch Two Sample t-test	two.sided	0.00358943
GOBP_NEGATIVE_REGULATION_OF_IMMUNE_EFFECTOR_PROCESS	-0.467294	-0.161378	0.305916	-2.37139	0.0181917	402.076	-0.854681	-0.0799075	Welch Two Sample t-test	two.sided	0.0377371
GOBP_REGULATION_OF_EXTRINSIC_APOPTOTIC_SIGNALING_PATHWAY_VIA_DEATH_DOMAIN_RECEPTORS	-0.467067	-0.128729	0.338337	-3.51349	0.000493856	391.951	-0.728422	-0.205711	Welch Two Sample t-test	two.sided	0.00172429
GOBP_REGULATION_OF_MAST_CELL_ACTIVATION_INVOLVED_IN_IMMUNE_RESPONSE	-0.466898	-0.194613	0.272285	-3.10154	0.00205955	406.022	-0.762829	-0.170968	Welch Two Sample t-test	two.sided	0.0058558
GOBP_POSITIVE_REGULATION_OF_ACTIN_NUCLEATION	-0.466881	-0.30224	0.164642	-3.5469	0.00043668	394.347	-0.725668	-0.208095	Welch Two Sample t-test	two.sided	0.00155381
GOMF_SIGNALING_ADAPTOR_ACTIVITY	-0.46674	-0.135331	0.331409	-3.64158	0.000305443	412.674	-0.718687	-0.214793	Welch Two Sample t-test	two.sided	0.00114369
GOBP_NEUTRAL_LIPID_CATABOLIC_PROCESS	-0.466734	-0.316071	0.150663	-3.40952	0.000716818	400.679	-0.735849	-0.197619	Welch Two Sample t-test	two.sided	0.00238637
GOBP_EARLY_ENDOSOME_TO_GOLGI_TRANSPORT	-0.466199	-0.238181	0.228018	-3.60846	0.000346171	409.117	-0.72017	-0.212227	Welch Two Sample t-test	two.sided	0.00127024
GOBP_REGULATION_OF_AMPA_RECEPTOR_ACTIVITY	-0.465985	-0.248293	0.217693	-5.00786	8.14398e-07	416.465	-0.648893	-0.283078	Welch Two Sample t-test	two.sided	7.03254e-06
REACTOME_RHOF_GTPASE_CYCLE	-0.465957	-0.229417	0.23654	-3.93561	9.76392e-05	405.458	-0.698702	-0.233212	Welch Two Sample t-test	two.sided	0.000424906
GOCC_9PLUS0_NON_MOTILE_CILIUM	-0.465929	-0.284904	0.181025	-4.48262	9.70601e-06	390.074	-0.670284	-0.261574	Welch Two Sample t-test	two.sided	5.84486e-05
GOBP_EXTRACELLULAR_VESICLE_BIOGENESIS	-0.465777	-0.377321	0.0884555	-4.10514	4.87809e-05	409.929	-0.688816	-0.242737	Welch Two Sample t-test	two.sided	0.000231341
REACTOME_POST_TRANSCRIPTIONAL_SILENCING_BY_SMALL_RNAS	-0.465568	-0.194923	0.270644	-3.6594	0.000287515	390.645	-0.715699	-0.215436	Welch Two Sample t-test	two.sided	0.00108495
GOMF_PROTEIN_SERINE_THREONINE_KINASE_INHIBITOR_ACTIVITY	-0.465018	-0.221906	0.243113	-4.03645	6.51622e-05	395.773	-0.691508	-0.238528	Welch Two Sample t-test	two.sided	0.000297026
WP_MODULATION_OF_PI3KAKTMTOR_SIGNALING_BY_BIOACTIVE_SPHINGOLIPIDS	-0.464791	-0.284322	0.180469	-4.84356	1.83894e-06	392.206	-0.653453	-0.27613	Welch Two Sample t-test	two.sided	1.41644e-05
GOMF_TROPOMYOSIN_BINDING	-0.46475	-0.249878	0.214872	-4.67831	3.91264e-06	417.781	-0.660021	-0.269479	Welch Two Sample t-test	two.sided	2.66377e-05
GOBP_REGULATION_OF_ADENYLATE_CYCLASE_ACTIVITY	-0.464538	-0.259697	0.204841	-4.21248	3.12841e-05	397.128	-0.681337	-0.247739	Welch Two Sample t-test	two.sided	0.000157044
GOMF_1_PHOSPHATIDYLINOSITOL_4_PHOSPHATE_5_KINASE_ACTIVITY	-0.464135	-0.20809	0.256045	-4.46939	1.03049e-05	388.588	-0.668308	-0.259962	Welch Two Sample t-test	two.sided	6.1595e-05
REACTOME_EXTRACELLULAR_MATRIX_ORGANIZATION	-0.464107	-0.0371034	0.427004	-1.09538	0.273996	407.162	-1.29701	0.368792	Welch Two Sample t-test	two.sided	0.361404
GOBP_NEGATIVE_REGULATION_OF_GLUCOSE_TRANSMEMBRANE_TRANSPORT	-0.464088	-0.201428	0.26266	-4.71023	3.40849e-06	403.833	-0.657779	-0.270397	Welch Two Sample t-test	two.sided	2.38358e-05
REACTOME_BICARBONATE_TRANSPORTERS	-0.463809	-0.280633	0.183176	-5.17587	3.52077e-07	420.757	-0.639948	-0.28767	Welch Two Sample t-test	two.sided	3.46577e-06
GOBP_REGULATION_OF_RECEPTOR_MEDIATED_ENDOCYTOSIS	-0.463709	-0.256011	0.207699	-2.90147	0.00392507	389.507	-0.777925	-0.149494	Welch Two Sample t-test	two.sided	0.0102339
KEGG_PYRUVATE_METABOLISM	-0.463612	-0.374081	0.0895307	-2.30841	0.0214534	426.743	-0.858363	-0.0688613	Welch Two Sample t-test	two.sided	0.0435324
GOBP_POSITIVE_REGULATION_OF_RECEPTOR_MEDIATED_ENDOCYTOSIS	-0.463495	-0.185041	0.278454	-3.60179	0.000356524	393.254	-0.716491	-0.210499	Welch Two Sample t-test	two.sided	0.00130388
GOBP_POSITIVE_REGULATION_OF_PHOSPHATIDYLINOSITOL_3_KINASE_SIGNALING	-0.46347	-0.166351	0.297119	-3.37275	0.000819693	385.028	-0.733649	-0.19329	Welch Two Sample t-test	two.sided	0.00267151
GOBP_NEGATIVE_REGULATION_OF_RESPONSE_TO_WOUNDING	-0.463399	-0.154271	0.309129	-1.84136	0.0662984	405.997	-0.958122	0.0313233	Welch Two Sample t-test	two.sided	0.112478
GOBP_RESPONSE_TO_MORPHINE	-0.463387	-0.180879	0.282508	-4.20722	3.21471e-05	387.828	-0.679935	-0.246839	Welch Two Sample t-test	two.sided	0.000160576
GOBP_POSITIVE_REGULATION_OF_EARLY_ENDOSOME_TO_LATE_ENDOSOME_TRANSPORT	-0.463304	-0.26706	0.196244	-3.82617	0.000150787	403.241	-0.701347	-0.225261	Welch Two Sample t-test	two.sided	0.000621539
REACTOME_DEFECTIVE_B4GALT1_CAUSES_B4GALT1_CDG_CDG_2D	-0.46281	-0.152611	0.310199	-2.80806	0.00521649	420.115	-0.786776	-0.138845	Welch Two Sample t-test	two.sided	0.0130904
GOBP_POSITIVE_REGULATION_OF_ALPHA_BETA_T_CELL_PROLIFERATION	-0.462582	-0.186955	0.275627	-3.60203	0.000353703	418.14	-0.715016	-0.210148	Welch Two Sample t-test	two.sided	0.00129473
GOBP_IMMUNE_RESPONSE	-0.462337	-0.0040301	0.458307	-1.10774	0.268644	396.56	-1.28287	0.358194	Welch Two Sample t-test	two.sided	0.355664
GOBP_T_CELL_SELECTION	-0.462036	-0.177333	0.284703	-2.84005	0.00473376	412.706	-0.781832	-0.14224	Welch Two Sample t-test	two.sided	0.0120444
GOBP_POSITIVE_REGULATION_OF_TRIGLYCERIDE_METABOLIC_PROCESS	-0.461975	-0.304238	0.157737	-4.27598	2.37543e-05	405.429	-0.674363	-0.249588	Welch Two Sample t-test	two.sided	0.000124299
GOBP_POSITIVE_REGULATION_OF_RELEASE_OF_SEQUESTERED_CALCIUM_ION_INTO_CYTOSOL	-0.461964	-0.251323	0.210641	-4.21476	3.13944e-05	373.423	-0.677488	-0.246441	Welch Two Sample t-test	two.sided	0.000157401
GOBP_SHORT_CHAIN_FATTY_ACID_CATABOLIC_PROCESS	-0.461917	-0.326986	0.134931	-2.98631	0.00298701	424.916	-0.765946	-0.157887	Welch Two Sample t-test	two.sided	0.0080861
GOCC_RUFFLE_MEMBRANE	-0.461818	-0.14114	0.320679	-2.99962	0.00287862	385.704	-0.764523	-0.159114	Welch Two Sample t-test	two.sided	0.0078352
GOBP_NEGATIVE_REGULATION_OF_PHOSPHATIDYLINOSITOL_3_KINASE_SIGNALING	-0.461759	-0.296266	0.165493	-5.50472	6.4972e-08	413.988	-0.626651	-0.296867	Welch Two Sample t-test	two.sided	8.45195e-07
REACTOME_TRANSCRIPTIONAL_REGULATION_OF_TESTIS_DIFFERENTIATION	-0.461678	-0.219698	0.24198	-4.68298	3.81698e-06	422.272	-0.655459	-0.267897	Welch Two Sample t-test	two.sided	2.60892e-05
WP_SOMATIC_SEX_DETERMINATION	-0.461678	-0.219698	0.24198	-4.68298	3.81698e-06	422.272	-0.655459	-0.267897	Welch Two Sample t-test	two.sided	2.60892e-05
GOBP_STEM_CELL_DEVELOPMENT	-0.461666	-0.252918	0.208748	-4.28562	2.27487e-05	408.92	-0.673428	-0.249903	Welch Two Sample t-test	two.sided	0.000120023
GOBP_REGULATION_OF_MICROTUBULE_NUCLEATION	-0.461608	-0.214401	0.247208	-4.43326	1.18953e-05	415.365	-0.666284	-0.256933	Welch Two Sample t-test	two.sided	6.9235e-05
GOBP_ADENYLATE_CYCLASE_ACTIVATING_DOPAMINE_RECEPTOR_SIGNALING_PATHWAY	-0.461295	-0.263486	0.197809	-5.19107	3.27059e-07	417.905	-0.63597	-0.286621	Welch Two Sample t-test	two.sided	3.24857e-06
REACTOME_GLYCOGEN_METABOLISM	-0.461289	-0.28286	0.178429	-3.1959	0.00150569	396.237	-0.745052	-0.177525	Welch Two Sample t-test	two.sided	0.00449107
[truncated: 10,502 more rows]

## Sheet: TableS3C
pathway	estimate	estimate1	estimate2	statistic	p.value	parameter	conf.low	conf.high	method	alternative	FDR
[truncated: 6,713 more rows]

[truncated: 2 more sheets: TableS3D, TableS3E]
