# Supplementary material for: Proteogenomic Analysis on RNA m6A Modification-Associated Genes Identifies a Distinct Subgroup with High IGF2BPs Expression Across Cancer Types
Source: Int J Med Sci. 2025 Aug 16;22(15):3815–27. doi: 10.7150/ijms.115609 (PMC12492183; doi:10.7150/ijms.115609)
Supplement: Supplementary file 1 — Supplementary figures and tables. [file ijmsv22p3815s1.zip › TableS4.xlsx]

## Sheet: TableS4A
ID	pt	pm	pr	pcom	p.adj	log2fc	cancerType	significant
TFRC	0.0400347	0.0290803	0.0324961	0.000762984	0.00424974	0.834399	ccRCC	Not Significant
TOP2A	6.64924e-07	0.00129102	1.22015e-06	2.04438e-13	1.80682e-10	2.00003	HNSCC	Significant
TFRC	0.000136286	0.00187803	0.000146105	2.23281e-09	1.47265e-07	1.76104	HNSCC	Significant
ANLN	8.177e-05	0.00318601	0.000167502	2.90577e-09	1.78341e-07	1.3895	HNSCC	Significant
TOP2A	6.52399e-06	0.000682765	1.85648e-05	7.55736e-12	2.03007e-09	2.38562	LSCC	Significant
TFRC	5.29856e-08	0.000427608	7.38415e-08	4.93111e-16	9.80207e-13	2.52775	LSCC	Significant
ANLN	0.000501686	0.0687319	0.00259481	6.19851e-06	5.1775e-05	1.32669	LSCC	Significant
TOP2A	6.31822e-09	0.000150697	1.83594e-07	4.85797e-17	7.55415e-14	3.10275	LUAD	Significant
TFRC	0.00034488	0.00499121	2.2395e-05	3.2543e-09	1.35887e-07	1.28925	LUAD	Significant
ANLN	6.38629e-09	0.000201286	1.77966e-08	8.73365e-18	2.03712e-14	3.10056	LUAD	Significant
TOP2A	4.21412e-06	0.00404224	8.19499e-08	5.25037e-13	6.96112e-10	1.95449	PDAC	Significant
TFRC	0.000248992	0.00901923	3.13647e-05	6.49091e-09	9.22057e-07	1.1999	PDAC	Significant
ANLN	1.12808e-06	0.00256468	6.54274e-07	4.678e-13	6.96112e-10	1.80856	PDAC	Significant
TOP2A	0.00537247	0.00508461	0.00706797	6.12041e-06	0.000603364	1.42034	UCEC	Significant
TFRC	0.0166822	0.00215338	0.014297	1.73307e-05	0.00118682	1.2174	UCEC	Significant
ANLN	0.00264555	0.0577496	0.009258	5.25413e-05	0.00211367	1.0816	UCEC	Significant

## Sheet: TableS4B
Cancer_Gene	ID	setSize	enrichmentScore	NES	pvalue	p.adjust	qvalue	rank	leading_edge	core_enrichment	Cancer	Gene
Deg_ANLN_ccRCC.Rdata	HALLMARK_G2M_CHECKPOINT	196	0.744556	2.34648	1e-10	2.5e-09	1.31579e-09	1193	tags=38%, list=8%, signal=35%	UBE2C/MYBL2/EFNA5/BIRC5/CDC20/TPX2/TTK/BUB1/KIF2C/HMMR/CCNB2/MKI67/TOP2A/NEK2/CENPF/AURKB/KIF4A/EXO1/PTTG1/TROAP/SLC7A5/PBK/CDK1/POLQ/CDC45/KIF15/CCNA2/KIF23/CENPE/AURKA/KIF11/RAD54L/CDKN3/KNL1/CCNF/MAD2L1/CKS2/NDC80/ORC6/E2F1/CDC6/STIL/CDC25A/GINS2/E2F2/LMNB1/PLK1/CHEK1/UBE2S/PLK4/MT2A/RACGAP1/KPNA2/TRAIP/MCM2/HMGA1/EZH2/HMGB3/CDC7/ESPL1/SLC7A1/FBXO5/MCM6/JPT1/DBF4/H2AX/BRCA2/TACC3/TGFB1/STMN1/K…	ccRCC	ANLN
Deg_ANLN_ccRCC.Rdata	HALLMARK_E2F_TARGETS	198	0.727185	2.29546	1e-10	2.5e-09	1.31579e-09	2266	tags=51%, list=16%, signal=43%	MYBL2/DEPDC1/BIRC5/CDC20/KIF2C/RRM2/HMMR/BUB1B/CCNB2/DLGAP5/MKI67/MELK/TOP2A/KIF18B/AURKB/KIF4A/PTTG1/CDCA3/CDK1/SPC24/CDCA8/TK1/CENPE/AURKA/CDKN3/ASF1B/UBE2T/E2F8/TRIP13/MAD2L1/CKS2/CCNE1/ORC6/DIAPH3/CENPM/CDC25A/GINS1/LMNB1/RAD51AP1/PLK1/CHEK1/UBE2S/PLK4/MCM4/ATAD2/RACGAP1/BRCA1/GINS4/TCF19/MTHFD2/KPNA2/HELLS/MCM2/HMGA1/EZH2/HMGB3/ESPL1/NME1/MCM6/JPT1/PCNA/H2AX/BRCA2/TACC3/CHEK2/TIMELESS/MXD3/S…	ccRCC	ANLN
Deg_ANLN_ccRCC.Rdata	HALLMARK_EPITHELIAL_MESENCHYMAL_TRANSITION	195	0.631209	1.98976	4.13035e-10	6.88392e-09	3.62311e-09	2095	tags=44%, list=15%, signal=38%	IL6/CXCL8/COL7A1/TFPI2/APLP1/PTHLH/PTX3/MXRA5/TGFBI/CXCL6/LOXL2/SERPINE1/FN1/PLAUR/WNT5A/THBS2/LOX/FBN2/PLOD2/CTHRC1/SPOCK1/COL5A1/ADAM12/OXTR/MATN3/CD44/QSOX1/DPYSL3/CXCL1/BASP1/COL11A1/LAMA3/ITGB3/GREM1/SPP1/NTM/TGM2/LAMC2/SERPINE2/CADM1/CALU/MEST/LGALS1/AREG/VCAN/ITGA5/FMOD/SLC6A8/TIMP1/LOXL1/COL8A2/MMP1/INHBA/TGFB1/PFN2/PVR/COL6A2/EMP3/NT5E/FBLN1/DST/P3H1/BMP1/CAPG/MCM7/PLOD3/ECM1/TNC/SERPINH…	ccRCC	ANLN
Deg_ANLN_ccRCC.Rdata	HALLMARK_MTORC1_SIGNALING	198	0.58513	1.84705	1.74487e-07	2.18109e-06	1.14794e-06	3050	tags=43%, list=21%, signal=35%	MLLT11/BUB1/RRM2/PSAT1/SLC7A5/AURKA/HK2/TRIB3/CCNF/PLOD2/CDC25A/NAMPT/DHCR24/PLK1/MCM4/BCAT1/MTHFD2/SLC7A11/ELOVL6/MCM2/SLC6A6/TXNRD1/G6PD/SLC2A1/SYTL2/IFI30/SCD/POLR3G/SLC2A3/IDH1/ERO1A/TFRC/GBE1/PHGDH/DHFR/GAPDH/FADS1/IGFBP5/ACACA/FADS2/TMEM97/GLA/SERPINH1/PSMD14/ASNS/SQLE/ME1/DDIT4/YKT6/CALR/HSPE1/CCT6A/EIF2S2/NUPR1/CTSC/SLA/HMBS/HSPD1/ALDOA/INSIG1/SQSTM1/PPIA/DDIT3/PSPH/HPRT1/HSP90B1/WARS1/PS…	ccRCC	ANLN
Deg_ANLN_ccRCC.Rdata	HALLMARK_INFLAMMATORY_RESPONSE	178	0.578615	1.80354	1.32563e-06	1.32563e-05	6.97702e-06	2571	tags=44%, list=18%, signal=36%	IL6/CXCL8/MARCO/EREG/AQP9/F3/DCBLD2/PDPN/CXCL6/SERPINE1/OSM/CCL20/PLAUR/ADORA2B/LIF/NAMPT/CD82/HAS2/TNFRSF9/ITGB3/SPHK1/NOD2/SLC7A2/RIPK2/PTGER2/SLC7A1/ITGA5/TIMP1/CXCL9/ICAM1/INHBA/CSF3R/OSMR/PVR/EMP3/C5AR1/CD70/LAMP3/OLR1/CLEC5A/MEFV/MET/MXD1/FPR1/HRH1/PTAFR/CCL5/P2RY2/CXCR6/IL10/IL2RB/AXL/GNA15/TNFSF9/TLR2/ADGRE1/MMP14/GPR132/CYBB/BST2/RGS1/TPBG/CD40/BEST1/GPR183/SRI/CD55/CXCL10/MSR1/LCP2/ADRM…	ccRCC	ANLN
Deg_ANLN_ccRCC.Rdata	HALLMARK_ALLOGRAFT_REJECTION	179	0.573024	1.78704	1.90435e-06	1.58696e-05	8.3524e-06	2974	tags=44%, list=21%, signal=35%	IL6/EREG/CXCL13/F2/MMP9/CCL13/LIF/IL2RA/ACHE/BCAT1/BRCA1/STAT1/CD80/NME1/RIPK2/TIMP1/LY75/CXCL9/ICAM1/C2/INHBA/TGFB1/GCNT1/CXCR3/CD8A/CCR1/SOCS1/GZMB/SRGN/CD8B/CAPG/IL27RA/CCR5/FASLG/CCL5/IL10/IL2RB/FCGR2B/FYB1/TLR2/ELF4/TLR6/IRF4/EIF5A/TGFB2/CD86/SIT1/CD7/SPI1/CD2/WAS/CD40/IL12RB1/PRKCB/PSMB10/CD96/IL2RG/CD4/CRTAM/LCP2/WARS1/LYN/TAP1/DEGS1/CD3G/AARS1/MAP4K1/IL18/CD3E/IL15/GPR65/EGFR/STAT4/CSF1/H…	ccRCC	ANLN
Deg_ANLN_ccRCC.Rdata	HALLMARK_ADIPOGENESIS	190	-0.405772	-1.62579	1.45807e-05	0.000104148	5.48148e-05	1965	tags=24%, list=14%, signal=21%	CPT2/UCK1/PPP1R15B/STOM/AGPAT3/SLC25A10/CAVIN1/CMBL/ALDH2/MYLK/ACO2/COL15A1/CHCHD10/ACADM/PLIN2/NKIRAS1/CRAT/LTC4S/PIM3/PHYH/LIFR/HIBCH/ACAA2/CAT/ANGPT1/PPARG/MTARC2/ITGA7/SOWAHC/GPHN/FZD4/GPX3/ACADL/TST/EPHX2/LPL/CD36/OMD/CYP4B1/CAVIN2/LIPE/SPARCL1/ENPP2/PTGER3/FABP4	ccRCC	ANLN
Deg_ANLN_ccRCC.Rdata	HALLMARK_SPERMATOGENESIS	80	0.648747	1.87137	1.88277e-05	0.000117673	6.19333e-05	1142	tags=28%, list=8%, signal=25%	GAD1/SCG5/TTK/BUB1/KIF2C/CCNB2/CLGN/NEK2/CDK1/AURKA/CDKN3/NCAPH/IL12RB2/EZH2/DMC1/RPL39L/GRM8/DBF4/CFTR/PACRG/RFC4/TALDO1	ccRCC	ANLN
Deg_ANLN_ccRCC.Rdata	HALLMARK_MITOTIC_SPINDLE	196	0.540037	1.70193	2.26359e-05	0.000125755	6.61869e-05	1336	tags=18%, list=9%, signal=16%	ANLN/BIRC5/TPX2/TTK/BUB1/KIF2C/CCNB2/DLGAP5/TOP2A/NEK2/CENPF/KIF4A/CDK1/KIF15/KIF23/CENPE/AURKA/KIF11/NDC80/ECT2/LMNB1/PLK1/RACGAP1/PIF1/ESPL1/FBXO5/BRCA2/KIF20B/SYNPO/KNTC1/RHOF/SMC4/DST/CEP250/FGD6	ccRCC	ANLN
Deg_ANLN_ccRCC.Rdata	HALLMARK_MYC_TARGETS_V1	200	0.529693	1.67527	4.09536e-05	0.000204768	0.000107773	4440	tags=52%, list=31%, signal=37%	CDC20/CDC45/CCNA2/MAD2L1/MCM4/KPNA2/MCM2/NME1/MCM6/PCNA/RFC4/XPOT/PRPS2/MCM7/PSMD14/CAD/CDK2/CCT5/HSPE1/TYMS/EIF2S2/SRM/RRM1/RAN/NOP56/H2AZ1/POLD2/NAP1L1/SRPK1/CDK4/PSMB2/PABPC1/HSPD1/CBX3/PPIA/AIMP2/GNL3/HPRT1/EIF3B/MCM5/PABPC4/RPLP0/LSM2/C1QBP/RPS10/RANBP1/NOP16/PSMB3/PRDX4/PSMA7/SNRPD2/YWHAQ/HDDC2/TCP1/PSMD8/EPRS1/RRP9/RPS2/SF3B3/BUB3/AP3S1/CUL1/PSMA4/NOLC1/KPNB1/VDAC1/IARS1/IMPDH2/HDAC2/PSMD7…	ccRCC	ANLN
Deg_ANLN_ccRCC.Rdata	HALLMARK_GLYCOLYSIS	183	0.530309	1.65581	6.26646e-05	0.000284839	0.000149915	2813	tags=40%, list=20%, signal=32%	KIF20A/DEPDC1/HMMR/TGFBI/CDK1/IRS2/AURKA/KIF2A/HK2/ADORA2B/KDELR3/PLOD2/COL5A1/CD44/QSOX1/DPYSL4/RBCK1/G6PD/B4GALT1/VCAN/PYGB/B3GNT3/IDH1/TPST1/STMN1/TALDO1/ERO1A/GUSB/NT5E/IER3/HOMER1/MET/FUT8/ENO2/ME1/DDIT4/GPC1/CHPF2/PMM2/ME2/CHST1/PLOD1/B3GAT1/TPBG/MDH2/CHPF/TGFA/GYS1/ALDOA/SPAG4/EFNA3/CASP6/PPIA/GALK1/PYGL/FKBP4/SLC16A3/ISG20/HSPA5/SDC3/GLRX/PKP2/IGFBP3/B4GALT2/HDLBP/ABCB6/P4HA1/B4GALT7/CHST…	ccRCC	ANLN
Deg_ANLN_ccRCC.Rdata	HALLMARK_TNFA_SIGNALING_VIA_NFKB	192	0.527473	1.65731	7.68789e-05	0.000320329	0.000168594	2701	tags=37%, list=19%, signal=30%	IL6/F3/PTX3/GFPT2/CXCL6/LAMB3/FOSL1/CXCL3/SERPINE1/IRS2/CCL20/PLAUR/BCL2A1/LIF/G0S2/SLC16A6/CD44/CXCL1/NAMPT/PTGS2/TNFRSF9/PLAU/TIPARP/SPHK1/CD80/AREG/B4GALT1/RIPK2/DUSP5/BTG3/SLC2A3/CEBPB/ICAM1/INHBA/CXCL2/SPSB1/BIRC3/PLEK/IER3/OLR1/MXD1/SERPINB8/TNC/DUSP4/CCL5/SOD2/SLC2A6/LITAF/TNFSF9/TLR2/PANX1/TRIB1/B4GALT5/GEM/GPR183/SQSTM1/ATF3/CXCL10/TUBB2A/SAT1/TNFAIP3/IL15RA/MAP3K8/DUSP2/TAP1/KYNU/IL18/T…	ccRCC	ANLN
Deg_ANLN_ccRCC.Rdata	HALLMARK_HYPOXIA	186	0.519015	1.62257	0.00010102	0.000388538	0.000204494	2813	tags=37%, list=20%, signal=30%	IGFBP1/IL6/F3/TGFBI/SERPINE1/IRS2/HK2/PLAUR/ADORA2B/KDELR3/LOX/TMEM45A/COL5A1/CP/DPYSL4/MT2A/TIPARP/TGM2/CCN5/SLC6A6/ANXA2/SLC2A1/MT1E/PRKCA/SLC2A3/B4GALNT2/CA12/DTNA/ERO1A/GBE1/TPST2/IER3/GAPDH/PLAC8/AKAP12/CHST3/ENO2/EDN2/DDIT4/PGF/GPC1/ENO3/PKP1/CAV1/AMPD3/SCARB1/HK1/TPBG/GYS1/ALDOA/EFNA3/CASP6/ATF3/GALK1/DDIT3/ISG20/TNFAIP3/HSPA5/SDC3/GLRX/IGFBP3/HDLBP/PFKFB3/P4HA1/JMJD6/CHST2/MIF/EGFR	ccRCC	ANLN
Deg_ANLN_ccRCC.Rdata	HALLMARK_INTERFERON_GAMMA_RESPONSE	196	0.513234	1.61746	0.00022572	0.000806142	0.000424285	4062	tags=55%, list=29%, signal=40%	IL6/C1R/NAMPT/CFB/PTGS2/MT2A/SLAMF7/RBCK1/MTHFD2/C1S/LGALS3BP/STAT1/CFH/CD38/ZBP1/RIPK2/IFI30/FCGR1A/CXCL9/ICAM1/ST3GAL5/MX2/SOCS1/FPR1/OASL/RSAD2/CCL5/SOD2/CASP3/IL2RB/PSME2/SAMD9L/IRF4/OAS3/UPP1/BST2/CD274/EPSTI1/CD86/HELZ2/KLRK1/PTPN1/CD40/PSMB2/SRI/CASP4/PARP14/PSMB10/PTPN2/OAS2/ITGB7/CXCL10/LCP2/WARS1/STAT2/LAP3/ISG20/TNFAIP3/MARCHF1/IL15RA/CASP8/TAP1/NMI/PLA2G4A/MX1/TRAFD1/XAF1/ISG15/IL15/X…	ccRCC	ANLN
Deg_ANLN_ccRCC.Rdata	HALLMARK_COMPLEMENT	182	0.516584	1.61335	0.000382206	0.00127402	0.000670537	2638	tags=38%, list=19%, signal=32%	MMP12/IL6/TFPI2/KCNIP3/F3/F2/ACTN2/SERPINE1/FN1/KIF2A/PLAUR/PHEX/SERPINA1/C1R/CXCL1/CP/CFB/C1S/CFH/DUSP5/S100A9/TIMP1/F10/DGKG/LTF/CR1/CEBPB/C2/C3/GZMB/PLEK/OLR1/FCER1G/CCL5/APOBEC3G/CASP3/APOC1/ME1/MMP14/ITGAM/CTSB/C1QC/CTSL/SRC/LRP1/CTSC/WAS/C9/ADAM9/CASP4/CDA/C1QA/CD55/CASP9/LCP2/LAP3/PLA2G7/TNFAIP3/HSPA5/PRSS36/LYN/APOBEC3F/GZMK/GRB2/PLA2G4A/DOCK10/LGALS3/KYNU/CTSD/PFN1	ccRCC	ANLN
Deg_ANLN_ccRCC.Rdata	HALLMARK_ESTROGEN_RESPONSE_LATE	172	0.495137	1.53588	0.00106778	0.0033368	0.00175621	1949	tags=31%, list=14%, signal=27%	PKP3/TFPI2/KIF20A/CDC20/SFN/TOP2A/KRT19/SLC7A5/PTGES/MDK/CYP4F11/DNAJC12/CDC6/STIL/SERPINA1/CD44/GINS2/HOMER2/TPD52L1/PLK4/IGSF1/DLG5/LAMC2/CCN5/PPIF/UGDH/MEST/OPN3/AREG/BTG3/S100A9/CPE/LTF/SEMA3B/PERP/CA12/SLC16A1/SLC24A3/PAPSS2/BATF/SNX10/GLA/MYOF/FABP5/NBL1/XRCC3/MAPK13/CAV1/FRK/SCARB1/TPBG/TSPAN13/MYB	ccRCC	ANLN
Deg_ANLN_ccRCC.Rdata	HALLMARK_IL6_JAK_STAT3_SIGNALING	79	0.574354	1.65582	0.00234543	0.00689833	0.0036307	2538	tags=38%, list=18%, signal=31%	IL6/CXCL13/CXCL3/INHBE/IL2RA/IL1R2/CD44/CXCL1/ITGB3/STAT1/CD38/CXCL9/CSF3R/TGFB1/OSMR/CCR1/SOCS1/TLR2/BAK1/PTPN1/TNFRSF12A/IL12RB1/PTPN2/IL2RG/CXCL10/STAT2/IL15RA/MAP3K8/GRB2/IL1R1	ccRCC	ANLN
Deg_ANLN_ccRCC.Rdata	HALLMARK_UNFOLDED_PROTEIN_RESPONSE	112	0.517164	1.54514	0.0034707	0.00964084	0.00507412	3423	tags=34%, list=24%, signal=26%	IGFBP1/PSAT1/SLC7A5/KDELR3/MTHFD2/H2AX/CEBPB/ALDH18A1/ERO1A/XPOT/DNAJA4/ASNS/DDIT4/CALR/ARFGAP1/PDIA6/FKBP14/CKS1B/NOP56/ATF3/TUBB2A/HSP90B1/TARS1/HSPA5/EDEM1/SHC1/NABP1/DKC1/PDIA5/PARN/RRP9/HYOU1/NOLC1/LSM4/IARS1/NHP2/BANF1/SRPRB	ccRCC	ANLN
Deg_ANLN_ccRCC.Rdata	HALLMARK_MYC_TARGETS_V2	56	0.604486	1.66268	0.00391217	0.0102952	0.00541851	3451	tags=54%, list=24%, signal=41%	HK2/PLK1/PLK4/MCM4/SLC19A1/TMEM97/HSPE1/SRM/TBRG4/NOP56/CDK4/HSPD1/CBX3/AIMP2/GNL3/RRP12/SLC29A2/MCM5/PUS1/DUSP2/NOP16/TCOF1/BYSL/RRP9/NIP7/MRTO4/PPAN/MYBBP1A/NOLC1/DCTPP1	ccRCC	ANLN
Deg_ANLN_ccRCC.Rdata	HALLMARK_INTERFERON_ALPHA_RESPONSE	96	0.537271	1.57671	0.00491814	0.0122953	0.00647123	4102	tags=57%, list=29%, signal=41%	C1S/LGALS3BP/RIPK2/IFI30/LAMP3/OASL/RSAD2/PSME2/SAMD9L/SAMD9/PROCR/BST2/EPSTI1/HELZ2/PARP14/CXCL10/WARS1/STAT2/LAP3/ISG20/CASP8/CNP/TAP1/NMI/MX1/TRAFD1/NUB1/ISG15/IL15/RTP4/CSF1/PARP9/TENT5A/PSMB8/PSMB9/IFI27/DHX58/SP110/IFI35/UBE2L6/PLSCR1/CCRL2/PARP12/UBA7/HERC6/IFI44/CXCL11/IRF7/MOV10/EIF2AK2/CD47/USP18/IRF1/CMPK2/IFIT3	ccRCC	ANLN
Deg_ANLN_ccRCC.Rdata	HALLMARK_FATTY_ACID_METABOLISM	144	-0.350485	-1.35431	0.00542514	0.012917	0.00679842	1984	tags=25%, list=14%, signal=22%	GRHPR/CPT2/AOC3/AUH/ACO2/PPARA/ACADM/MLYCD/ACSS1/CRAT/EPHX1/ACSL1/LTC4S/ALAD/D2HGDH/GPD1/ETFDH/CPT1A/ACOT2/HIBCH/ACAA2/BPHL/HMGCS2/INMT/ALDH3A2/EHHADH/PTPRG/ACADL/FMO1/CD36/AQP7/CYP4A22/HAO2/FABP1/CYP4A11/CA4	ccRCC	ANLN
Deg_ANLN_ccRCC.Rdata	HALLMARK_KRAS_SIGNALING_UP	178	0.438912	1.36809	0.0151906	0.0345242	0.0181706	2550	tags=35%, list=18%, signal=29%	SLPI/EREG/SCG5/MMP9/GFPT2/DCBLD2/RELN/PPBP/ADAM8/HSD11B1/CCL20/PLAUR/LIF/G0S2/H2BC3/CFB/PTGS2/ETV1/PLAU/SPP1/CFH/ADAMDEC1/KCNN4/TMEM100/EPHB2/CPE/BTC/SEMA3B/INHBA/SNAP25/ERO1A/BIRC3/NR1H4/HKDC1/MMD/AKAP12/FCER1G/IL1RL2/ALDH1A2/LAPTM5/LY96/AMMECR1/CBX8/ALDH1A3/TRIB1/PLEK2/TLR8/TSPAN13/ETV5/DOCK2/PRELID3B/AVL9/IL2RG/CXCL10/LCP1/ITGA2/TNFAIP3/GLRX/ADAM17/IGFBP3/MAP4K1/PDCD1LG2	ccRCC	ANLN
Deg_ANLN_ccRCC.Rdata	HALLMARK_COAGULATION	112	0.471136	1.40762	0.0302678	0.0657995	0.0346313	2442	tags=38%, list=17%, signal=32%	TF/FGA/TFPI2/F3/F2/MMP9/MMP7/SERPINE1/FN1/SERPINA1/C1R/FGG/CFB/ITGB3/PLAU/C1S/CFH/TIMP1/F10/C2/MMP1/C3/BMP1/PLEK/OLR1/PROC/CTSK/APOC1/THBD/MMP14/CTSB/LRP1/ARF4/DUSP14/C9/DCT/ADAM9/F12/C1QA/CASP9/MMP2/ITGA2/CFI	ccRCC	ANLN
Deg_ANLN_ccRCC.Rdata	HALLMARK_BILE_ACID_METABOLISM	94	-0.350776	-1.27665	0.0360694	0.0751445	0.0395497	1481	tags=23%, list=10%, signal=21%	CYP39A1/MLYCD/CH25H/PXMP2/ACSL1/PHYH/PECR/PIPOX/CAT/CYP46A1/SULT1B1/BBOX1/ALDH8A1/ABCA9/EPHX2/ABCA6/SERPINA6/NR3C2/LIPE/BMP6/SLC27A2/ABCA8	ccRCC	ANLN
Deg_ANLN_ccRCC.Rdata	HALLMARK_APOPTOSIS	154	0.427413	1.31548	0.044843	0.0896861	0.0472032	2565	tags=29%, list=18%, signal=24%	IL6/EREG/F2/TOP2A/PMAIP1/CD44/BRCA1/CD38/LEF1/BTG3/TIMP1/BIRC3/IER3/SLC20A1/CDC25B/FASLG/SOD2/ENO2/CASP3/CDK2/BID/GNA15/AIFM3/CAV1/TGFB2/TNFRSF12A/CD2/HSPB1/SQSTM1/CASP6/CASP4/PLPPR4/ATF3/DDIT3/CASP9/BAX/SAT1/TSPO/MMP2/ISG20/CASP8/TAP1/LGALS3/IL18	ccRCC	ANLN
Deg_ANLN_ccRCC.Rdata	HALLMARK_ESTROGEN_RESPONSE_EARLY	183	0.402402	1.25644	0.0802198	0.154269	0.0811941	2273	tags=28%, list=16%, signal=24%	SFN/KRT19/SLC7A5/PTGES/ELOVL2/SYT12/MLPH/LAD1/PMAIP1/CD44/SYBU/TPD52L1/TSKU/TUBB2B/TIPARP/MYBL1/TGM2/CCN5/PPIF/OPN3/AREG/SLC2A1/SLC7A2/B4GALT1/THSD4/RHOBTB3/SEMA3B/CA12/SEC14L2/SLC16A1/FHL2/OLFML3/SLC24A3/PAPSS2/GLA/P2RY2/NAV2/MYOF/NBL1/FASN/UNC119/FRK/SCARB1/TPBG/MYB/TTC39A/MICB/ABCA3/RAPGEFL1/FKBP4/CANT1/RRP12	ccRCC	ANLN
Deg_ANLN_ccRCC.Rdata	HALLMARK_WNT_BETA_CATENIN_SIGNALING	38	-0.383603	-1.23324	0.166052	0.296917	0.156272	2809	tags=45%, list=20%, signal=36%	MYC/HDAC11/FRAT1/CTNNB1/FZD1/AXIN2/JAG1/NUMB/NOTCH1/HEY1/JAG2/PTCH1/HDAC5/NKD1/HEY2/DLL1/NOTCH4	ccRCC	ANLN
Deg_ANLN_ccRCC.Rdata	HALLMARK_PI3K_AKT_MTOR_SIGNALING	101	0.411648	1.2164	0.166274	0.296917	0.156272	3444	tags=30%, list=24%, signal=23%	SFN/CDK1/PITX2/TRIB3/E2F1/SLC2A1/ACACA/ADCY2/FASLG/CALR/CDK2/CDK4/GNGT1/SLA/PRKCB/SQSTM1/DDIT3/IL2RG/HSP90B1/STAT2/ARPC3/GRB2/PFN1/EGFR/PTPN11/LCK/RPTOR/DAPP1/CFL1/RAC1	ccRCC	ANLN
Deg_ANLN_ccRCC.Rdata	HALLMARK_APICAL_JUNCTION	172	0.376735	1.16861	0.182119	0.313999	0.165262	2869	tags=34%, list=20%, signal=27%	PPP2R2C/KCNH2/MMP9/TGFBI/LAMB3/MDK/ACTN2/FLNC/SPEG/ITGB4/LAMA3/IRS1/LAMC2/ITGA3/WNK4/B4GALT1/VCAN/CERCAM/TRO/ICAM1/RHOF/RAC2/BMP1/CNN2/MPZL1/FSCN1/FYB1/AMIGO2/MAPK13/CD276/ACTN1/CD274/CD86/SRC/MAP3K20/COL17A1/NLGN2/CDH6/COL16A1/ADAM9/INSIG1/MMP2/ZYX/ITGA2/SIRPA/SDC3/CLDN7/CDH11/SHC1/CDH3/ITGB1/PFN1/ACTB/TUBG1/FBN1/EGFR/THBS3/NF2	ccRCC	ANLN
Deg_ANLN_ccRCC.Rdata	HALLMARK_DNA_REPAIR	146	0.380736	1.16903	0.191704	0.319507	0.168161	4706	tags=40%, list=33%, signal=27%	GSDME/RAD51/ZWINT/NME1/PCNA/RFC4/ADA/FEN1/RFC5/TARBP2/TYMS/POLD1/RFC2/LIG1/NME4/SAC3D1/NT5C3A/CDA/RFC3/CANT1/HPRT1/PRIM1/RAE1/ITPA/ADRM1/NPR2/GTF2H3/SEC61A1/RALA/POLA2/ALYREF/RPA3/MPG/POLD3/POLR2J/DGUOK/NELFCD/IMPDH2/APRT/ARL6IP1/TMED2/AAAS/TAF9/TAF6/DCTN4/TP53/DDB2/CMPK2/POLA1/PDE4B/POM121/RNMT/TAF13/POLR2G/POLH/TK2/SSRP1/DUT/SF3A3	ccRCC	ANLN
Deg_ANLN_ccRCC.Rdata	HALLMARK_ANGIOGENESIS	32	0.482737	1.21945	0.219888	0.333816	0.175692	1679	tags=25%, list=12%, signal=22%	APOH/CXCL6/SPP1/VCAN/TIMP1/OLR1/THBD/POSTN	ccRCC	ANLN
Deg_ANLN_ccRCC.Rdata	HALLMARK_CHOLESTEROL_HOMEOSTASIS	72	0.412007	1.1786	0.220318	0.333816	0.175692	4111	tags=44%, list=29%, signal=32%	PLAUR/TRIB3/SCD/GPX8/SEMA3B/GUSB/S100A11/ATF5/FADS2/TMEM97/SQLE/FABP5/FASN/GLDC/TNFRSF12A/ATF3/FBXO6/ALCAM/LGALS3/MAL2/MVK/NFIL3/ANXA5/PLSCR1/HMGCR/CXCL16/ACAT2/ETHE1/EBP/ACTG1/DHCR7/NIBAN1	ccRCC	ANLN
Deg_ANLN_ccRCC.Rdata	HALLMARK_UV_RESPONSE_UP	143	0.377749	1.15541	0.219101	0.333816	0.175692	2661	tags=29%, list=19%, signal=24%	IL6/KCNH2/NPTXR/CCNE1/NPTX2/PPIF/BTG3/SULT1A1/SLC6A8/H2AX/ICAM1/TCHH/RFC4/CXCL2/TFRC/FEN1/RRAD/SOD2/ENO2/ASNS/CASP3/YKT6/CDK2/BID/MMP14/GLS/BAK1/GGH/RAB27A/ALDOA/SQSTM1/ATF3/FKBP4/ATP6V1F/TARS1/LYN/CNP/TAP1/PPAT/TUBA4A/AP2S1	ccRCC	ANLN
Deg_ANLN_ccRCC.Rdata	HALLMARK_KRAS_SIGNALING_DN	107	0.383365	1.14099	0.249708	0.356726	0.187751	1833	tags=26%, list=13%, signal=23%	AKR1B10/TGM1/ITIH3/PTGFR/RYR2/SPTBN2/BMPR1B/CACNA1F/MYO15A/CD80/TG/PDCD1/TFCP2L1/KLHDC8A/TEX15/TENM2/STAG3/SYNPO/MEFV/SLC16A7/RSAD2/ENTPD7/DCC/EDN2/C5/PDE6B/PKP1/TGFB2	ccRCC	ANLN
Deg_ANLN_ccRCC.Rdata	HALLMARK_XENOBIOTIC_METABOLISM	172	0.364074	1.12933	0.247241	0.356726	0.187751	1503	tags=17%, list=11%, signal=16%	IGFBP1/CRP/GCKR/GAD1/AQP9/PTGES/PYCR1/SERPINE1/HSD11B1/XDH/CFB/AKR1C2/MT2A/BCAT1/SLC6A6/UGDH/CYP4F2/NQO1/PGD/F10/NPC1/ABCC2/IDH1/TPST1/SMOX/FBLN1/TDO2/PAPSS2/TMEM97/AKR1C3	ccRCC	ANLN
Deg_ANLN_ccRCC.Rdata	HALLMARK_HEDGEHOG_SIGNALING	33	0.436427	1.11176	0.324549	0.44847	0.236037	1419	tags=21%, list=10%, signal=19%	L1CAM/NRCAM/ACHE/NRP2/RTN1/CDK6/CRMP1	ccRCC	ANLN
Deg_ANLN_ccRCC.Rdata	HALLMARK_IL2_STAT5_SIGNALING	185	0.346464	1.08159	0.331868	0.44847	0.236037	1722	tags=19%, list=12%, signal=17%	APLP1/CDCP1/HK2/LIF/IL2RA/IL1R2/CCNE1/CDC6/CD44/COCH/NCS1/TNFRSF9/CKAP4/SPP1/TGM2/NFKBIZ/PTGER2/SLC2A3/ENPP1/NT5E/SOCS1/ITGAE/CTSZ/MXD1/COL6A1/BATF/CAPG/ECM1/EOMES/ADAM19/CASP3/IL10/IL2RB/ENO3/IRF4/CTLA4	ccRCC	ANLN
Deg_ANLN_ccRCC.Rdata	HALLMARK_P53_PATHWAY	189	0.338526	1.06147	0.360566	0.47443	0.2497	3329	tags=28%, list=23%, signal=22%	SFN/STEAP3/LIF/TRIB3/ITGB4/CD82/TPD52L1/SPHK1/SLC7A11/KRT17/IFI30/PCNA/PERP/TGFB1/TCHH/SOCS1/ADA/MDM2/IER3/MXD1/RRAD/DDIT4/TNFSF9/ZFP36L1/S100A10/PROCR/BAK1/UPP1/NUPR1/IRAK1/TGFA/ATF3/DDIT3/BAX/SAT1/TAP1/TRAFD1/RHBDF2/SEC61A1/CTSD/IRAG2/HBEGF/PLK2/PIDD1/DRAM1/TRIAP1/PHLDA3/APAF1/CDKN2A/GM2A/CDK5R1/ZMAT3/ALOX15B	ccRCC	ANLN
Deg_ANLN_ccRCC.Rdata	HALLMARK_PANCREAS_BETA_CELLS	20	-0.381655	-1.03138	0.39697	0.508936	0.267861	1168	tags=40%, list=8%, signal=37%	SLC2A2/ELP4/AKT3/SCGN/LMO2/HNF1A/STXBP1/PKLR	ccRCC	ANLN
Deg_ANLN_ccRCC.Rdata	HALLMARK_APICAL_SURFACE	37	0.402114	1.0477	0.40847	0.510587	0.26873	1197	tags=22%, list=8%, signal=20%	EFNA5/DCBLD2/RTN4RL1/PLAUR/BRCA1/SULF2/B4GALT1/CRYBG1	ccRCC	ANLN
Deg_ANLN_ccRCC.Rdata	HALLMARK_UV_RESPONSE_DN	142	0.332696	1.01656	0.455568	0.555571	0.292406	1524	tags=16%, list=11%, signal=15%	F3/PTGFR/SERPINE1/ADORA2B/COL11A1/HAS2/IRS1/ITGB3/RUNX1/ANXA2/PLCB4/MT1E/SLC7A1/PRKCA/MMP16/GCNT1/FHL2/RND3/MAP1B/MET/IGFBP5/SCN8A/FZD2	ccRCC	ANLN
Deg_ANLN_ccRCC.Rdata	HALLMARK_ANDROGEN_RESPONSE	95	0.330295	0.967811	0.509524	0.606576	0.319251	2582	tags=24%, list=18%, signal=20%	KRT19/BMPR1B/STK39/DHCR24/HOMER2/CENPN/B4GALT1/SCD/CDK6/FADS1/SEC24D/AKAP12/SMS/ELL2/HPGD/ALDH1A3/ACTN1/INSIG1/RRP12/SAT1/ADRM1/FKBP5/TNFAIP8	ccRCC	ANLN
Deg_ANLN_ccRCC.Rdata	HALLMARK_MYOGENESIS	156	0.29803	0.918996	0.649162	0.752165	0.395876	1344	tags=14%, list=9%, signal=13%	TNNT1/NCAM1/KCNH2/ACTN2/ANKRD2/ACHE/SPEG/ADAM12/ITGB4/BDKRB2/TPD52L1/PKIA/SPHK1/NQO1/SLC6A8/SCD/TGFB1/CKMT2/DTNA/COL6A2/MRAS/LSP1	ccRCC	ANLN
Deg_ANLN_ccRCC.Rdata	HALLMARK_PROTEIN_SECRETION	95	0.305171	0.894194	0.661905	0.752165	0.395876	5520	tags=45%, list=39%, signal=28%	DST/SEC24D/GLA/YKT6/BET1/STX16/CAV2/ERGIC3/CTSC/GNAS/RAB22A/AP2S1/LMAN1/SSPN/EGFR/COPB2/AP3S1/LAMP2/SCRN1/CD63/SEC22B/ABCA1/OCRL/TSPAN8/TMED2/RAB9A/AP2M1/ATP1A1/CLTC/NAPG/COPB1/COPE/RPS6KA3/DNM1L/PAM/GOLGA4/RAB5A/ARFGEF2/ADAM10/AP3B1/AP2B1/SCAMP3/IGF2R	ccRCC	ANLN
Deg_ANLN_ccRCC.Rdata	HALLMARK_TGF_BETA_SIGNALING	53	-0.253971	-0.859538	0.706897	0.785441	0.41339	3951	tags=42%, list=28%, signal=30%	FURIN/THBS1/ACVR1/HIPK2/JUNB/BMPR2/CDK9/SKI/SMAD7/LTBP2/BCAR3/CTNNB1/PPM1A/CDKN1C/TJP1/ID3/SPTBN1/ID1/SMAD6/KLF10/ENG/BMP2	ccRCC	ANLN
Deg_ANLN_ccRCC.Rdata	HALLMARK_PEROXISOME	93	0.287828	0.839347	0.757794	0.823689	0.43352	1883	tags=15%, list=13%, signal=13%	SEMA3C/TOP2A/DHCR24/FABP6/ESR2/CADM1/SLC25A19/IDH1/FADS1/ABCB9/SOD2/ACSL4/HSD3B7/ACSL5	ccRCC	ANLN
Deg_ANLN_ccRCC.Rdata	HALLMARK_REACTIVE_OXYGEN_SPECIES_PATHWAY	47	0.295221	0.794174	0.780552	0.830374	0.437039	2995	tags=26%, list=21%, signal=20%	TXNRD1/G6PD/NQO1/LSP1/SOD2/MGST1/FTL/SBNO2/GLRX/PRDX4/GCLM/PRDX1	ccRCC	ANLN
Deg_ANLN_ccRCC.Rdata	HALLMARK_NOTCH_SIGNALING	31	0.279441	0.702671	0.870787	0.907069	0.477405	3384	tags=32%, list=24%, signal=25%	WNT5A/DTX1/PRKCA/ST3GAL6/DTX2/DTX4/PPARD/NOTCH2/CUL1/PSENEN	ccRCC	ANLN
Deg_ANLN_ccRCC.Rdata	HALLMARK_OXIDATIVE_PHOSPHORYLATION	197	-0.194881	-0.774958	1	1	0.526316	4297	tags=28%, list=30%, signal=20%	TOMM70/HADHA/NDUFS2/OGDH/HADHB/ATP6V1D/ACADVL/SLC25A11/GPX4/ATP6AP1/PMPCA/NDUFC1/NDUFB7/FXN/ATP5F1D/ISCA1/ATP6V1G1/DLST/SDHC/ATP5MG/SLC25A6/TIMM8B/HTRA2/NDUFB6/NDUFB1/CYB5A/PDHB/ECI1/AFG3L2/ACAA1/MGST3/SUCLA2/UQCRB/RETSAT/ETFA/SDHD/ECH1/MAOB/FDX1/SURF1/NQO2/ACO2/SLC25A4/ACADM/MPC1/NDUFC2/SLC25A20/ACADSB/PHYH/ETFDH/CPT1A/BDH2/ACAA2/PDK4/ACAT1/ALDH6A1	ccRCC	ANLN
Deg_ANLN_ccRCC.Rdata	HALLMARK_HEME_METABOLISM	176	0.202916	0.631649	0.993392	1	0.526316	2443	tags=16%, list=17%, signal=14%	MOCOS/E2F2/ADD2/SLC7A11/SLC2A1/HBB/SPTA1/SLC6A8/SNCA/ALAS2/SMOX/TFRC/C3/XK/HTATIP2/ASNS/ELL2/CTSB/BACH1/GDE1/HMBS/UCP2/EPB41/BMP2K/RBM38/EIF2AK1/CDR2/CPOX/TOP1	ccRCC	ANLN
Deg_ANLN_HNSCC.Rdata	HALLMARK_E2F_TARGETS	199	0.717337	3.58548	1e-10	6.25e-10	3.42105e-10	2566	tags=67%, list=18%, signal=56%	CDC20/TK1/MCM2/DLGAP5/KIF2C/MYBL2/CKS1B/KIF4A/AURKA/AURKB/MCM7/ASF1B/HMGB2/HMMR/CKS2/MCM3/SSRP1/CCNB2/BIRC5/SPAG5/POLD2/TOP2A/MCM5/UBE2T/KPNA2/UBE2S/TCF19/SNRPB/SPC24/TBRG4/MCM6/TRIP13/ORC6/CDKN3/CDCA8/NUP107/H2AZ1/ATAD2/DCTPP1/PCNA/TUBB/CENPE/XRCC6/MKI67/NOP56/TIMELESS/CDK1/KIF22/DDX39A/RACGAP1/NASP/MAD2L1/NCAPD2/PTTG1/HMGB3/RFC2/LMNB1/NAA38/TIPIN/DEPDC1/RPA3/RAN/CENPM/MCM4/PSMC3IP/JPT1/DCLRE1B/…	HNSCC	ANLN
Deg_ANLN_HNSCC.Rdata	HALLMARK_G2M_CHECKPOINT	198	0.663031	3.30888	1e-10	6.25e-10	3.42105e-10	1620	tags=49%, list=11%, signal=44%	CDC20/MCM2/KIF2C/MYBL2/CKS1B/H2BC12/KIF4A/AURKA/NDC80/AURKB/CENPF/KIF15/UBE2C/KIF23/NEK2/HMMR/CKS2/MCM3/CENPA/CCNB2/BIRC5/TOP2A/MCM5/KPNA2/UBE2S/BUB1/PBK/GINS2/TPX2/MCM6/TTK/ORC6/ODC1/TRAIP/CDKN3/H2AZ1/POLQ/CENPE/TROAP/KNL1/MKI67/DTYMK/CDK1/KIF22/DDX39A/CDC45/KIF11/RACGAP1/PRMT5/HMGN2/EXO1/MT2A/NASP/CDC6/MAD2L1/PTTG1/HMGB3/RAD54L/LMNB1/E2F1/KIF20B/DBF4/JPT1/CHAF1A/STIL/CCNA2/INCENP/DKC1/ESPL1/SMC…	HNSCC	ANLN
Deg_ANLN_HNSCC.Rdata	HALLMARK_MYC_TARGETS_V1	200	0.655314	3.21212	1e-10	6.25e-10	3.42105e-10	2951	tags=67%, list=21%, signal=54%	CDC20/MCM2/MCM7/CCT5/RFC4/PGK1/POLD2/MCM5/CCT7/KPNA2/HSPD1/MCM6/PPIA/ODC1/H2AZ1/RPS2/PHB/PCNA/CCT2/XRCC6/NOP56/CDC45/ILF2/SNRPG/TYMS/TUFM/RRM1/FBL/RPLP0/EIF3B/SNRPD2/MRPL23/CCT3/MAD2L1/HSP90AB1/PSMA7/CCT4/LDHA/LSM2/IMPDH2/RAN/RPL6/PHB2/MCM4/MRPS18B/PSMC4/NPM1/RUVBL2/CCNA2/RPS3/LSM7/RPS5/TRIM28/PSMB3/USP1/KARS1/APEX1/HDGF/EIF3D/CYC1/NHP2/PRPF31/HNRNPA1/PSMD7/EPRS1/NOP16/EIF2S2/AIMP2/SLC25A3/SNRPA/…	HNSCC	ANLN
Deg_ANLN_HNSCC.Rdata	HALLMARK_MYC_TARGETS_V2	56	0.707093	2.89228	1e-10	6.25e-10	3.42105e-10	3099	tags=73%, list=22%, signal=58%	MCM5/TBRG4/HSPD1/PES1/DCTPP1/PHB/NOP56/FARSA/MRTO4/TCOF1/BYSL/MCM4/NPM1/SLC29A2/PLK4/EXOSC5/NOP16/AIMP2/CDK4/WDR43/MYC/NOLC1/MYBBP1A/RRP9/HK2/RABEPK/WDR74/PA2G4/PLK1/GNL3/HSPE1/CBX3/MPHOSPH10/NIP7/IMP4/UTP20/TFB2M/PRMT3/DDX18/SUPV3L1/GRWD1	HNSCC	ANLN
Deg_ANLN_HNSCC.Rdata	HALLMARK_OXIDATIVE_PHOSPHORYLATION	197	0.578139	2.88724	1e-10	6.25e-10	3.42105e-10	3131	tags=55%, list=22%, signal=44%	MRPL11/CPT1A/NDUFV1/NDUFS6/NDUFB7/TIMM10/IDH3B/MRPS12/LDHA/NDUFS8/ATP5MC2/FH/PHB2/VDAC2/COX7B/ATP5MC3/TIMM13/AFG3L2/NDUFA4/UQCRC1/ECHS1/IMMT/UQCRH/ATP5F1B/HSPA9/CYC1/COX4I1/ATP5F1A/COX8A/SLC25A5/SLC25A3/GLUD1/ATP5PB/NDUFS4/COX5B/UQCR10/MDH2/SLC25A6/PDHA1/NDUFA1/UQCRQ/SDHA/MRPS11/MRPS15/HADHA/UQCRC2/POR/NDUFAB1/AIFM1/OGDH/IDH2/ATP5PD/HSD17B10/NDUFB6/UQCRFS1/MDH1/TIMM8B/NDUFS3/GOT2/NDUFS2/IDH3G/LRP…	HNSCC	ANLN
Deg_ANLN_HNSCC.Rdata	HALLMARK_MTORC1_SIGNALING	198	0.504005	2.51525	1e-10	6.25e-10	3.42105e-10	3131	tags=48%, list=22%, signal=38%	MCM2/AURKA/DHCR7/ENO1/EGLN3/PHGDH/GAPDH/PGK1/BUB1/TPI1/HSPD1/PPIA/SHMT2/DDX39A/CYP51A1/DDIT4/PSMB5/SERPINH1/LDHA/DDIT3/MCM4/CCT6A/GCLC/PSMC4/STIP1/RRM2/IMMT/SLC1A5/TOMM40/DHFR/HSPA9/PNO1/TUBG1/WARS1/PFKL/EPRS1/PDAP1/CDC25A/EIF2S2/SLC2A1/RPN1/P4HA1/CACYBP/YKT6/PSMA3/HMGCS1/GLA/GOT1/PPA1/FADS2/HSP90B1/MTHFD2/SLC37A4/NUP205/RRP9/EBP/HK2/PSMC2/PSMD13/ACACA/NMT1/PRDX1/RPA1/GPI/DHCR24/PSMC6/PLK1/TRIB3/…	HNSCC	ANLN
Deg_ANLN_HNSCC.Rdata	HALLMARK_DNA_REPAIR	145	0.501152	2.41959	1e-10	6.25e-10	3.42105e-10	3955	tags=60%, list=28%, signal=44%	ZWINT/FEN1/RFC4/RAD51/SSRP1/SAC3D1/RFC5/PCNA/NELFE/NT5C/ALYREF/TYMS/RFC2/GTF2F1/POLR2J/IMPDH2/RPA3/NME3/CLP1/PRIM1/MRPL40/ADRM1/GSDME/BCAP31/EDF1/POLR2G/SF3A3/GUK1/BRF2/MPG/TARBP2/POLR1H/NELFCD/ITPA/ADA/UMPS/GTF3C5/RFC3/APRT/POLD3/POLR1C/POLD1/NELFB/POLR2H/POLR3C/DDB1/DUT/RAE1/RPA2/CETN2/LIG1/SNAPC5/POLR2E/POLA1/POLR2C/TP53/SURF1/RNMT/NME4/CSTF3/GPX4/SEC61A1/TAF6/NME1/COX17/DGUOK/PNP/VPS28/GTF2H5…	HNSCC	ANLN
Deg_ANLN_HNSCC.Rdata	HALLMARK_MITOTIC_SPINDLE	197	0.470739	2.35089	1e-10	6.25e-10	3.42105e-10	2560	tags=36%, list=18%, signal=30%	DLGAP5/KIF2C/ANLN/KIF4A/AURKA/NDC80/CENPF/KIF15/KIF23/NEK2/CCNB2/SAC3D1/BIRC5/TOP2A/BUB1/CEP72/TPX2/TTK/CENPE/CTTN/CDK1/KIF22/FLNA/KIF11/RACGAP1/FSCN1/FLNB/ECT2/LMNB1/CEP131/KIF20B/DYNC1H1/INCENP/NEDD9/ESPL1/PIF1/FBXO5/NUMA1/NIN/CKAP5/CEP192/KNTC1/KATNA1/SMC3/SMC4/MYH9/CDK5RAP2/MAP1S/SPTBN1/RALBP1/TRIO/DST/TUBGCP2/ACTN4/LRPPRC/TUBGCP5/CNTROB/CENPJ/PLK1/CDC42EP1/UXT/RAPGEF5/RHOT2/SASS6/NET1/SEPTIN…	HNSCC	ANLN
Deg_ANLN_HNSCC.Rdata	HALLMARK_MYOGENESIS	188	-0.555873	-1.91973	2.62045e-09	1.45581e-08	7.96862e-09	2597	tags=45%, list=18%, signal=38%	CFD/TNNT1/MYF6/MYLK/LARGE1/MYH8/CASQ2/WWTR1/IGF1/ITGA7/MEF2D/PDE4DIP/ACTC1/MYH3/SGCD/FGF2/MAPRE3/MYBPH/IFRD1/SORBS3/TGFB1/SSPN/PSEN2/APLNR/LSP1/DES/CHRNG/MYOM2/GJA5/DMPK/NCAM1/DTNA/TNNT3/TNNI2/KCNH1/HSPB8/MYOG/DMD/MEF2C/COL1A1/TNNI1/HRC/SORBS1/CKMT2/CSRP3/MB/PKIA/CRYAB/CACNA1H/TCAP/TNNC1/MYL1/TNNC2/MYL2/TNNT2/MYOZ1/FHL1/CKM/ACTN2/SLN/CHRNA1/SGCA/ACHE/COX6A2/MYH7/SOD3/SGCG/MYLPF/MYH2/MYH11/ACTA1/P…	HNSCC	ANLN
Deg_ANLN_HNSCC.Rdata	HALLMARK_GLYCOLYSIS	186	0.391323	1.95584	1.08406e-08	5.42029e-08	2.9669e-08	2803	tags=39%, list=20%, signal=32%	KIF20A/AURKA/ENO1/EGLN3/HMMR/PGK1/CENPA/ANGPTL4/TPI1/PC/PPIA/PPFIA4/CDK1/PKM/PFKP/IER3/DDIT4/NASP/PYGL/SLC25A10/TGFBI/LDHA/DEPDC1/VEGFA/SLC16A3/GCLC/PSMC4/TPBG/GALE/HAX1/EGFR/SOD1/FKBP4/PLOD1/STMN1/ARTN/BIK/NSDHL/STC2/P4HA1/SAP30/MDH2/POLR3K/NT5E/MPI/ENO2/TFF3/GOT1/IGFBP3/GPC1/SLC37A4/MDH1/HK2/GOT2/PKP2/BPNT1/PGAM1/SDC1/DLD/ADORA2B/GUSB/P4HA2/PGLS/ALDH9A1/RARS1/AKR1A1/EXT1/HDLBP/GPC3/MET/GFUS/COP…	HNSCC	ANLN
Deg_ANLN_HNSCC.Rdata	HALLMARK_UNFOLDED_PROTEIN_RESPONSE	112	0.43056	2.0828	9.50188e-07	4.31904e-06	2.3641e-06	3998	tags=50%, list=28%, signal=36%	CKS1B/EIF4EBP1/NOP56/DDIT4/LSM4/VEGFA/NPM1/EXOSC2/DKC1/HSPA9/EXOSC5/TARS1/NHP2/DCTN1/STC2/EIF4A3/IARS1/EEF2/NOLC1/EXOSC4/HSP90B1/ZBTB17/MTHFD2/H2AX/RPS14/RRP9/NOP14/SRPRB/EIF4G1/IMP3/PDIA6/ATF4/PREB/NFYB/CALR/YIF1A/EIF4A2/EDC4/HYOU1/EXOSC10/GEMIN4/EIF2S1/EXOSC9/POP4/SEC11A/PAIP1/ALDH18A1/XPOT/LSM1/PSAT1/CCL2/ARFGAP1/HSPA5/MTREX/ERO1A/SLC1A4	HNSCC	ANLN
Deg_ANLN_HNSCC.Rdata	HALLMARK_FATTY_ACID_METABOLISM	142	0.348882	1.69409	6.22367e-05	0.00025932	0.000141943	3131	tags=40%, list=22%, signal=32%	G0S2/CEL/ALDH1A1/CPT1A/LGALS1/ALDH3A1/ODC1/NCAPH2/ACAT2/H2AZ1/HSP90AA1/IDH3B/LDHA/FH/ECHS1/ADH1C/APEX1/GCDH/NSDHL/S100A10/ACOT2/MDH2/PDHA1/ENO2/SDHA/HMGCS1/SMS/PSME1/ERP29/ACADS/HSD17B10/MDH1/ECI2/IDH3G/GPD2/UROD/BLVRA/DHCR24/DLST/DLD/ADH7/NTHL1/FASN/ALDH9A1/ECI1/MAOA/PDHB/UBE2L6/EHHADH/AADAT/SUCLG1/ACSS1/HSPH1/CPOX/RDH11/ACO2/IDH1	HNSCC	ANLN
Deg_ANLN_HNSCC.Rdata	HALLMARK_PANCREAS_BETA_CELLS	20	-0.758404	-1.95959	9.11146e-05	0.000350441	0.00019182	1642	tags=50%, list=11%, signal=44%	FOXO1/PCSK1/SYT13/STXBP1/DPP4/PAX6/PAK3/INSM1/CHGA/SCGN	HNSCC	ANLN
Deg_ANLN_HNSCC.Rdata	HALLMARK_KRAS_SIGNALING_DN	132	-0.503701	-1.70285	0.000122006	0.000435737	0.000238509	1863	tags=30%, list=13%, signal=27%	SPRR3/PDCD1/SLC16A7/KMT2D/CHRNG/IDUA/TENT5C/CPEB3/KCNMB1/PTGFR/CD207/SOX10/SMPX/KLK7/HSD11B2/ZC2HC1C/KRT1/KRT4/EFHD1/CKM/MYOT/SHOX2/ALOX12B/TG/SIDT1/ARPP21/MYH7/KRT13/STAG3/TCL1A/PRKN/MSH5/TEX15/P2RX6/TCF7L1/KCND1/ZBTB16/COL2A1/SCGB1A1/DCC	HNSCC	ANLN
Deg_ANLN_HNSCC.Rdata	HALLMARK_TNFA_SIGNALING_VIA_NFKB	198	0.29038	1.44915	0.000229217	0.000764056	0.00041822	2406	tags=25%, list=17%, signal=21%	CSF2/IL1B/G0S2/CXCL6/BCL2A1/LAMB3/IL1A/PTGS2/CXCL3/CCL20/F3/CCL4/IER3/TNFAIP2/PLEK/EFNA1/VEGFA/TNC/ACKR3/NFKBIA/CXCL10/IL6/TNFAIP3/CCND1/PLK2/EDN1/TNF/TLR2/MYC/TNFAIP6/PLAU/ICAM1/SPHK1/CXCL1/NFKB2/HES1/TAP1/SOCS3/TGIF1/PANX1/ZC3H12A/SLC2A6/PFKFB3/CXCL11/PLAUR/TNIP2/NINJ1/CD69/SLC2A3	HNSCC	ANLN
Deg_ANLN_HNSCC.Rdata	HALLMARK_ESTROGEN_RESPONSE_LATE	189	0.288716	1.4479	0.000374614	0.00117067	0.000640788	1630	tags=24%, list=11%, signal=21%	DHRS2/TFPI2/KIF20A/CDC20/LAMC2/GAL/CCNA1/PLAC1/KRT19/AGR2/DHCR7/CKB/TOP2A/XRCC3/GINS2/CAV1/LTF/FLNB/GPER1/CDC6/BLVRB/STIL/TPBG/GALE/DCXR/SLC16A1/ASS1/FKBP4/GJB3/FGFR3/PLK4/CCND1/MICB/RBBP8/CA12/ITPK1/TFF3/GLA/NMU/METTL3/IDH2/NAB2/NXT1/KCNK5/MEST	HNSCC	ANLN
Deg_ANLN_HNSCC.Rdata	HALLMARK_APOPTOSIS	158	0.299527	1.47941	0.00130799	0.00378679	0.00207277	2513	tags=28%, list=17%, signal=24%	GSTM1/IL1B/CCNA1/KRT18/HMGB2/IL1A/TOP2A/CAV1/IER3/DDIT3/VDAC2/TNFRSF12A/BRCA1/NEDD9/SOD1/GPX1/BCAP31/IL6/CCND1/PLAT/BIK/LMNA/FEZ1/PPT1/ENO2/TNF/TSPO/DAP3/PRF1/BCL2L10/CDK2/EBP/TAP1/DNAJA1/IFITM3/CASP1/TIMP1/RHOT2/GNA15/CTNNB1/CD14/CD69/GPX4/PMAIP1/GADD45B	HNSCC	ANLN
Deg_ANLN_HNSCC.Rdata	HALLMARK_HYPOXIA	184	0.286585	1.44661	0.00136324	0.00378679	0.00207277	1758	tags=26%, list=12%, signal=23%	EDN2/PGF/ENO1/GAPDH/PGK1/ANGPTL4/TPI1/F3/NDRG1/PPFIA4/CAV1/PFKP/IER3/MT2A/DDIT4/ALDOC/ADM/EFNA1/TGFBI/LDHA/DDIT3/VEGFA/ILVBL/ACKR3/PRDX5/TPBG/EGFR/CAVIN1/IL6/TNFAIP3/PFKL/FBP1/STC2/SLC2A1/P4HA1/SAP30/CA12/ENO2/MYH9/SLC25A1/IGFBP3/GPC1/SLC37A4/ANXA2/CP/HK2/GCNT2	HNSCC	ANLN
Deg_ANLN_HNSCC.Rdata	HALLMARK_APICAL_SURFACE	38	-0.59612	-1.71565	0.00204613	0.00538454	0.00294733	1282	tags=26%, list=9%, signal=24%	RHCG/EFNA5/MDGA1/SLC2A4/TMEM8B/ATP6V0A4/GATA3/IL2RG/MAL/PKHD1	HNSCC	ANLN
Deg_ANLN_HNSCC.Rdata	HALLMARK_ADIPOGENESIS	190	0.273279	1.35788	0.00307392	0.00768479	0.00420641	3203	tags=36%, list=22%, signal=28%	DHCR7/FABP4/MCCC1/ANGPTL4/NDUFB7/SLC25A10/COX7B/UQCRC1/ECHS1/IMMT/SLC1A5/SOD1/CYC1/CAVIN1/PFKL/CAVIN2/COX8A/ESYT1/RAB34/UQCR10/MDH2/UQCRQ/POR/SLC25A1/UBC/NDUFAB1/AIFM1/ACADS/COQ9/SQOR/COQ5/NDUFS3/ARL4A/IDH3G/GPD2/NMT1/ATP1B3/SDHB/COL4A1/UCK1/PRDX3/CD151/PGM1/ACLY/PFKFB3/DLD/PREB/TKT/SLC5A6/GPAM/GRPEL1/FAH/PTCD3/GPX4/COQ3/RIOK3/APLP2/TST/TALDO1/SUCLG1/PLIN2/ESRRA/DHRS7/GPHN/ACO2/IDH1/SAMM50/YWHAG	HNSCC	ANLN
Deg_ANLN_HNSCC.Rdata	HALLMARK_EPITHELIAL_MESENCHYMAL_TRANSITION	197	0.261534	1.30611	0.00435867	0.0103778	0.00568048	1697	tags=20%, list=12%, signal=18%	CXCL8/TFPI2/LAMC2/CXCL6/SLC6A8/FBN2/DKK1/MCM7/LGALS1/MMP3/PTHLH/LAMA3/FLNA/SERPINH1/TGFBI/VEGFA/TNC/TNFRSF12A/FSTL3/PLOD1/IL6/TNFAIP3/COLGALT1/COL7A1/VEGFC/LAMC1/CAPG/PPIB/ITGA5/NT5E/ENO2/ITGA2/THBS1/MMP1/IGFBP3/GPC1/DST/MEST/CXCL1	HNSCC	ANLN
Deg_ANLN_HNSCC.Rdata	HALLMARK_INFLAMMATORY_RESPONSE	181	0.26908	1.37022	0.00744601	0.0169228	0.00926298	1695	tags=18%, list=12%, signal=16%	CXCL8/OSM/IL1B/AQP9/CD70/CXCL6/IL1A/CCL20/F3/FFAR2/ADM/CCL24/TPBG/ADRM1/NFKBIA/FPR1/CXCL10/HAS2/IL6/OSMR/SELE/IFITM1/ITGA5/EDN1/CLEC5A/TLR2/MYC/NLRP3/TNFAIP6/ICAM1/PDPN/MARCO/SPHK1	HNSCC	ANLN
Deg_ANLN_HNSCC.Rdata	HALLMARK_SPERMATOGENESIS	81	0.324396	1.45413	0.0119397	0.0259559	0.0142075	754	tags=21%, list=5%, signal=20%	RPL39L/CCNA1/KIF2C/POMC/AURKA/RFC4/NEK2/CCNB2/BUB1/TTK/CDKN3/CDK1/HSPA2/TOPBP1/DBF4/IL13RA2/NCAPH	HNSCC	ANLN
Deg_ANLN_HNSCC.Rdata	HALLMARK_P53_PATHWAY	197	0.247609	1.23657	0.0124985	0.0260386	0.0142527	3173	tags=30%, list=22%, signal=24%	H1-2/IL1A/PCNA/NDRG1/RPL36/IER3/DDIT4/ITGB4/RPS12/RRAD/DDIT3/NUDT15/TCHH/DCXR/S100A10/HRAS/MKNK2/PLK2/ADA/RPL18/SLC3A2/H2AW/KRT17/IRAK1/STEAP3/RACK1/SPHK1/PROCR/GPX2/TAP1/TRIAP1/DEF6/TRIB3/SDC1/ABCC5/CASP1/DNTTIP2/CDH13/TP53/NINJ1/RAD9A/RAD51C/PDGFA/SEC61A1/GLS2/ELP1/CD82/SFN/WRAP73/SAT1/PPP1R15A/ST14/TRAFD1/AEN/BAK1/FAM162A/VAMP8/TRAF4/S100A4	HNSCC	ANLN
Deg_ANLN_HNSCC.Rdata	HALLMARK_INTERFERON_ALPHA_RESPONSE	96	0.276855	1.29209	0.0584858	0.116972	0.0640266	5206	tags=46%, list=36%, signal=29%	CXCL10/WARS1/PSME2/IFITM1/PSMA3/PSMB8/PSME1/PROCR/TAP1/LGALS3BP/PNPT1/CXCL11/IFITM3/CASP1/DHX58/BATF2/CMTR1/OGFR/UBE2L6/HLA-C/TRAFD1/IRF1/IFI35/ISG15/IFITM2/TRIM21/BST2/PSMB9/ADAR/TRIM25/IFI27/IL4R/LAP3/LY6E/RTP4/TXNIP/IFI44/CNP/MOV10/IRF7/PLSCR1/GBP2/GMPR/MVB12A	HNSCC	ANLN
Deg_ANLN_HNSCC.Rdata	HALLMARK_UV_RESPONSE_UP	150	0.242396	1.19855	0.0736294	0.141595	0.0775047	2731	tags=32%, list=19%, signal=26%	GAL/SLC6A8/FEN1/RFC4/EPCAM/HSPA2/PSMC3/MRPL23/SPR/RRAD/STIP1/TCHH/NFKBIA/FKBP4/IL6/TARS1/PDAP1/RPN1/PPT1/YKT6/ENO2/BSG/EIF5/PARP2/DDX21/POLR2H/ICAM1/H2AX/CDK2/PRPF3/CDC5L/TAP1/UROD/HLA-F/DNAJA1/KLHDC3/HYAL2/NPTX2/POLE3/GRPEL1/DNAJB1/GLS/MAOA/TFRC/IGFBP2/NAT1/CHKA/MMP14	HNSCC	ANLN
Deg_ANLN_HNSCC.Rdata	HALLMARK_ANDROGEN_RESPONSE	97	0.262286	1.22981	0.0925553	0.171399	0.0938182	1398	tags=15%, list=10%, signal=14%	KRT8/KRT19/SPDEF/NDRG1/XRCC6/AKT1/ADRM1/CENPN/CCND1/ADAMTS1/ACTN1/XRCC5/HMGCS1/SMS/NKX3-1	HNSCC	ANLN
Deg_ANLN_HNSCC.Rdata	HALLMARK_CHOLESTEROL_HOMEOSTASIS	72	0.27227	1.18453	0.109847	0.196155	0.107369	3119	tags=38%, list=22%, signal=30%	DHCR7/ALCAM/ACAT2/CYP51A1/ALDOC/FDPS/TNFRSF12A/S100A11/NSDHL/PMVK/HMGCS1/FADS2/EBP/FDFT1/SEMA3B/TRIB3/GUSB/PLAUR/CTNNB1/FASN/ANXA5/FBXO6/CD9/CHKA/NIBAN1/ACTG1/SQLE	HNSCC	ANLN
Deg_ANLN_HNSCC.Rdata	HALLMARK_UV_RESPONSE_DN	144	-0.36054	-1.22814	0.132642	0.228694	0.12518	4997	tags=44%, list=35%, signal=29%	SYNJ2/NRP1/FYN/CDKN1B/LPAR1/SLC7A1/PTPRM/ABCC1/RXRA/DLC1/ADGRL2/KIT/TJP1/PDLIM5/APBB2/GJA1/NR1D2/ICA1/DYRK1A/COL11A1/BDNF/TGFBR3/PPARG/PTEN/ARHGEF9/PMP22/RASA2/INSIG1/RGS4/ATXN1/WDR37/CAP2/SCHIP1/TGFBR2/MGLL/SYNE1/ACVR2A/AKT3/AGGF1/INPP4B/DDAH1/AMPH/IGFBP5/CCN1/CDON/DAB2/MAP2K5/PLPP3/CELF2/KCNMA1/RUNX1/NFIB/PRKAR2B/PRDM2/ZMIZ1/FBLN5/RBPMS/PTGFR/COL1A1/CITED2/MMP16/KALRN/MAGI2/CACNA1A	HNSCC	ANLN
Deg_ANLN_HNSCC.Rdata	HALLMARK_INTERFERON_GAMMA_RESPONSE	195	0.213371	1.0509	0.193845	0.323075	0.176841	3446	tags=29%, list=24%, signal=22%	PTGS2/PFKP/PLA2G4A/MT2A/TNFAIP2/HLA-G/NFKBIA/FPR1/CXCL10/IL6/TNFAIP3/WARS1/PSME2/PSMA3/XCL1/PSMB8/IDO1/HLA-B/NUP93/PSME1/TNFAIP6/MTHFD2/ICAM1/TAP1/ARL4A/SOCS3/LGALS3BP/PNPT1/BPGM/CXCL11/IFITM3/FCGR1A/CASP1/DHX58/BATF2/MVP/CMTR1/CD69/OGFR/UBE2L6/TOR1B/HLA-A/TRAFD1/SOD2/VAMP8/IRF1/IFI35/ISG15/HIF1A/PNP/IFITM2/OAS3/GZMA/PDE4B/CASP7/TRIM21	HNSCC	ANLN
Deg_ANLN_HNSCC.Rdata	HALLMARK_PI3K_AKT_MTOR_SIGNALING	101	0.22998	1.09104	0.268476	0.433027	0.237025	2658	tags=27%, list=19%, signal=22%	PPP1CA/CDK1/GNGT1/E2F1/AP2M1/DDIT3/AKT1/RPS6KA1/EGFR/SLC2A1/HRAS/MKNK2/CDK4/CFL1/ECSIT/ARPC3/HSP90B1/ARF1/CDK2/GRK2/ACACA/TRIB3/NGF/TRAF2/CALR/PIN1/NFKBIB	HNSCC	ANLN
Deg_ANLN_HNSCC.Rdata	HALLMARK_REACTIVE_OXYGEN_SPECIES_PATHWAY	47	0.281097	1.09306	0.303571	0.47433	0.259633	3853	tags=49%, list=27%, signal=36%	PFKP/PRDX2/GCLC/SOD1/NQO1/PDLIM1/NDUFS2/PRDX1/NDUFA6/MGST1/PRDX4/CDKN2D/HMOX2/GPX4/SOD2/NDUFB4/STK25/PTPA/JUNB/GSR/OXSR1/ERCC2/PRDX6	HNSCC	ANLN
Deg_ANLN_HNSCC.Rdata	HALLMARK_IL6_JAK_STAT3_SIGNALING	78	0.231149	1.04008	0.336283	0.50952	0.278895	1806	tags=17%, list=13%, signal=15%	CSF2/IL1B/CXCL3/TNFRSF12A/HAX1/CXCL10/IL6/OSMR/IL1R2/TNF/TLR2/CXCL1/SOCS3	HNSCC	ANLN
Deg_ANLN_HNSCC.Rdata	HALLMARK_KRAS_SIGNALING_UP	185	-0.309737	-1.06835	0.359133	0.525855	0.287836	4021	tags=36%, list=28%, signal=26%	AKAP12/IL10RA/STRN/ADGRA2/ADAMDEC1/ID2/DOCK2/ENG/PTCD2/CMKLR1/ACE/EVI5/PTBP2/PPBP/CDADC1/SATB1/TRIB2/IRF8/ST6GAL1/NAP1L2/MMD/LY96/ETV5/FLT4/HDAC9/BTC/TMEM158/PRDM1/MAFB/CCSER2/IKZF1/F13A1/TMEM176A/CFB/HOXD11/MALL/ALDH1A2/EMP1/RBM4/HKDC1/ITGBL1/ANKH/PRRX1/CD37/HSD11B1/CAB39L/MYCN/CSF2RA/ABCB1/SOX9/RELN/PEG3/GLRX/TNNT2/SCN1B/EREG/SNAP25/SERPINA3/TSPAN7/MAP4K1/TPH1/KIF5C/APOD/RBP4/ARG1/IL2RG/IGF2	HNSCC	ANLN
Deg_ANLN_HNSCC.Rdata	HALLMARK_ESTROGEN_RESPONSE_EARLY	195	-0.305815	-1.06073	0.368098	0.525855	0.287836	2892	tags=24%, list=20%, signal=20%	MUC1/BCL2/DYNLT3/SNX24/OLFM1/NCOR2/B4GALT1/DEPTOR/ABCA3/GAB2/SLC27A2/SLC19A2/FAM102A/PDLIM3/MYB/MSMB/INHBB/CXCL12/TOB1/SLC22A5/SEC14L2/HSPB8/CALB2/KLK10/KAZN/SLC7A2/SYNGR1/MPPED2/CLIC3/FCMR/FOXC1/ELOVL2/TUBB2B/TTC39A/KRT13/PGR/RET/TJP3/CCN5/ANXA9/NPY1R/AR/GREB1/GFRA1/MAPT/EGR3/CBFA2T3	HNSCC	ANLN
Deg_ANLN_HNSCC.Rdata	HALLMARK_HEDGEHOG_SIGNALING	32	-0.360551	-1.00936	0.475578	0.660526	0.361551	2559	tags=25%, list=18%, signal=21%	PTCH1/SHH/UNC5C/HEY1/HEY2/RTN1/ACHE/CRMP1	HNSCC	ANLN
Deg_ANLN_HNSCC.Rdata	HALLMARK_PROTEIN_SECRETION	94	0.211254	0.980447	0.546667	0.738739	0.404362	4259	tags=35%, list=30%, signal=25%	KRT18/BNIP3/AP2M1/SCRN1/EGFR/SOD1/ATP1A1/PPT1/YKT6/GLA/AP2B1/ARF1/DST/COPB1/SCAMP3/ZW10/ERGIC3/M6PR/COPB2/CAV2/COPE/CD63/AP2S1/CLTC/DNM1L/SNX2/SGMS1/TOM1L1/TMX1/NAPG/AP3S1/VPS45/COG2	HNSCC	ANLN
Deg_ANLN_HNSCC.Rdata	HALLMARK_PEROXISOME	95	0.201534	0.934656	0.625	0.818271	0.447896	3131	tags=29%, list=22%, signal=23%	CEL/ALDH1A1/TOP2A/SLC35B2/FDPS/PRDX5/SOD1/HRAS/TSPO/IDH2/FIS1/ECI2/HSD3B7/PRDX1/DHCR24/ABCC5/GNPAT/MSH2/MVP/PEX6/ALDH9A1/EHHADH/PEX11A/CNBP/CTPS1/SOD2/RDH11/IDH1	HNSCC	ANLN
Deg_ANLN_HNSCC.Rdata	HALLMARK_BILE_ACID_METABOLISM	89	-0.280966	-0.911412	0.638251	0.818271	0.447896	4004	tags=33%, list=28%, signal=24%	LIPE/ABCA5/EPHX2/ATXN1/GCLM/EFHC1/PEX26/ABCA4/SULT2B1/AMACR/NR3C2/ABCA2/ABCA3/CYP39A1/CH25H/SLC27A2/MLYCD/ALDH8A1/SLCO1A2/DIO2/ABCD2/ABCA6/CYP7B1/BMP6/ABCA9/ABCA8/BBOX1/PIPOX/AR	HNSCC	ANLN
Deg_ANLN_HNSCC.Rdata	HALLMARK_ALLOGRAFT_REJECTION	182	-0.264637	-0.912842	0.658436	0.823045	0.450509	3448	tags=26%, list=24%, signal=20%	CCR2/IRF8/IL15/C2/TAPBP/TLR6/ACVR2A/CD96/CCR5/UBE2D1/IL18/HDAC9/CD3G/WAS/HLA-DMB/IL10/CD4/IL16/ITGAL/HLA-DQA1/BCL3/FCGR2B/TRAT1/CD3E/CD28/CXCR3/CCL19/TGFB1/INHBB/HLA-DOB/PRKCB/ITK/TPD52/CDKN2A/FASLG/LTB/KLRD1/IRF4/CXCL13/KRT1/EREG/ACHE/MAP4K1/CD79A/RPL3L/CCL22/CD1D/IL2RG	HNSCC	ANLN
Deg_ANLN_HNSCC.Rdata	HALLMARK_APICAL_JUNCTION	178	-0.251653	-0.867561	0.753862	0.919344	0.50322	2848	tags=19%, list=20%, signal=16%	SPEG/PCDH1/RHOF/ARHGEF6/B4GALT1/ALOX15B/LAYN/JAM3/WASL/FLNC/ICAM2/ACTC1/SORBS3/ADAMTS5/KRT31/NFASC/ADAM23/NEXN/CD34/PPP2R2C/CALB2/ITGA10/DSC1/CLDN11/CD209/ACTN2/ACTA1/NRAP/CDH6/NEGR1/NLGN2/NRXN2/TMEM8B/CDSN	HNSCC	ANLN
Deg_ANLN_HNSCC.Rdata	HALLMARK_COAGULATION	101	0.174909	0.829784	0.928571	0.967873	0.529783	3357	tags=29%, list=23%, signal=22%	TFPI2/F3/MMP3/PLEK/PLAT/CRIP2/F12/ITGA2/THBS1/MMP15/PLAU/GNB2/MMP1/CTSB/PEF1/MMP9/S100A13/TIMP1/MMP11/CD9/MMP14/LTA4H/DUSP6/CAPN2/PRSS23/MMP10/ADAM9/FN1/CSRP1	HNSCC	ANLN
Deg_ANLN_HNSCC.Rdata	HALLMARK_IL2_STAT5_SIGNALING	188	-0.227997	-0.787394	0.888774	0.967873	0.529783	4329	tags=34%, list=30%, signal=24%	SPRY4/CCNE1/MAFF/PHTF2/CSF1/GUCY1B1/DHRS3/AGER/IL10RA/GABARAPL1/CDC42SE2/ADAM19/KLF6/TIAM1/TTC39B/GALM/POU2F1/FGL2/IL18R1/IRF8/RHOH/FAM126B/ECM1/SMPDL3A/AMACR/PTGER2/MUC1/BCL2/CDKN1C/ITIH5/PTCH1/HIPK2/IL10/BATF3/CD48/ENPP1/AHR/S100A1/RRAGD/EMP1/TLR7/BMPR2/TNFSF11/SPRED2/CCR4/RORA/SH3BGRL2/CAPN3/ETFBKMT/LTB/EOMES/PLAGL1/TNFRSF9/SHE/F2RL2/ABCB1/IRF4/SOCS2/CD79B/HOPX/IKZF4/ENO3/PENK	HNSCC	ANLN
Deg_ANLN_HNSCC.Rdata	HALLMARK_ANGIOGENESIS	30	0.209868	0.732082	0.866972	0.967873	0.529783	580	tags=7%, list=4%, signal=6%	CXCL6/VEGFA	HNSCC	ANLN
Deg_ANLN_HNSCC.Rdata	HALLMARK_TGF_BETA_SIGNALING	52	-0.24032	-0.726587	0.864608	0.967873	0.529783	4840	tags=35%, list=34%, signal=23%	XIAP/BMP2/TJP1/SMAD6/PPM1A/UBE2D3/SKIL/ID2/ENG/ACVR1/CDKN1C/NCOR2/FKBP1A/HIPK2/WWTR1/BMPR2/TGFB1/SKI	HNSCC	ANLN
Deg_ANLN_HNSCC.Rdata	HALLMARK_XENOBIOTIC_METABOLISM	167	-0.208402	-0.71693	0.929158	0.967873	0.529783	1515	tags=10%, list=11%, signal=9%	MPP2/CYP1A1/SLC6A12/ABCC2/HSD11B1/ABCD2/VNN1/CYP2E1/HSD17B2/CES1/PDK4/GAD1/RBP4/CDO1/ATOH8/ARG1/DDC	HNSCC	ANLN
Deg_ANLN_HNSCC.Rdata	HALLMARK_WNT_BETA_CATENIN_SIGNALING	39	-0.23297	-0.669887	0.912935	0.967873	0.529783	2686	tags=21%, list=19%, signal=17%	NCOR2/NOTCH4/PTCH1/TCF7/PSEN2/HEY1/HEY2/NKD1	HNSCC	ANLN
Deg_ANLN_HNSCC.Rdata	HALLMARK_NOTCH_SIGNALING	32	-0.23346	-0.653572	0.921594	0.967873	0.529783	3426	tags=28%, list=24%, signal=21%	ARRB1/WNT2/HEYL/FZD5/WNT5A/DTX1/PSEN2/ST3GAL6/TCF7L2	HNSCC	ANLN
Deg_ANLN_HNSCC.Rdata	HALLMARK_COMPLEMENT	179	-0.195709	-0.674483	0.972165	0.992005	0.542992	4352	tags=28%, list=30%, signal=20%	DOCK9/KYNU/PIK3CA/MAFF/CASP10/APOBEC3G/JAK2/L3MBTL4/RASGRP1/DGKH/CTSO/DUSP5/MMP13/SIRT6/VCPIP1/CD36/C2/APOC1/SH2B3/CEBPB/DOCK10/PIK3CG/DGKG/FCN1/WAS/SERPING1/NOTCH4/PRSS36/CFB/PRSS3/BRPF3/ZEB1/GNG2/CASP9/F8/S100A12/CTSV/GZMK/CDA/CR1/TIMP2/ZFPM2/PHEX/DPP4/ACTN2/APOBEC3F/F5/KCNIP2/GATA3/CR2	HNSCC	ANLN
Deg_ANLN_HNSCC.Rdata	HALLMARK_HEME_METABOLISM	171	-0.141372	-0.486083	1	1	0.547368	5305	tags=35%, list=37%, signal=22%	MPP1/GYPC/ADD1/KDM7A/MARK3/YPEL5/SLC11A2/ASNS/ANK1/CLIC2/BNIP3L/RAP1GAP/NUDT4/TMCC2/ADIPOR1/MXI1/TSPAN5/FOXO3/SLC6A9/NFE2/C3/ENDOD1/MOSPD1/ELL2/KLF3/ERMAP/RANBP10/DAAM1/VEZF1/TNRC6B/AQP3/MARCHF8/EPB41/GCLM/SEC14L1/SIDT2/BTG2/SYNJ1/SLC30A1/ABCB6/MBOAT2/ATP6V0A1/FOXJ2/ABCG2/TNS1/PSMD9/BMP2K/HEBP1/DCAF10/UCP2/SPTB/ALDH1L1/TENT5C/ADD2/KAT2B/ACKR1/TAL1/BCAM/FN3K	HNSCC	ANLN
Deg_ANLN_LSCC.Rdata	HALLMARK_E2F_TARGETS	199	0.71972	3.2853	1e-10	5.55556e-10	2.45614e-10	3121	tags=79%, list=21%, signal=63%	HMMR/DLGAP5/SPC25/DIAPH3/CDKN3/TOP2A/ANP32E/DEPDC1/CDC25A/RAD51AP1/CDK1/RRM2/MELK/KIF4A/TRA2B/SPC24/STMN1/MCM4/BUB1B/CKS2/CCNB2/E2F8/KPNA2/MAD2L1/PLK4/ORC6/UBE2T/POLD3/TFRC/ASF1B/BIRC5/EZH2/DSCC1/AURKA/BRCA2/RFC3/GINS4/HMGB3/SPAG5/CDCA3/BRMS1L/DEK/MCM6/CENPE/CCNE1/AURKB/BRCA1/SMC4/HMGB2/LMNB1/KIF2C/GINS1/RANBP1/CHEK1/TMPO/DONSON/MCM3/PAICS/CDCA8/CKS1B/PTTG1/HMGA1/ATAD2/USP1/MSH2/CDC20/RACGAP1/CSE…	LSCC	ANLN
Deg_ANLN_LSCC.Rdata	HALLMARK_G2M_CHECKPOINT	198	0.674319	3.08999	1e-10	5.55556e-10	2.45614e-10	2130	tags=57%, list=14%, signal=49%	HMMR/NDC80/TTK/CDKN3/TOP2A/ODC1/BUB1/HOXC10/CDC25A/CDK1/SNRPD1/EXO1/KIF4A/CENPF/CDC6/KIF15/TRA2B/KNL1/PRC1/STMN1/PBK/CKS2/CCNB2/NEK2/KPNA2/MAD2L1/PLK4/ORC6/KIF23/BIRC5/EZH2/GINS2/CDC45/AURKA/BRCA2/KIF11/TPX2/CCNA2/HMGB3/MCM6/CENPE/AURKB/FBXO5/STIL/SMC2/SMC4/LMNB1/KIF2C/UBE2C/CHEK1/TMPO/MCM3/DKC1/DBF4/KIF20B/CKS1B/PTTG1/CDC7/TRAIP/HMGA1/E2F3/CDC20/RACGAP1/MKI67/SRSF1/TROAP/CENPA/CBX1/H2AZ1/PRMT5/J…	LSCC	ANLN
Deg_ANLN_LSCC.Rdata	HALLMARK_MYC_TARGETS_V1	200	0.650179	2.9761	1e-10	5.55556e-10	2.45614e-10	4405	tags=82%, list=30%, signal=58%	TYMS/ODC1/SNRPD1/TRA2B/MCM4/KPNA2/MAD2L1/CDC45/RFC4/CCNA2/DEK/MCM6/RANBP1/SSB/ILF2/USP1/VDAC3/CDC20/SRSF1/CBX3/PCNA/H2AZ1/SET/CSTF2/HPRT1/GLO1/VBP1/CLNS1A/HSP90AB1/RRM1/POLE3/HDAC2/EIF1AX/XPO1/PSMD14/PRPS2/POLD2/SNRPG/FBL/PSMC6/UBA2/RPS3/MCM7/SYNCRIP/CCT7/CDK2/CCT3/MYC/NCBP2/PSMA4/EIF2S2/DDX21/TFDP1/SRSF3/RAN/SRPK1/NPM1/ABCE1/HNRNPR/PTGES3/EIF3J/EIF2S1/NOP16/PSMD7/PSMB3/MRPL9/DDX18/CCT4/SNRPB2/ER…	LSCC	ANLN
Deg_ANLN_LSCC.Rdata	HALLMARK_EPITHELIAL_MESENCHYMAL_TRANSITION	198	-0.615881	-2.71327	1e-10	5.55556e-10	2.45614e-10	2519	tags=65%, list=17%, signal=54%	PRSS2/MFAP5/GPX7/EDIL3/CAPG/TPM1/ITGAV/MMP3/FSTL1/SNTB1/TNC/TIMP1/TPM2/CALD1/IL6/FLNA/ITGB3/PTX3/BASP1/FAP/DPYSL3/NID2/VEGFC/VIM/EMP3/RHOB/APLP1/INHBA/TGFBI/P3H1/IL32/LUM/SDC1/CADM1/POSTN/FUCA1/CDH11/GADD45A/BMP1/FZD8/MMP14/PLOD3/IL15/COL5A3/ANPEP/TGM2/ITGB5/GPC1/ADAM12/LOXL2/SLIT2/CTHRC1/PCOLCE/SFRP1/IGFBP4/SERPINE1/LGALS1/WIPF1/HTRA1/VCAN/DCN/PTHLH/GJA1/SPARC/NNMT/GLIPR1/RGS4/PMEPA1/DAB2/GADD45…	LSCC	ANLN
Deg_ANLN_LSCC.Rdata	HALLMARK_INFLAMMATORY_RESPONSE	185	-0.580315	-2.54305	1e-10	5.55556e-10	2.45614e-10	2653	tags=52%, list=18%, signal=44%	OSMR/CLEC5A/CD55/TIMP1/IL6/ITGB3/TLR3/MSR1/TLR1/ABCA1/NOD2/NFKB1/PTAFR/CD14/TNFAIP6/C3AR1/IRF1/TLR2/IL18R1/PTPRE/IL1B/EMP3/RASGRP1/FPR1/INHBA/CYBB/MEFV/LIF/AXL/PDE4B/IL10/IL18RAP/CMKLR1/LAMP3/LCP2/CSF3/KLF6/MMP14/IL15/P2RX7/TAPBP/IL4R/CSF1/IL15RA/SCARF1/SELL/CD82/SERPINE1/CXCR6/BEST1/CCRL2/STAB1/SLC4A4/CD40/SCN1B/IL7R/MARCO/IL1R1/SLC7A2/TNFRSF9/TNFRSF1B/IL2RB/HPN/C5AR1/CCL5/ICAM1/LCK/CCL17/SLC1A2…	LSCC	ANLN
Deg_ANLN_LSCC.Rdata	HALLMARK_ALLOGRAFT_REJECTION	181	-0.569606	-2.49093	1e-10	5.55556e-10	2.45614e-10	2945	tags=59%, list=20%, signal=48%	FASLG/JAK2/CAPG/F2R/IL27RA/CCR1/PTPN6/CCL13/IFNGR1/TIMP1/LY75/IL6/CCND2/FLNA/TLR3/HLA-E/TLR1/TLR2/IL1B/CD86/CD80/INHBA/DYRK3/LIF/TLR6/IL10/CTSS/SRGN/IL18RAP/CCL4/ST8SIA4/CCL11/LCP2/FYB1/IGSF6/GPR65/IL11/IL15/IL7/CD7/TAPBP/IL4R/STAT4/CSF1/CCR5/PTPRC/STAB1/CD8B/CD40/IL12RB1/FCGR2B/ETS1/CRTAM/CD96/TGFB1/IL2RB/FAS/HLA-DMB/CCL5/CD1D/HLA-DMA/ICAM1/CD8A/LCK/CD2/ITGB2/NCF4/CD247/HLA-DRA/HLA-DOA/THY1/CD4/…	LSCC	ANLN
Deg_ANLN_LSCC.Rdata	HALLMARK_COAGULATION	106	-0.613421	-2.48902	1e-10	5.55556e-10	2.45614e-10	1913	tags=46%, list=13%, signal=40%	CFH/BMP1/C1QA/CTSK/PLEK/MMP14/FYN/CTSO/RAPGEF3/THBD/SERPINE1/HTRA1/SPARC/CLU/PECAM1/CPQ/HPN/PLAT/VWF/C1R/MMP11/F8/DPP4/SERPING1/APOC1/C1S/C2/THBS1/C3/PROS1/FBN1/ACOX2/CTSE/COMP/FN1/TIMP3/LRP1/CTSH/CFD/MMP10/SERPINA1/MMP2/A2M/RGN/OLR1/F10/FGA/CPB2/FGG	LSCC	ANLN
Deg_ANLN_LSCC.Rdata	HALLMARK_TNFA_SIGNALING_VIA_NFKB	197	-0.548638	-2.42282	1e-10	5.55556e-10	2.45614e-10	3409	tags=53%, list=23%, signal=41%	ID2/MAFF/SOD2/TNIP2/FOSL2/NFKBIE/SNN/TNFSF9/RCAN1/REL/CXCL10/SPSB1/CDKN1A/KLF4/MAP3K8/ETS2/PNRC1/IER5/BHLHE40/CEBPD/ZC3H12A/TNC/IL6/NINJ1/PTX3/ABCA1/NFKB1/PFKFB3/TNFAIP6/LITAF/IRF1/JUNB/TLR2/PTPRE/IL1B/CD80/RNF19B/IL6ST/RHOB/INHBA/LIF/PDE4B/CFLAR/GADD45A/CCL4/KDM6B/CEBPB/PLEK/KLF6/SOCS3/DRAM1/PLPP3/NR4A2/PTGS2/EGR3/CSF1/IL15RA/NFKB2/PPP1R15A/EGR1/CXCL3/CD83/MSC/SERPINE1/RELB/CCRL2/IL7R/TRIB1/PMEP…	LSCC	ANLN
Deg_ANLN_LSCC.Rdata	HALLMARK_OXIDATIVE_PHOSPHORYLATION	197	0.479059	2.18759	1e-10	5.55556e-10	2.45614e-10	5557	tags=68%, list=38%, signal=43%	LDHB/CYCS/VDAC3/OPA1/MRPL15/ATP5MC3/UQCRFS1/TIMM50/SLC25A5/MRPL35/SDHD/LRPPRC/COX7B/NDUFC2/SUCLA2/NDUFB5/NDUFA6/NDUFS4/HCCS/MTX2/NDUFA5/IDH3A/COX7A2/PDHX/ATP5PD/IMMT/AFG3L2/MRPS22/TIMM9/ATP5MC1/COX6C/NDUFB7/ATP5PO/NDUFA8/NDUFB1/MRPL11/TIMM17A/CPT1A/COX11/VDAC2/COX5B/ATP5PB/GPI/IDH1/LDHA/NDUFA4/MDH1/MRPS12/PRDX3/UQCRH/OAT/FH/NDUFA1/COX6B1/UQCRC1/PDHA1/NDUFB3/MRPS11/TIMM8B/ATP5PF/ATP5F1B/TIMM13/SDH…	LSCC	ANLN
Deg_ANLN_LSCC.Rdata	HALLMARK_IL6_JAK_STAT3_SIGNALING	78	-0.627989	-2.39858	4.36822e-10	2.18411e-09	9.65606e-10	3339	tags=64%, list=23%, signal=50%	PTPN1/TNFRSF12A/SOCS1/IL10RB/CXCL10/PDGFC/IL1R2/MAP3K8/STAT3/CCR1/TNFRSF1A/TNFRSF21/OSMR/IFNGR1/TYK2/IL6/ITGB3/CD14/IRF1/TLR2/IL18R1/IL1B/IL6ST/LEPR/SOCS3/IL7/IL4R/CSF2RA/IL3RA/CSF1/IL15RA/CXCL3/ITGA4/ACVRL1/IL12RB1/IL1R1/TGFB1/TNFRSF1B/FAS/CSF3R/JUN/CD36/EBI3/TNF/CSF2RB/IL2RG/PIK3R5/CXCL13/A2M/LTB	LSCC	ANLN
Deg_ANLN_LSCC.Rdata	HALLMARK_MTORC1_SIGNALING	198	0.461224	2.1135	2.0391e-09	9.26862e-09	4.09771e-09	2799	tags=42%, list=19%, signal=35%	TXNRD1/BUB1/PHGDH/GCLC/CDC25A/RRM2/MCM4/TMEM97/TFRC/MLLT11/AURKA/BCAT1/SLC7A11/POLR3G/PSAT1/MTHFD2/STC1/EEF1E1/HPRT1/G6PD/TM7SF2/GMPS/PSMD14/DHCR7/CCT6A/PSMC6/CACYBP/UNG/ME1/ERO1A/HMGCS1/PSMA4/EIF2S2/DDX39A/PSMD12/PNO1/PLK1/NUFIP1/TCEA1/PSPH/NUP205/DHFR/ACSL3/PSMA3/HMGCR/CYB5B/IDI1/PGK1/SORD/SLC9A3R1/IMMT/PRDX1/HSPD1/TOMM40/MCM2/TPI1/PSMG1/ATP5MC1/ELOVL6/ENO1/MTHFD2L/PSMB5/CCNF/HMBS/EBP/PPIA/GOT1…	LSCC	ANLN
Deg_ANLN_LSCC.Rdata	HALLMARK_IL2_STAT5_SIGNALING	191	-0.46452	-2.03933	1.81094e-08	7.5456e-08	3.33595e-08	3232	tags=46%, list=22%, signal=36%	PRNP/SOCS1/ECM1/AHNAK/SMPDL3A/WLS/GBP4/BATF3/CXCL10/IL1R2/MAP3K8/CAPG/SPRY4/ITGAV/MAPKAPK2/BATF/BHLHE40/TNFRSF21/CA2/IFNGR1/CCND2/CD81/IL1RL1/NFKBIZ/PLEC/MAP6/IL18R1/XBP1/CD86/RHOB/APLP1/IKZF4/ABCB1/CTSZ/LIF/TNFSF11/IL10/SOCS2/HOPX/FGL2/KLF6/GPR65/PLPP1/TGM2/IL4R/IL3RA/CSF1/PENK/GLIPR2/SELL/PRAF2/CTLA4/CD83/EOMES/ICOS/NDRG1/GADD45B/TNFRSF9/TNFRSF1B/IL2RB/SHE/TLR7/MUC1/COL6A1/ADAM19/SLC39A8/CAPN3/…	LSCC	ANLN
Deg_ANLN_LSCC.Rdata	HALLMARK_MITOTIC_SPINDLE	197	0.430524	1.96596	1.01988e-07	3.92261e-07	1.73421e-07	1629	tags=21%, list=11%, signal=19%	ANLN/DLGAP5/NDC80/TTK/TOP2A/BUB1/CDK1/KIF4A/CENPF/KIF15/PRC1/CCNB2/ECT2/NEK2/KIF23/BIRC5/AURKA/BRCA2/KIF11/TPX2/CENPE/FBXO5/SASS6/SMC4/LMNB1/KIF2C/KIF20B/RACGAP1/CKAP5/CTTN/CD2AP/SAC3D1/CEP57/CENPJ/LRPPRC/ESPL1/DLG1/PLK1/KIF22/SMC3/ARF6	LSCC	ANLN
Deg_ANLN_LSCC.Rdata	HALLMARK_COMPLEMENT	180	-0.459737	-2.00801	1.22615e-07	4.3791e-07	1.93603e-07	2659	tags=47%, list=18%, signal=39%	IRF2/MAFF/CTSB/GNAI2/CASP1/TFPI2/ANG/CBLB/S100A9/PRSS36/RHOG/FCER1G/JAK2/PLA2G4A/CA2/PRKCD/LGMN/CD55/PLA2G7/DOCK4/TIMP1/APOBEC3G/IL6/LTF/GNG2/IRF1/RASGRP1/LIPA/CSRP1/CTSS/CASP10/KCNIP2/CFH/C1QA/C1QC/LCP2/CEBPB/PLEK/MMP14/FYN/CTSO/SH2B3/CR1/PHEX/GNGT2/F5/SERPINE1/NOTCH4/CTSD/PIK3CG/CLU/DOCK10/ERAP2/CPQ/CCL5/LCK/ITGAM/TIMP2/PLAT/C1R/F8/DPP4/ZFPM2/WAS/CD36/SERPING1/APOC1/C1S/C2/C3/CPM/PIK3R5/TNFAIP3…	LSCC	ANLN
Deg_ANLN_LSCC.Rdata	HALLMARK_MYC_TARGETS_V2	56	0.612467	2.25079	3.3325e-07	1.11083e-06	4.91105e-07	3533	tags=70%, list=24%, signal=53%	MCM4/TMEM97/PLK4/BYSL/IMP4/CBX3/NIP7/SLC29A2/UNG/MYC/NDUFAF4/MRTO4/NPM1/WDR43/PLK1/NOP16/DDX18/MPHOSPH10/AIMP2/PHB/SORD/PA2G4/HSPD1/DCTPP1/NOLC1/NOP56/LAS1L/FARSA/TFB2M/PES1/GNL3/UTP20/RRP9/MCM5/PRMT3/TBRG4/WDR74/EXOSC5/HSPE1	LSCC	ANLN
Deg_ANLN_LSCC.Rdata	HALLMARK_MYOGENESIS	153	-0.455689	-1.94333	1.06535e-06	3.32923e-06	1.47187e-06	3646	tags=50%, list=25%, signal=38%	DMPK/ATP6AP1/MYO1C/PLXNB2/TSC2/PDE4DIP/SMTN/LPIN1/APLNR/PRNP/COL15A1/FOXO4/MYH9/DTNA/APP/SORBS3/HSPB8/ITGA7/CDKN1A/AGRN/SPDEF/BHLHE40/MEF2D/TPM2/DMD/TNNT3/DENND2B/PSEN2/GAA/SSPN/MRAS/AK1/CACNA1H/PDLIM7/SPEG/FABP3/PPP1R3C/ITGB5/BIN1/ADAM12/MAPRE3/COX7A1/IGFBP7/SPARC/CLU/GADD45B/TGFB1/DAPK2/MEF2C/SGCD/IGF1/COL3A1/PTP4A3/CD36/VIPR1/SORBS1/COL6A2/LSP1/COL6A3/ACHE/TAGLN/AEBP1/FHL1/GPX3/PTGIS/CRYAB/CFD…	LSCC	ANLN
Deg_ANLN_LSCC.Rdata	HALLMARK_KRAS_SIGNALING_UP	185	-0.429652	-1.88282	1.32944e-06	3.69289e-06	1.63265e-06	2667	tags=38%, list=18%, signal=32%	ADAMDEC1/CA2/F13A1/TLR8/CCND2/C3AR1/SERPINA3/GLRX/IL1B/GADD45G/INHBA/MAFB/GPNMB/PTPRR/ABCB1/LIF/FUCA1/CTSS/CMKLR1/ADAM8/CFH/ACE/LCP1/PIGR/PTGS2/AKAP12/TMEM176B/LAPTM5/CSF2RA/PPP1R15A/HSD11B1/FLT4/PRDM1/ENG/ADGRA2/ITGBL1/SCN1B/IL7R/TRIB1/CPE/ETS1/PECAM1/TNFRSF1B/TMEM176A/LAT2/GFPT2/ITGB2/PLAT/MMP11/PRRX1/ST6GAL1/CXCR4/RGS16/SPON1/MAP4K1/DOCK2/IL10RA/IL2RG/IKZF1/TRAF1/TNFAIP3/ANKH/IL33/IRF8/GYPC/RB…	LSCC	ANLN
Deg_ANLN_LSCC.Rdata	HALLMARK_INTERFERON_GAMMA_RESPONSE	196	-0.423491	-1.87058	1.29756e-06	3.69289e-06	1.63265e-06	3420	tags=42%, list=23%, signal=33%	IRF2/HLA-A/SOD2/CASP1/PTPN1/SOCS1/PARP14/IFNAR2/PML/GBP4/MT2A/MARCHF1/PSMB10/CXCL10/CDKN1A/JAK2/STAT3/RBCK1/PLA2G4A/PTPN6/NOD1/SAMHD1/IL6/LATS2/NFKB1/TNFAIP6/NLRC5/IRF1/CD86/MVP/HLA-B/EIF4E3/FPR1/FCGR1A/PDE4B/CMKLR1/CFH/ST8SIA4/ISG20/FGL2/LCP2/SOCS3/IFI30/IL15/SSPN/PTGS2/P2RY14/IL7/TAPBP/IL4R/STAT4/IL15RA/VAMP5/IFITM2/CD40/IRF5/TXNIP/IL2RB/FAS/CCL5/HLA-DMA/ICAM1/ZBP1/ITGB7/HLA-DRB1/C1R/HLA-DQA1/C…	LSCC	ANLN
Deg_ANLN_LSCC.Rdata	HALLMARK_APICAL_JUNCTION	179	-0.424513	-1.85382	2.60108e-06	6.84495e-06	3.02619e-06	3406	tags=46%, list=23%, signal=36%	ADAM23/EGFR/LAMB3/VAV2/FSCN1/MMP9/TRO/STX4/CD276/LDLRAP1/ACTB/B4GALT1/SGCE/NRXN2/GNAI2/SYMPK/THBS3/ITGA10/LAMC2/CLDN15/PKD1/MYH9/SDC3/EPB41L2/ACTN1/SORBS3/PARVA/CNN2/ADAMTS5/SHC1/PPP2R2C/MSN/CD209/CERCAM/CD86/NECTIN3/RRAS/TGFBI/CDH11/TMEM8B/CD34/BMP1/NLGN2/FYB1/ITGA9/AKT3/NEXN/SPEG/SLIT2/EVL/JAM3/RAC2/IRS1/PTPRC/ZYX/VCAN/NEGR1/PECAM1/ARHGEF6/SIRPA/ICAM1/COL17A1/VWF/THY1/ICAM2/ACTG2/MYL9/COL16A1/T…	LSCC	ANLN
Deg_ANLN_LSCC.Rdata	HALLMARK_DNA_REPAIR	147	0.424063	1.86194	1.66041e-05	4.15102e-05	1.83519e-05	5103	tags=53%, list=35%, signal=35%	TYMS/POLD3/ZWINT/RFC4/RFC3/RAD51/FEN1/POLR1C/ARL6IP1/CDA/PCNA/UPF3B/HPRT1/POLA1/GTF2A2/RPA3/PRIM1/NT5C3A/POLR2H/GTF3C5/ALYREF/NUDT21/RFC5/SAC3D1/CSTF3/POLR2D/RFC2/NCBP2/POLB/POLH/RNMT/IMPDH2/POLA2/SSRP1/NELFCD/NME1/POLR3C/TAF13/RAE1/POLR2I/MPC2/CETN2/MRPL40/POLE4/SF3A3/DUT/TAF9/GTF2H3/PNP/TP53/LIG1/BCAP31/NME4/SRSF6/NELFE/SNAPC5/POLR2F/GTF2H1/RALA/UMPS/DAD1/TSG101/ERCC4/TARBP2/SMAD5/POLR2K/RAD52/…	LSCC	ANLN
Deg_ANLN_LSCC.Rdata	HALLMARK_SPERMATOGENESIS	87	0.481965	1.9357	3.21338e-05	7.65091e-05	3.38251e-05	2328	tags=41%, list=16%, signal=35%	YBX2/TUBA3C/TTK/CDKN3/CCNA1/BUB1/CDK1/CCNB2/NEK2/DMC1/EZH2/AURKA/GSTM3/RFC4/KIF2C/POMC/NCAPH/DBF4/NOS1/VDAC3/TALDO1/TSN/RPL39L/ZC2HC1C/MLF1/PARP2/CLGN/TOPBP1/GMCL1/PSMG1/DCC/MAP7/COIL/ARL4A/HSPA2/IL12RB2	LSCC	ANLN
Deg_ANLN_LSCC.Rdata	HALLMARK_UV_RESPONSE_DN	144	-0.411433	-1.73964	0.000207581	0.000471776	0.000208575	2828	tags=32%, list=19%, signal=26%	PRKCE/PRKCA/BHLHE40/INPP4B/ATP2B4/ITGB3/WDR37/NFKB1/PTPN21/FHL2/MAGI2/ZMIZ1/CITED2/DBP/LTBP1/FYN/PLPP3/AKT3/ARHGEF9/CACNA1A/SERPINE1/KCNMA1/IRS1/GJA1/SMAD7/MGLL/RGS4/DAB2/PIK3CD/PMP22/PTPRM/TGFBR2/COL11A1/COL3A1/CELF2/RBPMS/PDGFRB/SYNE1/AMPH/PTGFR/COL1A2/DUSP1/DLC1/FBLN5/COL1A1/CCN1	LSCC	ANLN
Deg_ANLN_LSCC.Rdata	HALLMARK_GLYCOLYSIS	186	0.360712	1.64194	0.000412392	0.000896504	0.000396349	3175	tags=33%, list=22%, signal=26%	CHST4/HMMR/DEPDC1/GCLC/CDK1/STMN1/NT5E/B3GNT3/AURKA/KIF20A/GPC3/SOX9/STC2/TXN/GNE/TALDO1/STC1/CENPA/HS6ST2/SOD1/EFNA3/G6PD/ME1/ERO1A/NASP/TGFA/GLCE/PGK1/NANP/PAXIP1/TPI1/ABCB6/POLR3K/ENO1/PGM2/BIK/FKBP4/SLC35A3/PPIA/GOT1/RPE/IDH1/LDHA/NSDHL/MDH1/SLC25A10/MET/AK4/SRD5A3/UGP2/PSMC4/VEGFA/PYGL/GOT2/ALDH7A1/HAX1/EGLN3/PRPS1/SDC2/GFUS/HOMER1	LSCC	ANLN
Deg_ANLN_LSCC.Rdata	HALLMARK_KRAS_SIGNALING_DN	130	0.384232	1.64336	0.000703805	0.00146626	0.000648241	1358	tags=22%, list=9%, signal=20%	COL2A1/TEX15/KLHDC8A/KLK8/YBX2/KRT1/BRDT/TFAP2B/CDKAL1/KRT4/ALOX12B/CCNA1/CLDN8/KLK7/RIBC2/WNT16/AKR1B10/NOS1/DLK2/SPRR3/LYPD3/ZC2HC1C/GTF3C5/HSD11B2/ADRA2C/BARD1/SLC6A14/PLAG1/STAG3	LSCC	ANLN
Deg_ANLN_LSCC.Rdata	HALLMARK_ANGIOGENESIS	30	-0.609089	-1.94047	0.00077451	0.00154902	0.00068483	3087	tags=63%, list=21%, signal=50%	COL5A2/APP/ITGAV/FSTL1/TNFRSF21/TIMP1/LRPAP1/CCND2/PDGFA/LUM/POSTN/KCNJ8/THBD/VCAN/COL3A1/CXCL6/LPL/SLCO2A1/OLR1	LSCC	ANLN
Deg_ANLN_LSCC.Rdata	HALLMARK_APOPTOSIS	158	-0.367515	-1.57396	0.00176495	0.00339414	0.00150057	3381	tags=39%, list=23%, signal=31%	SOD2/PPP2R5B/CASP1/TNFRSF12A/PRF1/PEA15/CYLD/APP/CDKN1A/SATB1/FASLG/DAP/F2R/HSPB1/LEF1/IFNGR1/ADD1/TIMP1/IL6/CCND2/GUCY2D/RARA/CD14/IRF1/IL1B/RHOB/PLPPR4/LUM/DPYD/PSEN2/NEDD9/CFLAR/GADD45A/ISG20/EGR3/FEZ1/DCN/SMAD7/TXNIP/CLU/GADD45B/IGFBP6/NEFH/FAS/CD2/TIMP2/PLAT/JUN/BTG2/PLCB2/TNF/PDGFRB/ATF3/CD69/HGF/BGN/GPX3/ANKH/TIMP3/MMP2/BMP2/GSTM1	LSCC	ANLN
Deg_ANLN_LSCC.Rdata	HALLMARK_HYPOXIA	183	-0.334823	-1.46442	0.0049401	0.00914833	0.00404452	3769	tags=39%, list=26%, signal=30%	ACKR3/PGM1/CAVIN1/CHST3/RRAGD/PLAUR/HSPA5/HMOX1/PAM/MAFF/DDIT4/FOSL2/EXT1/KLF7/CAVIN3/MYH9/SDC3/DTNA/MT2A/NAGK/CDKN1A/PRKCA/PNRC1/BHLHE40/HEXA/DPYSL4/IDS/TPST2/CA12/LXN/IL6/PFKFB3/GLRX/AMPD3/SLC2A5/TGFBI/CITED2/NDST1/GAA/ISG20/KLF6/P4HA2/TGFB3/AKAP12/TGM2/PPP1R3C/GPC1/PPP1R15A/PPARGC1A/SERPINE1/SRPX/NDRG1/DCN/FBP1/SELENBP1/ETS1/TMEM45A/FOS/JUN/ZFP36/CXCR4/CCN2/ATF3/BGN/COL5A1/TNFAIP3/DUSP1/EDN2/C…	LSCC	ANLN
Deg_ANLN_LSCC.Rdata	HALLMARK_BILE_ACID_METABOLISM	89	-0.350821	-1.3742	0.0442984	0.0791043	0.0349724	1766	tags=19%, list=12%, signal=17%	ACSL5/RBP1/NR3C2/ALDH8A1/ABCD2/ABCA2/LCK/SULT1B1/ABCA6/CYP27A1/CYP7B1/ABCA9/HSD17B6/CYP39A1/ABCA8/BBOX1/ABCA3	LSCC	ANLN
Deg_ANLN_LSCC.Rdata	HALLMARK_TGF_BETA_SIGNALING	52	-0.394673	-1.4211	0.0494505	0.0852596	0.0376937	2300	tags=25%, list=16%, signal=21%	JUNB/SKI/NCOR2/ID3/PPP1R15A/SERPINE1/ENG/SMAD7/PMEPA1/TGFB1/THBS1/LTBP2/BMP2	LSCC	ANLN
Deg_ANLN_LSCC.Rdata	HALLMARK_ESTROGEN_RESPONSE_LATE	189	0.272805	1.24746	0.060241	0.100402	0.0443881	2128	tags=23%, list=14%, signal=20%	GAL/MYB/DHRS2/MAPT/TOP2A/CCNA1/SLC27A2/CDC6/KLK10/IGSF1/TMPRSS3/PLK4/GINS2/CYP4F11/NMU/KIF20A/STIL/SLC29A1/AGR2/CDC20/CKB/HPRT1/UGDH/OVOL2/PLAAT3/DHCR7/PRLR/XRCC3/RBBP8/TFAP2C/IL17RB/SCNN1A/IMPA2/MEST/TJP3/SLC16A1/SORD/SLC9A3R1/COX6C/FARP1/FKBP4/SLC2A8/DCXR	LSCC	ANLN
Deg_ANLN_LSCC.Rdata	HALLMARK_UNFOLDED_PROTEIN_RESPONSE	112	0.308387	1.29711	0.0659091	0.106305	0.046998	4042	tags=37%, list=28%, signal=27%	STC2/DKC1/CKS1B/PSAT1/MTHFD2/CEBPG/IFIT1/ERO1A/H2AX/EXOSC2/NPM1/EIF2S1/EIF4A2/NOLC1/NOP56/IARS1/LSM4/PAIP1/TARS1/EIF4G1/VEGFA/RRP9/POP4/YWHAZ/DDX10/BANF1/NFYB/MTREX/NFYA/NHP2/DNAJA4/EIF4E/EXOSC5/EXOSC4/GEMIN4/XPOT/EIF4A3/DCP2/TUBB2A/SDAD1/HSPA9	LSCC	ANLN
Deg_ANLN_LSCC.Rdata	HALLMARK_REACTIVE_OXYGEN_SPECIES_PATHWAY	47	0.382773	1.36294	0.0746269	0.116604	0.0515515	1783	tags=23%, list=12%, signal=21%	TXNRD1/NQO1/GCLC/TXN/GCLM/SOD1/G6PD/MGST1/PRDX2/NDUFA6/PRDX1	LSCC	ANLN
Deg_ANLN_LSCC.Rdata	HALLMARK_PANCREAS_BETA_CELLS	20	-0.460875	-1.35012	0.10586	0.160394	0.0709111	2657	tags=60%, list=18%, signal=49%	FOXO1/FOXA2/STXBP1/PCSK1/MAFB/SYT13/AKT3/VDR/PAK3/PCSK2/LMO2/DPP4	LSCC	ANLN
Deg_ANLN_LSCC.Rdata	HALLMARK_PROTEIN_SECRETION	94	0.299545	1.22076	0.12	0.176471	0.0780186	5373	tags=43%, list=37%, signal=27%	ANP32E/KRT18/SOD1/TMX1/BNIP3/TOM1L1/TPD52/SCAMP1/ZW10/DNM1L/NAPG/AP2M1/AP2B1/GLA/ADAM10/VPS45/VAMP7/VPS4B/YIPF6/COG2/TSG101/SCRN1/ATP7A/SEC22B/STAM/CAV2/TMED2/KIF1B/CLTA/VAMP4/TMED10/COPB1/RAB2A/DST/GOLGA4/RAB5A/COPB2/ATP6V1H/LAMP2/AP1G1	LSCC	ANLN
Deg_ANLN_LSCC.Rdata	HALLMARK_UV_RESPONSE_UP	150	0.253775	1.122	0.180139	0.257341	0.113772	2895	tags=27%, list=20%, signal=22%	COL2A1/GAL/CTSV/CHRNA5/EPCAM/TFRC/RFC4/CCNE1/FEN1/PPAT/CDC5L/POLE3/CEBPG/POLR2H/GGH/CLCN2/H2AX/CDK2/PARP2/DDX21/PSMC3/PRPF3/GCH1/CYB5B/NUP58/NPTX2/PPP1R2/FKBP4/EIF5/DNAJA1/HSPA2/SIGMAR1/TARS1/KLHDC3/RRAD/STIP1/DNAJB1/LYN/AMD1/TYRO3	LSCC	ANLN
Deg_ANLN_LSCC.Rdata	HALLMARK_P53_PATHWAY	196	-0.256331	-1.13222	0.201331	0.273095	0.120737	3831	tags=36%, list=26%, signal=27%	CDKN2B/SEC61A1/MKNK2/VWA5A/RXRA/XPC/HMOX1/CCND3/PLXNB2/SLC35D1/PMM1/DDIT4/DGKA/CASP1/GM2A/SOCS1/ZFP36L1/TNFSF9/APP/TCN2/RHBDF2/CDKN1A/KLF4/STEAP3/F2R/IER5/SESN1/TAX1BP3/CCND2/NINJ1/KIF13B/CD81/PDGFA/PTPRE/RNF19B/CTSF/TSPYL2/SDC1/FBXW7/LIF/FUCA1/PLK3/GADD45A/DEF6/DRAM1/IFI30/AK1/TM7SF3/ABAT/PPP1R15A/MXD4/VDR/CD82/NDRG1/CTSD/TXNIP/ZNF365/CYFIP2/PHLDA3/TGFB1/FAS/FOS/JUN/BTG2/RGS16/ATF3/NUPR1/ALOX15B…	LSCC	ANLN
Deg_ANLN_LSCC.Rdata	HALLMARK_XENOBIOTIC_METABOLISM	167	-0.261447	-1.12805	0.202091	0.273095	0.120737	1846	tags=20%, list=13%, signal=17%	CYP2E1/LCAT/MAN1A1/SLC12A4/AOX1/TMEM176B/ESR1/IGFBP4/HSD11B1/SERPINE1/ABCD2/FBP1/CYFIP2/IL1R1/CDO1/FAS/ALDH2/GAD1/IGF1/CD36/APOE/FBLN1/SLC6A12/PROS1/ACOX2/CYP27A1/PDK4/IRF8/RBP4/ATOH8/F10/PTGDS/CYP1A1	LSCC	ANLN
Deg_ANLN_LSCC.Rdata	HALLMARK_ESTROGEN_RESPONSE_EARLY	195	-0.242951	-1.07102	0.300501	0.395396	0.174807	2426	tags=24%, list=17%, signal=20%	RARA/AFF1/PTGES/XBP1/RASGRP1/IL6ST/PAPSS2/FHL2/SEC14L2/MAST4/SYBU/DEPTOR/NCOR2/CBFA2T3/KCNK5/RET/FKBP5/MLPH/ABAT/SH3BP5/TGM2/EGR3/IGFBP4/OLFM1/NPY1R/WFS1/GREB1/GJA1/AQP3/RPS6KA2/SLC7A2/PDLIM3/MUC1/FOS/OLFML3/CISH/NBL1/CLIC3/CXCL12/DLC1/PGR/SLC24A3/CCN5/FCMR/GFRA1/ABCA3	LSCC	ANLN
Deg_ANLN_LSCC.Rdata	HALLMARK_APICAL_SURFACE	39	-0.315426	-1.06809	0.350282	0.44908	0.198541	3781	tags=49%, list=26%, signal=36%	PKHD1/B4GALT1/PLAUR/SCUBE1/APP/EFNA5/FLOT2/HSPB1/SULF2/TMEM8B/RTN4RL1/AFAP1L2/SRPX/IL2RB/MAL/THY1/GAS1/IL2RG/GATA3	LSCC	ANLN
Deg_ANLN_LSCC.Rdata	HALLMARK_ADIPOGENESIS	193	-0.234702	-1.03288	0.375	0.46875	0.207237	2155	tags=16%, list=15%, signal=13%	AGPAT3/ABCA1/PFKFB3/LAMA4/PHLDB1/MTARC2/DNAJB9/GADD45A/SSPN/LIFR/SLC27A1/ANGPT1/ENPP2/PTGER3/MGLL/ALDH2/CD302/STAT5A/CD36/SORBS1/APOE/C3/GPX3/LTC4S/MYLK/LPL/CYP4B1/ACADL/ITIH5/FABP4	LSCC	ANLN
Deg_ANLN_LSCC.Rdata	HALLMARK_HEME_METABOLISM	173	-0.232579	-1.00915	0.42906	0.523244	0.231329	4012	tags=31%, list=27%, signal=23%	PDZK1IP1/FOXJ2/FN3K/SLC2A1/BMP2K/OPTN/YPEL5/EPOR/EZH1/UCP2/PIGQ/LRP10/MAP2K3/CCND3/BPGM/ALDH1L1/RAP1GAP/SNCA/PPP2R5B/CTSB/CTNS/SLC66A2/ERMAP/TAL1/KAT2B/ELL2/CA2/HBB/MARCHF8/SEC14L1/MARCHF2/SLC22A4/ADD1/MPP1/RNF19A/BCAM/TMCC2/P4HA2/SIDT2/CLIC2/SELENBP1/AQP3/LMO2/ACP5/BTG2/TENT5C/C3/TNS1/CTSE/GYPC/ACSL6/ICAM4/ACKR1/KEL	LSCC	ANLN
Deg_ANLN_LSCC.Rdata	HALLMARK_WNT_BETA_CATENIN_SIGNALING	39	-0.294786	-0.998196	0.45951	0.547036	0.241848	1998	tags=28%, list=14%, signal=24%	LEF1/CCND2/PSEN2/NCOR2/FZD8/AXIN2/NOTCH4/FZD1/WNT5B/TCF7/NKD1	LSCC	ANLN
Deg_ANLN_LSCC.Rdata	HALLMARK_PEROXISOME	95	0.236123	0.965814	0.529933	0.616202	0.272426	4640	tags=36%, list=32%, signal=25%	TOP2A/SLC27A2/CACNA1B/MSH2/EHHADH/SOD1/ALDH1A1/HSD11B2/ABCC5/FDPS/CEL/IDI1/SCGB1A1/PRDX1/SLC35B2/ISOC1/IDH1/RDH11/SMARCC1/CDK7/CTPS1/SLC25A19/NUDT19/VPS4B/SLC25A17/ELOVL5/YWHAH/PEX11A/ACSL4/ABCD3/CNBP/PEX11B/ECH1/PEX13	LSCC	ANLN
Deg_ANLN_LSCC.Rdata	HALLMARK_NOTCH_SIGNALING	32	-0.278184	-0.90009	0.625688	0.699738	0.309358	3461	tags=28%, list=24%, signal=22%	DTX4/PPARD/PRKCA/HEYL/PSEN2/ARRB1/DTX1/FZD1/WNT2	LSCC	ANLN
Deg_ANLN_LSCC.Rdata	HALLMARK_HEDGEHOG_SIGNALING	33	-0.274176	-0.896274	0.629764	0.699738	0.309358	949	tags=39%, list=6%, signal=37%	NRP2/LDB1/ADGRG1/CELSR1/MYH9/PML/ETS2/SHH/THY1/DPYSL2/RTN1/ACHE/UNC5C	LSCC	ANLN
Deg_ANLN_LSCC.Rdata	HALLMARK_FATTY_ACID_METABOLISM	144	0.211955	0.926604	0.651869	0.708553	0.313255	2680	tags=24%, list=18%, signal=19%	ODC1/ADH7/ALDH3A1/SMS/EHHADH/H2AZ1/UGDH/ALDH1A1/ACAT2/ME1/REEP6/HMGCS1/SDHD/SUCLA2/HCCS/HSP90AA1/CEL/IDI1/GSTZ1/GPD2/APEX1/AADAT/CPT1A/ADH1C/IDH1/LDHA/GCDH/NSDHL/MDH1/TP53INP2/FH/RDH11/PDHA1/S100A10	LSCC	ANLN
Deg_ANLN_LSCC.Rdata	HALLMARK_CHOLESTEROL_HOMEOSTASIS	72	0.216866	0.83592	0.783843	0.823467	0.364059	3272	tags=28%, list=22%, signal=22%	TMEM97/TM7SF2/DHCR7/ACAT2/HMGCS1/MAL2/FDPS/CBS/HMGCR/IDI1/EBP/STARD4/SC5D/NSDHL/GSTM2/CD9/FDFT1/PLSCR1/S100A11/GLDC	LSCC	ANLN
Deg_ANLN_LSCC.Rdata	HALLMARK_INTERFERON_ALPHA_RESPONSE	96	-0.209931	-0.834165	0.790528	0.823467	0.364059	4075	tags=33%, list=28%, signal=24%	DHX58/SLC25A28/HELZ2/B2M/SP110/NCOA7/SAMD9L/GBP2/CD47/IRF2/CASP1/PARP14/GBP4/CXCL10/HLA-C/IRF1/TENT5A/LAMP3/ISG20/IFI30/IL15/IL7/IL4R/CSF1/SELL/IFITM2/CCRL2/TXNIP/TMEM140/UBA7/CD74/C1S	LSCC	ANLN
Deg_ANLN_LSCC.Rdata	HALLMARK_ANDROGEN_RESPONSE	98	-0.193066	-0.771135	0.911552	0.930155	0.411227	2854	tags=23%, list=19%, signal=19%	ITGAV/SPDEF/ELL2/INPP4B/SEC24D/PTPN21/ZMIZ1/DNAJB9/IQGAP2/HSD17B14/FKBP5/PLPP1/LIFR/AKAP12/ADAMTS1/NDRG1/HPGD/TMPRSS2/PMEPA1/STEAP4/MAF/PTK2B/ANKH	LSCC	ANLN
Deg_ANLN_LSCC.Rdata	HALLMARK_PI3K_AKT_MTOR_SIGNALING	100	-0.112138	-0.447401	1	1	0.442105	3957	tags=21%, list=27%, signal=15%	SLC2A1/EGFR/GRK2/MKNK2/MAP2K3/TSC2/DAPP1/GNGT1/RPS6KA1/CDKN1A/MKNK1/FASLG/NOD1/TNFRSF1A/ITPR2/CAMK4/SLA/LCK/CXCR4/IL2RG/PRKCB	LSCC	ANLN
Deg_ANLN_LUAD.Rdata	HALLMARK_E2F_TARGETS	199	0.797753	3.23193	1e-10	1e-09	4.63158e-10	1430	tags=59%, list=10%, signal=54%	CCNE1/DEPDC1/BIRC5/MYBL2/CDKN3/KIF18B/KIF4A/MELK/TRIP13/DLGAP5/TOP2A/HMMR/CDCA3/AURKB/CCNB2/RRM2/CDC20/CENPE/ESPL1/MAD2L1/KIF2C/CDC25A/SPC25/BUB1B/MKI67/CDK1/TK1/SPC24/DSCC1/HMGA1/AURKA/SPAG5/PLK1/RAD51AP1/ASF1B/BRCA1/CHEK1/KPNA2/PLK4/UBE2T/UBE2S/GINS1/DIAPH3/RACGAP1/CKS2/E2F8/ATAD2/ORC6/CDCA8/MCM2/PSMC3IP/EZH2/CENPM/TACC3/PTTG1/GINS4/MCM4/H2AX/CDKN2A/TCF19/LMNB1/GINS3/MCM7/MCM6/HELLS/CKS1B/NCAPD…	LUAD	ANLN
Deg_ANLN_LUAD.Rdata	HALLMARK_G2M_CHECKPOINT	197	0.76405	3.08158	1e-10	1e-09	4.63158e-10	1389	tags=48%, list=9%, signal=44%	UBE2C/CENPA/TPX2/BIRC5/MYBL2/CDKN3/KIF4A/TROAP/NEK2/CDC6/TOP2A/HMMR/CCNA2/AURKB/CCNB2/TTK/CDC20/PBK/CENPE/POLQ/ESPL1/NDC80/MAD2L1/KIF2C/CDC25A/KIF23/EXO1/KIF15/BUB1/MKI67/CDK1/HMGA1/CENPF/AURKA/RAD54L/PLK1/E2F1/KIF11/CHEK1/KNL1/KPNA2/PLK4/CDC45/E2F2/UBE2S/GINS2/RACGAP1/CKS2/ORC6/MCM2/TRAIP/STIL/EZH2/TACC3/PTTG1/H2AX/LMNB1/DBF4/FBXO5/KIF20B/MCM6/CCNF/INCENP/SLC7A5/CKS1B/CDC7/STMN1/CHAF1A/MYC/DTYMK…	LUAD	ANLN
Deg_ANLN_LUAD.Rdata	HALLMARK_MYC_TARGETS_V1	200	0.623097	2.52078	1e-10	1e-09	4.63158e-10	3972	tags=62%, list=27%, signal=46%	CCNA2/CDC20/MAD2L1/TYMS/KPNA2/CDC45/MCM2/MCM4/MCM7/RFC4/MCM6/MYC/PCNA/NME1/H2AZ1/CCT5/MCM5/POLD2/CAD/CDK2/HSPD1/HPRT1/CDK4/EIF3B/AIMP2/PGK1/PPM1G/SNRPG/RUVBL2/CCT4/RANBP1/RPS10/PSMB3/TFDP1/HSPE1/NOP56/PABPC1/SNRPD1/CBX3/EIF2S2/DEK/PPIA/CCT7/TRIM28/HDGF/CSTF2/SRPK1/KPNB1/SNRPD2/RRP9/NOP16/RRM1/HDAC2/TCP1/SRM/LSM2/PA2G4/GLO1/IFRD1/CCT3/NCBP2/PSMD3/SSBP1/USP1/ILF2/XPOT/PSMA6/TOMM70/YWHAQ/SET/RAN/C1Q…	LUAD	ANLN
Deg_ANLN_LUAD.Rdata	HALLMARK_MTORC1_SIGNALING	198	0.588497	2.37994	1e-10	1e-09	4.63158e-10	2920	tags=47%, list=20%, signal=38%	RRM2/CDC25A/BUB1/AURKA/PLK1/SLC2A1/MCM2/MCM4/GCLC/STC1/TXNRD1/CCNF/ELOVL6/ERO1A/SLC7A5/WARS1/PLOD2/PSPH/EGLN3/TRIB3/HK2/NAMPT/FADS2/MTHFD2/TUBG1/SCD/TOMM40/GAPDH/PSAT1/G6PD/CCT6A/AK4/UNG/POLR3G/YKT6/PHGDH/FADS1/SLC7A11/HSPD1/HPRT1/GLA/PGK1/TPI1/GMPS/NUP205/TFRC/SLC1A5/DDX39A/SHMT2/DHFR/HSPE1/EIF2S2/PPIA/PDK1/IFI30/SKAP2/PSME3/CTSC/PNO1/SRD5A1/GPI/RRP9/ACLY/DDIT3/IFRD1/PDAP1/ENO1/MLLT11/PSMB5/PNP/…	LUAD	ANLN
Deg_ANLN_LUAD.Rdata	HALLMARK_MITOTIC_SPINDLE	196	0.567814	2.28546	1e-10	1e-09	4.63158e-10	1231	tags=20%, list=8%, signal=18%	ANLN/TPX2/BIRC5/KIF4A/NEK2/DLGAP5/TOP2A/CCNB2/TTK/CENPE/ESPL1/NDC80/KIF2C/KIF23/KIF15/BUB1/CDK1/CENPF/AURKA/PLK1/KIF11/PIF1/RACGAP1/ECT2/LMNB1/FSCN1/FBXO5/KIF20B/INCENP/RHOF/SASS6/BRCA2/KNTC1/CKAP5/CEP72/WASF1/KIF3C/SAC3D1/CEP131	LUAD	ANLN
Deg_ANLN_LUAD.Rdata	HALLMARK_MYC_TARGETS_V2	56	0.667849	2.23071	3.73146e-07	3.10955e-06	1.44021e-06	3451	tags=68%, list=23%, signal=52%	PLK1/PLK4/MCM4/BYSL/HK2/MYC/UNG/MCM5/HSPD1/CDK4/UTP20/AIMP2/TBRG4/HSPE1/NOP56/CBX3/SLC19A1/PUS1/RRP9/NOP16/MRTO4/MYBBP1A/TCOF1/SRM/PA2G4/WDR43/WDR74/NOC4L/PHB/GNL3/GRWD1/EXOSC5/DCTPP1/NOLC1/RRP12/RABEPK/FARSA/SLC29A2	LUAD	ANLN
Deg_ANLN_LUAD.Rdata	HALLMARK_INTERFERON_GAMMA_RESPONSE	196	0.456009	1.83544	1.45068e-06	1.0362e-05	4.79925e-06	3531	tags=43%, list=24%, signal=33%	CXCL9/CXCL10/CD274/CXCL11/WARS1/PTGS2/NAMPT/GBP6/MTHFD2/TAP1/IL2RB/RSAD2/SECTM1/STAT1/BATF2/TNFAIP2/NLRC5/PSMB9/HLA-G/SAMD9L/UPP1/ISG15/GBP4/FCGR1A/RIPK2/CMPK2/EPSTI1/OAS3/TNFAIP6/IRF1/CCL5/HIF1A/PFKP/RNF213/LCP2/IDO1/CD86/PSME2/PIM1/VCAM1/IFI30/GZMA/IFIT3/XCL1/ARL4A/IFI35/PSMB8/PNP/GCH1/IL15RA/IRF5/PLA2G4A/FPR1/IFIH1/APOL6/IL18BP/PNPT1/UBE2L6/PARP12/ZBP1/ITGB7/IL15/IRF9/IFI44L/CD40/SOD2/DDX58/CM…	LUAD	ANLN
Deg_ANLN_LUAD.Rdata	HALLMARK_GLYCOLYSIS	189	0.442724	1.78243	5.38279e-06	3.36424e-05	1.55818e-05	3235	tags=41%, list=22%, signal=33%	CENPA/DEPDC1/HMMR/CDK1/KIF20A/AURKA/GCLC/STC1/STC2/ERO1A/SLC25A10/DSC2/PYGL/PLOD2/EGLN3/SLC16A3/STMN1/CHST4/HK2/FKBP4/PKP2/G6PD/AK4/PPFIA4/MET/GPR87/TGFBI/VEGFA/PGK1/TPI1/PGM2/PFKP/GALK1/SPAG4/VCAN/PPIA/PAXIP1/PGAM1/TPBG/MIF/SRD5A3/ENO2/ENO1/CLDN3/EFNA3/SLC25A13/NANP/CHST1/B3GNT3/B4GALT1/IGFBP3/LDHA/SDC3/PSMC4/CTH/IER3/RARS1/KDELR3/GYS1/TXN/MED24/PLOD1/EGFR/PMM2/PKM/ALDOA/ANGPTL4/P4HA1/MDH2/FAM16…	LUAD	ANLN
Deg_ANLN_LUAD.Rdata	HALLMARK_ALLOGRAFT_REJECTION	179	0.427066	1.68815	0.000100488	0.000558266	0.000258565	3516	tags=39%, list=24%, signal=30%	EREG/CXCL9/BRCA1/CDKN2A/MMP9/GZMB/FASLG/WARS1/CCL11/CXCL13/CD8A/NME1/TAP1/IL2RB/CCL4/STAT1/CXCR3/HLA-G/RIPK2/IL1B/CRTAM/CD8B/IL2RA/CCR1/CCL5/TAP2/KLRD1/HIF1A/LCP2/CCR5/EIF5A/CD86/FYB1/CD7/CCL13/LYN/GZMA/CSF1/IL12RB1/IL10/GBP2/CSK/BCL3/FCGR2B/PRF1/TGFB2/MRPL3/GCNT1/ABCE1/TLR6/TLR1/IL15/CD40/RARS1/UBE2N/ITGB2/MTIF2/EGFR/INHBA/LCK/TRAF2/CD3G/ELF4/INHBB/GLMN/STAB1/SPI1/ITGAL/DEGS1/WAS	LUAD	ANLN
Deg_ANLN_LUAD.Rdata	HALLMARK_SPERMATOGENESIS	86	0.49985	1.79536	0.000170354	0.000851769	0.000394503	489	tags=20%, list=3%, signal=19%	CDKN3/NEK2/CCNB2/TTK/KIF2C/BUB1/CDK1/AURKA/NCAPH/RPL39L/YBX2/IL12RB2/EZH2/DBF4/RFC4/SLC2A5/NEFH	LUAD	ANLN
Deg_ANLN_LUAD.Rdata	HALLMARK_DNA_REPAIR	147	0.425062	1.64448	0.000286926	0.00130421	0.000604055	2037	tags=22%, list=14%, signal=20%	CDA/RAD51/TYMS/ZWINT/FEN1/RFC4/ALYREF/PCNA/NME1/POLA2/RFC5/RPA3/RFC2/POLD1/ADA/HPRT1/CMPK2/LIG1/SAC3D1/VPS37D/PRIM1/RFC3/RALA/GSDME/NELFE/ERCC2/POLR2J/TAF6/NCBP2/POM121/NT5C3A/PNP/SSRP1	LUAD	ANLN
Deg_ANLN_LUAD.Rdata	HALLMARK_UNFOLDED_PROTEIN_RESPONSE	112	0.443452	1.66038	0.000618653	0.00257772	0.00119389	4185	tags=44%, list=28%, signal=32%	H2AX/STC2/ERO1A/SLC7A5/CKS1B/MTHFD2/PSAT1/EIF4EBP1/VEGFA/TARS1/KHSRP/NOP56/DKC1/EIF4A3/NFYA/YWHAZ/EXOSC4/RRP9/CHAC1/PREB/CEBPB/XPOT/NABP1/EIF4G1/LSM1/EIF2S1/EXOSC2/EXOSC9/PAIP1/IARS1/FKBP14/LSM4/KDELR3/EXOSC5/SRPRB/CEBPG/NOLC1/NHP2/YIF1A/TATDN2/EIF4A1/ARFGAP1/CNOT6/FUS/KIF5B/DDX10/NPM1/CCL2/BANF1	LUAD	ANLN
Deg_ANLN_LUAD.Rdata	HALLMARK_IL6_JAK_STAT3_SIGNALING	81	0.472971	1.66919	0.00145674	0.00560284	0.002595	2522	tags=33%, list=17%, signal=28%	CXCL9/REG1A/CXCL10/CXCL11/CRLF2/CSF2/CXCL13/CXCL1/HMOX1/STAT1/IL17RB/IL1B/TNFRSF21/IL2RA/IRF1/CCR1/ITGB3/IL1R2/PIM1/CSF1/IL12RB1/CD14/IL15RA/CBL/OSMR/LTBR/IRF9	LUAD	ANLN
Deg_ANLN_LUAD.Rdata	HALLMARK_BILE_ACID_METABOLISM	92	-0.481622	-1.61739	0.00239684	0.00728259	0.00337299	2469	tags=33%, list=17%, signal=27%	SLC29A1/BMP6/ABCA4/DHCR24/SCP2/LONP2/HSD17B11/ABCD3/RETSAT/MLYCD/HSD17B4/CYP39A1/ABCA5/PEX11A/NUDT12/ABCA9/CAT/EPHX2/ABCA6/ACSL5/SULT1B1/TFCP2L1/ABCA3/NR1I2/AR/NR3C2/HSD17B6/ABCA8/NR0B2/TTR	LUAD	ANLN
Deg_ANLN_LUAD.Rdata	HALLMARK_KRAS_SIGNALING_DN	120	-0.463391	-1.61716	0.00229653	0.00728259	0.00337299	2127	tags=35%, list=14%, signal=30%	NR4A2/MAGIX/PLAG1/FGGY/RYR1/MYO15A/PDK2/PRKN/DCC/TENM2/PKP1/RYR2/KLK7/SYNPO/CYP39A1/EDAR/FGFR3/THRB/KRT5/CACNA1F/PRODH/CAMK1D/BTG2/SELENOP/PTGFR/TFCP2L1/CD40LG/KLHDC8A/C5/ITIH3/GPRC5C/SLC16A7/CAPN9/CD207/ZBTB16/HNF1A/HSD11B2/SCGB1A1/NOS1/CALCB/TFF2/GP2	LUAD	ANLN
Deg_ANLN_LUAD.Rdata	HALLMARK_INTERFERON_ALPHA_RESPONSE	96	0.434095	1.5808	0.00208117	0.00728259	0.00337299	3495	tags=41%, list=24%, signal=31%	CXCL10/CXCL11/WARS1/TAP1/RSAD2/BATF2/PSMB9/SAMD9L/ISG15/GBP4/RIPK2/CMPK2/EPSTI1/IRF1/PSME2/IFI30/CSF1/IFIT3/OAS1/IFI35/PSMB8/GBP2/MOV10/IFIH1/PNPT1/UBE2L6/PARP12/IL15/IRF9/IFI44L/CNP/TRIM25/PLSCR1/TMEM140/TRIM14/LAP3/NMI/IFIT2/DDX60	LUAD	ANLN
Deg_ANLN_LUAD.Rdata	HALLMARK_MYOGENESIS	160	-0.42441	-1.532	0.00259694	0.00728259	0.00337299	2395	tags=31%, list=16%, signal=26%	CTF1/SOD3/SGCD/ADCY9/GPX3/MAPRE3/SSPN/MEF2C/MYLK/GABARAPL2/RYR1/FKBP1B/COX7A1/REEP1/ABLIM1/MYH3/TNNC1/GADD45B/PPP1R3C/IGFBP7/ERBB3/GSN/ITGA7/HSPB8/FGF2/LARGE1/AK1/CACNA1H/CRYAB/CFD/SORBS1/LAMA2/VIPR1/DAPK2/MYOM2/NCAM1/FST/DMD/ACTN2/CKMT2/MYOZ1/APOD/SGCA/FHL1/MYH11/CLU/CASQ2/DES/NOS1	LUAD	ANLN
Deg_ANLN_LUAD.Rdata	HALLMARK_TNFA_SIGNALING_VIA_NFKB	196	0.363511	1.46314	0.00262173	0.00728259	0.00337299	2649	tags=31%, list=18%, signal=26%	CXCL10/FOSL1/CXCL11/PLAU/SPHK1/CCL20/G0S2/CSF2/CLCF1/PTGS2/MYC/NAMPT/AREG/TAP1/CXCL1/CCL4/PLAUR/TNFRSF9/TNFAIP2/FJX1/RIPK2/IL1B/CXCL6/DUSP4/LAMB3/KYNU/TNFAIP6/VEGFA/BCL2A1/IRF1/PLEK/CCL5/PHLDA2/MXD1/SLC16A6/IER5/SLC2A6/ZBTB10/CSF1/BIRC3/PANX1/DUSP5/GFPT2/EHD1/CEBPB/BCL3/GCH1/PHLDA1/IL15RA/TNFSF9/SLC2A3/TGIF1/MSC/IFIH1/B4GALT5/B4GALT1/ABCA1/SERPINE1/SOD2/IER3/DDX58	LUAD	ANLN
Deg_ANLN_LUAD.Rdata	HALLMARK_PANCREAS_BETA_CELLS	23	-0.670418	-1.73434	0.00503299	0.0132447	0.00613439	1308	tags=39%, list=9%, signal=36%	FOXA2/DPP4/STXBP1/PAK3/HNF1A/PCSK1/PCSK2/CHGA/SST	LUAD	ANLN
Deg_ANLN_LUAD.Rdata	HALLMARK_COAGULATION	112	-0.429498	-1.48649	0.00938783	0.0234696	0.0108701	1347	tags=23%, list=9%, signal=21%	ACOX2/VWF/GSN/DPP4/KLKB1/F8/CAPN5/SERPINA1/RAPGEF3/TMPRSS6/C3/COMP/CFD/RGN/A2M/ANG/C8B/F2RL2/CTSH/F10/CTSE/CLU/F11/CPB2/PROC/HMGCS2	LUAD	ANLN
Deg_ANLN_LUAD.Rdata	HALLMARK_UV_RESPONSE_UP	149	0.350438	1.355	0.0183626	0.0437204	0.0202495	2767	tags=34%, list=19%, signal=28%	CCNE1/CTSV/SHOX2/GGH/SLC6A8/H2AX/COL2A1/FEN1/RFC4/PPAT/MAPK8IP2/NPTX2/FKBP4/TAP1/HMOX1/CHRNA5/YKT6/FMO1/CDK2/CLCN2/MMP14/PPIF/TARS1/IRF1/CDC34/TFRC/STARD3/LYN/AP2S1/HSPA2/SIGMAR1/DNAJB1/AGO2/PDAP1/ENO2/KCNH2/GCH1/TYRO3/MSX1/ATP6V1F/POLR2H/STIP1/PARP2/DDX21/SOD2/DNAJA1/CNP/PSMC3/SLC6A12/TUBA4A	LUAD	ANLN
Deg_ANLN_LUAD.Rdata	HALLMARK_INFLAMMATORY_RESPONSE	186	0.327402	1.31534	0.0221752	0.0486014	0.0225101	2660	tags=31%, list=18%, signal=26%	EREG/CXCL9/CXCL10/CXCL11/DCBLD2/SPHK1/CXCL8/CCL20/MEP1A/MYC/NAMPT/AQP9/IL2RB/PLAUR/TNFRSF9/ITGB8/MET/CLEC5A/ITGA5/ADM/CCL24/RIPK2/PVR/IL1B/CXCL6/MEFV/MMP14/TNFAIP6/IRF1/CCL5/OSM/HIF1A/MXD1/ITGB3/LCP2/LYN/CSF1/PTAFR/TPBG/CD14/IL10/PDPN/CYBB/GCH1/IL15RA/TNFSF9/NOD2/FPR1/OSMR/TLR1/ABCA1/MSR1/IL15/SERPINE1/GNA15/CD40/P2RX7/BEST1	LUAD	ANLN
Deg_ANLN_LUAD.Rdata	HALLMARK_EPITHELIAL_MESENCHYMAL_TRANSITION	198	0.324606	1.31274	0.0223567	0.0486014	0.0225101	2630	tags=33%, list=18%, signal=27%	SLC6A8/MMP3/CXCL8/MCM7/COL7A1/ADAM12/PLOD2/CDH2/PTHLH/CTHRC1/LOXL2/COL12A1/COL11A1/AREG/VEGFC/GREM1/CXCL1/LOX/PLAUR/ITGA5/PVR/CXCL6/CALU/MEST/MMP14/TGFBI/VEGFA/COLGALT1/SPP1/PFN2/PLOD3/MXRA5/FN1/DKK1/ITGB3/BASP1/COL5A2/POSTN/VCAN/LAMC2/COL1A1/VCAM1/FAP/ANPEP/COL3A1/RGS4/LAMA1/LGALS1/FBN2/GAS1/ENO2/LRRC15/NID2/MSX1/WIPF1/ITGAV/BMP1/COL1A2/IGFBP3/SPOCK1/IL15/COL6A2/SERPINE1/SERPINH1/TPM4	LUAD	ANLN
Deg_ANLN_LUAD.Rdata	HALLMARK_FATTY_ACID_METABOLISM	145	-0.386182	-1.3783	0.0260257	0.0520514	0.024108	2029	tags=19%, list=14%, signal=16%	HSDL2/HSD17B11/CRYZ/RETSAT/MLYCD/CYP1A1/HSD17B4/RDH16/ACADS/ACSS1/MGLL/VNN1/ALDH3A2/LTC4S/AOC3/ACSL5/ACSM3/CA2/GPD1/MAOA/ACADL/INMT/ADH1C/HPGD/AQP7/HMGCS2/ALDH3A1	LUAD	ANLN
Deg_ANLN_LUAD.Rdata	HALLMARK_HYPOXIA	185	0.325385	1.30152	0.0253819	0.0520514	0.024108	3097	tags=36%, list=21%, signal=29%	INHA/HOXB9/SLC2A1/STC1/STC2/ERO1A/SLC2A5/HK2/SULT2B1/GAPDH/HMOX1/AK4/LOX/PPFIA4/PLAUR/ADM/PLIN2/TMEM45A/B4GALNT2/KIF5A/SCARB1/TGFBI/VEGFA/NOCT/PGK1/TPI1/PGM2/PFKP/GALK1/PIM1/PDK1/DTNA/GPI/TPBG/DDIT3/MIF/ENO2/ENO1/EFNA3/SLC2A3/EDN2/TES/S100A4/IGFBP3/LDHA/SDC3/SERPINE1/IER3/GAA/JMJD6/KDELR3/GYS1/GBE1/EGFR/ALDOA/PDGFB/ANGPTL4/P4HA1/FAM162A/CASP6/CHST3/SAP30/ALDOC/SIAH2/LXN/SLC25A1	LUAD	ANLN
Deg_ANLN_LUAD.Rdata	HALLMARK_PEROXISOME	100	-0.409704	-1.38923	0.0369704	0.0710969	0.0329291	2234	tags=24%, list=15%, signal=20%	DHCR24/SCP2/LONP2/ABCB4/HSD17B11/MVP/ABCD3/RETSAT/SLC25A4/ABCC8/MLYCD/HSD17B4/CADM1/ESR2/DHRS3/PEX11A/CAT/EPHX2/ACSL5/NR1I2/HSD11B2/SCGB1A1/ALB/TTR	LUAD	ANLN
Deg_ANLN_LUAD.Rdata	HALLMARK_HEDGEHOG_SIGNALING	33	-0.53268	-1.48098	0.0456081	0.0844595	0.0391181	2148	tags=33%, list=15%, signal=29%	LDB1/CRMP1/ETS2/AMOT/DPYSL2/OPHN1/GLI1/PTCH1/SCG2/SLIT1/SHH	LUAD	ANLN
Deg_ANLN_LUAD.Rdata	HALLMARK_ADIPOGENESIS	193	-0.34612	-1.27969	0.047486	0.0847965	0.0392742	2289	tags=20%, list=16%, signal=17%	STOM/APLP2/SULT1A1/GPX3/SCP2/PTGER3/SSPN/MYLK/GPAM/RETSAT/OMD/CD151/PDCD4/REEP5/LIFR/LPL/ACADS/SLC27A1/TST/ITGA7/HSPB8/MGLL/CAT/EPHX2/ORM1/MTARC2/TOB1/C3/CAVIN2/LTC4S/SPARCL1/SORBS1/CD302/ALDH2/FABP4/ANGPT1/ACADL/ITIH5/CYP4B1	LUAD	ANLN
Deg_ANLN_LUAD.Rdata	HALLMARK_PI3K_AKT_MTOR_SIGNALING	100	0.362444	1.32701	0.0585943	0.101025	0.0467904	4749	tags=46%, list=32%, signal=31%	CDK1/E2F1/SLC2A1/FASLG/PITX2/TRIB3/GNGT1/CDK2/CDK4/PDK1/VAV3/DDIT3/PAK4/CSNK2B/SFN/RALB/UBE2N/RAC1/CFL1/PPP1CA/EGFR/GRB2/LCK/TRAF2/ACTR3/ARPC3/PFN1/PPP2R1B/PTPN11/AP2M1/AKT1/ARHGDIA/MYD88/GRK2/STAT2/GSK3B/AKT1S1/ATF1/ACTR2/PLCG1/PRKAA2/YWHAB/MAPKAP1/RPTOR/DUSP3/PLCB1	LUAD	ANLN
Deg_ANLN_LUAD.Rdata	HALLMARK_XENOBIOTIC_METABOLISM	169	-0.348389	-1.26296	0.069209	0.115348	0.0534245	2184	tags=22%, list=15%, signal=19%	CSAD/PINK1/SLC46A3/LCAT/SLC12A4/CES1/RETSAT/ETS2/CYP1A1/CYB5A/FMO3/FBLN1/CYP2E1/ACOX2/RBP4/DDC/ABCC3/VNN1/NDRG2/CAT/CYFIP2/PMM1/CYP2C18/ACSM1/AOX1/BCAT1/PTGDS/ALDH2/CA2/CDO1/MAOA/RAP1GAP/F10/ATOH8/ADH1C/F11/ALDH3A1/HSD17B2	LUAD	ANLN
Deg_ANLN_LUAD.Rdata	HALLMARK_ESTROGEN_RESPONSE_EARLY	196	-0.317865	-1.17705	0.142259	0.229451	0.106272	2116	tags=35%, list=14%, signal=30%	ELF1/SEC14L2/TMEM164/IGFBP4/OLFML3/CD44/SH3BP5/ABAT/CHPT1/TPD52L1/NAV2/SLC19A2/FCMR/WFS1/AKAP1/KCNK15/TJP3/ADCY9/ABHD2/WWC1/TTC39A/ALDH3B1/RETREG1/ESRP2/REEP1/ABLIM1/SLC24A3/SYNGR1/MUC1/TMPRSS3/MINDY1/SLC1A1/FOS/RAB17/BCL2/CBFA2T3/DHRS3/KCNK5/LRIG1/IL6ST/CISH/NPY1R/CLIC3/MAST4/HSPB8/PEX11A/TFF1/MLPH/TOB1/TBC1D30/CCN5/DLC1/THSD4/KAZN/GREB1/ABCA3/RET/CA12/AR/OLFM1/SLC7A2/HR/MSMB/PGR/TFF3/AQP3/SYBU/…	LUAD	ANLN
Deg_ANLN_LUAD.Rdata	HALLMARK_ANGIOGENESIS	32	0.400291	1.18945	0.215686	0.33701	0.156089	2320	tags=41%, list=16%, signal=34%	STC1/TNFRSF21/CXCL6/VEGFA/SPP1/COL5A2/POSTN/VCAN/COL3A1/SERPINA5/MSX1/S100A4/ITGAV	LUAD	ANLN
Deg_ANLN_LUAD.Rdata	HALLMARK_UV_RESPONSE_DN	144	-0.309158	-1.1016	0.277937	0.416667	0.192982	5112	tags=53%, list=35%, signal=35%	DYRK1A/ICA1/APBB2/MAP1B/IGFBP5/WDR37/BDNF/SMAD7/TJP1/PHF3/MAP2K5/PMP22/CAV1/SRI/GRK5/MMP16/PIK3R3/BHLHE40/ZMIZ1/ADGRL2/NFKB1/AKT3/MRPS31/CAP2/ADD3/F3/HAS2/SPOP/PDGFRB/ATRX/NFIB/MGMT/PRKAR2B/AGGF1/ATP2B4/PTEN/YTHDC1/SLC22A18/PRDM2/KIT/DBP/VLDLR/EFEMP1/KALRN/NR1D2/BMPR1A/PRKCE/LPAR1/ID1/DDAH1/TGFBR2/NEK7/NR3C1/ARHGEF9/PTPRM/CELF2/PLPP3/PTPN21/LDLR/CDC42BPA/TFPI/LTBP1/MAGI2/RBPMS/ACVR2A/PLCB4/CDON/C…	LUAD	ANLN
Deg_ANLN_LUAD.Rdata	HALLMARK_APOPTOSIS	156	0.273947	1.06982	0.283333	0.416667	0.192982	2620	tags=22%, list=18%, signal=18%	EREG/TOP2A/BRCA1/PMAIP1/FASLG/NEFH/GSTM1/ANXA1/HMGB2/TAP1/HMOX1/CDK2/CDC25B/IL1B/KRT18/IRF1/CASP2/AVPR1A/BIRC3/DDIT3/CD14/ENO2/GCH1/AIFM3/PRF1/GSR/TGFB2/PLAT/VDAC2/CTH/GNA15/SOD2/DNAJA1/IER3	LUAD	ANLN
Deg_ANLN_LUAD.Rdata	HALLMARK_ANDROGEN_RESPONSE	98	-0.316785	-1.07339	0.323308	0.455449	0.210945	3165	tags=27%, list=22%, signal=21%	ARID5B/HMGCR/IQGAP2/SGK1/DNAJB9/PIAS1/CCND3/GUCY1A1/HERC3/DHCR24/RAB4A/ABHD2/ELL2/PLPP1/PTPN21/TSC22D1/LIFR/GPD1L/ADAMTS1/HOMER2/SELENOP/AZGP1/ABCC4/STEAP4/TMPRSS2/HPGD	LUAD	ANLN
Deg_ANLN_LUAD.Rdata	HALLMARK_HEME_METABOLISM	173	-0.292124	-1.06575	0.336146	0.455449	0.210945	3320	tags=27%, list=23%, signal=21%	ALAD/ARHGEF12/DMTN/CLCN3/ARL2BP/RANBP10/FOXO3/RHCE/EZH1/TRAK2/CLIC2/LPIN2/TNRC6B/ALDH6A1/KAT2B/HAGH/CCND3/GDE1/TENT5C/BCAM/NEK7/IGSF3/NR3C1/ELL2/YPEL5/GYPC/MOSPD1/ERMAP/ACSL6/TMEM9B/EPOR/TAL1/SNCA/TNS1/CAT/XK/ICAM4/C3/BTG2/HBB/CA2/ACKR1/SELENBP1/ANK1/AQP3/RAP1GAP/CTSE	LUAD	ANLN
Deg_ANLN_LUAD.Rdata	HALLMARK_ESTROGEN_RESPONSE_LATE	191	-0.285544	-1.05469	0.337032	0.455449	0.210945	1479	tags=27%, list=10%, signal=24%	TFPI2/PTGER3/ABHD2/ASS1/AGR2/PLXNB1/ALDH3B1/SLC24A3/TMPRSS3/TNNC1/PDCD4/EMP2/FOS/BCL2/ACOX2/KCNK5/ZFP36/IL6ST/SERPINA3/CISH/NPY1R/CLIC3/TST/DNAJC12/HSPB8/FGFR3/KLK11/TFF1/ALDH3A2/LARGE1/SERPINA1/TOB1/HOMER2/PCP4/CCN5/LTF/ASCL1/CXCL14/ABCA3/RET/CA12/CA2/UNC13B/TPSAB1/OLFM1/HR/PGR/TFF3/SCUBE2/CACNA2D2/HMGCS2	LUAD	ANLN
Deg_ANLN_LUAD.Rdata	HALLMARK_KRAS_SIGNALING_UP	190	-0.281737	-1.04024	0.364903	0.480135	0.222378	2611	tags=25%, list=18%, signal=21%	RETN/CFH/GPRC5B/GUCY1A1/BTC/ADGRL4/MPZL2/RELN/ETV5/ID2/SATB1/FUCA1/DNMBP/GYPC/CCND2/ALDH1A2/TFPI/SPON1/GADD45G/HKDC1/PCSK1N/SERPINA3/TMEM100/RBP4/NAP1L2/PRKG2/CAB39L/GNG11/BMP2/TSPAN7/ETV1/VWA5A/PCP4/FGF9/SPARCL1/F2RL1/MALL/TPH1/ITGBL1/CA2/PTPRR/IL33/SLPI/TSPAN1/APOD/PIGR/NR0B2/ANXA10	LUAD	ANLN
Deg_ANLN_LUAD.Rdata	HALLMARK_APICAL_SURFACE	38	0.343201	1.05587	0.4	0.512821	0.237517	2371	tags=37%, list=16%, signal=31%	LYPD3/BRCA1/DCBLD2/ATP6V0A4/IL2RB/PLAUR/AFAP1L2/LYN/EPHB4/GATA3/GAS1/CRYBG1/SULF2/B4GALT1	LUAD	ANLN
Deg_ANLN_LUAD.Rdata	HALLMARK_REACTIVE_OXYGEN_SPECIES_PATHWAY	47	0.311902	1.00241	0.438776	0.548469	0.254028	4151	tags=36%, list=28%, signal=26%	GCLC/TXNRD1/G6PD/GCLM/PFKP/CDKN2D/ERCC2/GSR/SOD2/TXN/FES/PRDX1/NDUFB4/FTL/PTPA/OXSR1/GPX4	LUAD	ANLN
Deg_ANLN_LUAD.Rdata	HALLMARK_P53_PATHWAY	194	-0.265927	-0.98484	0.497914	0.582942	0.269994	3564	tags=34%, list=24%, signal=26%	CDKN1A/FBXW7/KLF4/DDIT4/PHLDA3/PDGFA/IRAG2/PRMT2/JUN/MXD4/ACVR1B/FOXO3/ISCU/NUPR1/VAMP8/CD82/ABAT/PTPN14/TPD52L1/SLC19A2/EPHX1/KIF13B/CCND3/BTG1/EPHA2/RRP8/XPC/CCP110/PTPRE/CCNG1/STOM/ZMAT3/BAIAP2/CLCA2/SDC1/TM7SF3/F2R/FUCA1/PRKAB1/CTSF/CCND2/STEAP3/RPS27L/ANKRA2/RETSAT/CD81/TSC22D1/MDM2/TP63/FOS/ALOX15B/SESN1/BMP2/AK1/DRAM1/TSPYL2/CYFIP2/TOB1/BTG2/VWA5A/TXNIP/PMM1/CEBPA/GLS2/ZBTB16	LUAD	ANLN
Deg_ANLN_LUAD.Rdata	HALLMARK_COMPLEMENT	184	0.245052	0.980374	0.514085	0.582942	0.269994	2359	tags=23%, list=16%, signal=19%	CTSV/CDA/MMP12/GZMB/S100A9/CDK5R1/CXCL1/CTSL/PLAUR/PSMB9/HSPA1A/PDP1/MMP14/KYNU/IRF1/PLEK/CCL5/CTSB/FN1/MMP13/LCP2/PIM1/LYN/CTSC/GZMA/C1QC/DUSP5/BRPF3/FCER1G/GATA3/EHD1/PLA2G7/CEBPB/USP14/C1QA/APOC1/PLA2G4A/PLAT/GZMK/RCE1/ITGAM/GNB2	LUAD	ANLN
Deg_ANLN_LUAD.Rdata	HALLMARK_IL2_STAT5_SIGNALING	192	0.242433	0.979	0.524648	0.582942	0.269994	1623	tags=17%, list=11%, signal=15%	CCNE1/COCH/CDC6/CXCL10/CSF2/NCS1/TNFRSF18/HK2/MYC/EOMES/IL2RB/TNFRSF9/PDCD2L/ITGAE/GBP4/BATF3/TNFRSF21/PLIN2/IL2RA/UCK2/TNFSF11/CDCP1/SPP1/TNFRSF8/SLC1A5/MXD1/CD86/IL1R2/AHCY/PIM1/PUS1/CSF1/ADAM19	LUAD	ANLN
Deg_ANLN_LUAD.Rdata	HALLMARK_WNT_BETA_CATENIN_SIGNALING	40	-0.339172	-0.978882	0.50817	0.582942	0.269994	3107	tags=28%, list=21%, signal=22%	JAG1/HDAC11/PSEN2/DLL1/CCND2/FRAT1/GNAI1/PTCH1/DKK4/AXIN2/NKD1	LUAD	ANLN
Deg_ANLN_LUAD.Rdata	HALLMARK_NOTCH_SIGNALING	32	-0.346323	-0.960899	0.515152	0.582942	0.269994	3422	tags=44%, list=23%, signal=34%	FZD5/SKP1/JAG1/FBXW11/PSEN2/DTX1/LFNG/DLL1/TCF7L2/WNT5A/ARRB1/ST3GAL6/DTX4/HEYL	LUAD	ANLN
Deg_ANLN_LUAD.Rdata	HALLMARK_TGF_BETA_SIGNALING	52	-0.290739	-0.884126	0.679936	0.739061	0.342302	5313	tags=44%, list=36%, signal=28%	ACVR1/UBE2D3/XIAP/KLF10/SMAD7/TJP1/TGFBR1/CDH1/ARID4B/BMPR2/JUNB/PPM1A/CDKN1C/ID3/SPTBN1/BMPR1A/ID1/APC/ID2/SMAD6/SMAD1/BMP2/LTBP2	LUAD	ANLN
Deg_ANLN_LUAD.Rdata	HALLMARK_APICAL_JUNCTION	178	0.231011	0.915097	0.710714	0.756079	0.350184	2621	tags=25%, list=18%, signal=21%	CLDN6/CD274/FLNC/CALB2/MMP9/FSCN1/RHOF/MDK/TUBG1/CDH3/IRS1/DSC3/ADAMTS5/LAMB3/TGFBI/AMIGO2/CD209/CD86/FYB1/VCAN/LAMC2/VCAM1/PPP2R2C/SKAP2/GAMT/NECTIN1/CERCAM/ACTN1/PARD6G/KCNH2/ZYX/MAPK11/CLDN4/ITGA3/NECTIN2/BMP1/SGCE/ACTB/B4GALT1/SIRPA/ACTG1/CD276/SDC3/NLGN2/CRAT	LUAD	ANLN
Deg_ANLN_LUAD.Rdata	HALLMARK_OXIDATIVE_PHOSPHORYLATION	197	0.222216	0.896245	0.770035	0.80212	0.371508	4935	tags=40%, list=34%, signal=27%	PDP1/CYCS/LDHB/MRPS12/MRPL11/NDUFS6/GPI/MRPL15/TIMM8B/TOMM70/UQCRFS1/ATP5MF/IDH2/HTRA2/ATP6V1F/LRPPRC/NDUFS8/CS/NQO2/VDAC2/LDHA/TIMM9/CYC1/PHB2/MRPS15/TIMM50/MDH2/TIMM13/OPA1/UQCRC1/NDUFV1/COX6C/MRPS22/DLD/DLAT/NDUFB6/TCIRG1/PHYH/TIMM10/NDUFB4/MRPS11/ATP5F1D/SUPV3L1/VDAC1/VDAC3/TIMM17A/MDH1/COX7A2/ATP5MC1/NDUFS3/ATP6V1C1/COX8A/GPX4/COX7A2L/IMMT/GRPEL1/COX5A/HCCS/ATP5MC3/FH/TOMM22/ATP5F1B/ATP6V1D/…	LUAD	ANLN
Deg_ANLN_LUAD.Rdata	HALLMARK_CHOLESTEROL_HOMEOSTASIS	72	0.212716	0.745197	0.934066	0.953129	0.441449	3576	tags=29%, list=24%, signal=22%	CBS/TRIB3/FADS2/SEMA3B/SCD/PLAUR/AVPR1A/ETHE1/FABP5/FASN/ACTG1/ATF5/DHCR7/ACAT2/ALDOC/GPX8/PLSCR1/FBXO6/ERRFI1/ABCA2/EBP	LUAD	ANLN
Deg_ANLN_LUAD.Rdata	HALLMARK_PROTEIN_SECRETION	94	-0.161139	-0.543119	1	1	0.463158	4957	tags=32%, list=34%, signal=21%	RAB14/ARFIP1/DST/MON2/SNX2/NAPA/YIPF6/AP3B1/PPT1/TSG101/AP1G1/VAMP4/SGMS1/TOM1L1/GALC/RPS6KA3/TMED10/STX12/CD63/CLCN3/STX7/DOP1A/ATP7A/RAB9A/SCAMP1/SSPN/CLN5/PAM/ATP1A1/TSPAN8	LUAD	ANLN
Deg_ANLN_PDAC.Rdata	HALLMARK_E2F_TARGETS	199	0.789093	3.15068	1e-10	7.14286e-10	3.7594e-10	1931	tags=64%, list=13%, signal=56%	DEPDC1/TOP2A/HMMR/DLGAP5/CDC20/BIRC5/PTTG1/KIF2C/MELK/RRM2/CDK1/TRIP13/KIF4A/CCNB2/KIF18B/CDCA3/AURKA/CHEK1/CCNE1/CDKN3/AURKB/TK1/GINS1/RAD51AP1/BUB1B/ESPL1/MKI67/ORC6/MAD2L1/CDCA8/PLK1/SPAG5/PLK4/CIT/DIAPH3/MCM4/MYBL2/CENPE/RACGAP1/MCM2/SPC24/UBE2T/CKS2/CDKN2A/ASF1B/ATAD2/HMGA1/LMNB1/UBE2S/CDC25A/E2F8/GINS4/HELLS/BRCA1/KPNA2/HMGB3/TCF19/PCNA/CDC25B/RPA3/CKS1B/PSMC3IP/MCM7/NCAPD2/SPC25/PAICS/STMN…	PDAC	ANLN
Deg_ANLN_PDAC.Rdata	HALLMARK_G2M_CHECKPOINT	197	0.72868	2.90986	1e-10	7.14286e-10	3.7594e-10	1651	tags=48%, list=11%, signal=43%	TOP2A/UBE2C/PBK/CDC6/HMMR/TPX2/TTK/CDC20/BIRC5/PTTG1/KIF2C/NEK2/TROAP/CENPA/CDK1/KIF4A/CDC45/CCNB2/KIF23/AURKA/CENPF/CHEK1/BUB1/CDKN3/AURKB/RAD54L/E2F1/KIF11/POLQ/GINS2/ESPL1/MKI67/ORC6/MAD2L1/CCNA2/EXO1/KIF15/PLK1/PLK4/KNL1/NDC80/MYBL2/CENPE/RACGAP1/MCM2/CKS2/STIL/HMGA1/LMNB1/UBE2S/CDC25A/E2F2/CCNF/KIF20B/KPNA2/HMGB3/SLC7A5/CDC25B/TRAIP/CDC7/CKS1B/DTYMK/EFNA5/STMN1/EZH2/SMC4/H2AZ1/FBXO5/DBF4/KIF…	PDAC	ANLN
Deg_ANLN_PDAC.Rdata	HALLMARK_MYC_TARGETS_V1	200	0.650269	2.60169	1e-10	7.14286e-10	3.7594e-10	3637	tags=68%, list=25%, signal=52%	CDC20/CDC45/TYMS/MAD2L1/CCNA2/MCM4/MCM2/KPNA2/RFC4/PGK1/PCNA/MCM7/LDHA/H2AZ1/HSPD1/NME1/MCM6/HSPE1/RANBP1/CCT5/RRM1/HDGF/CBX3/PSMD14/CDK2/CCT2/PSMC4/CCT4/CSTF2/SNRPG/RAN/PTGES3/VDAC1/PSMA4/PPIA/MCM5/EIF3B/PSMD8/VBP1/PSMD7/USP1/TCP1/PHB/GLO1/PSMA1/PSMB2/PSMB3/AIMP2/SNRPB2/EIF2S2/RUVBL2/PSMA7/DEK/CCT7/CYC1/KPNB1/EIF2S1/BUB3/SSB/CCT3/AP3S1/PRDX3/CANX/POLD2/UBA2/HPRT1/PA2G4/FBL/PSMA6/NPM1/XRCC6/KARS1…	PDAC	ANLN
Deg_ANLN_PDAC.Rdata	HALLMARK_PANCREAS_BETA_CELLS	36	-0.844441	-2.41303	1e-10	7.14286e-10	3.7594e-10	819	tags=56%, list=6%, signal=53%	ISL1/PDX1/PAX6/INSM1/NEUROD1/CHGA/NKX6-1/GCK/PAK3/GCG/SLC2A2/PCSK1/PCSK2/ABCC8/NKX2-2/SST/SCGN/G6PC2/INS/IAPP	PDAC	ANLN
Deg_ANLN_PDAC.Rdata	HALLMARK_MITOTIC_SPINDLE	196	0.588293	2.35167	1e-10	7.14286e-10	3.7594e-10	1065	tags=21%, list=7%, signal=20%	ANLN/TOP2A/DLGAP5/TPX2/TTK/BIRC5/KIF2C/NEK2/CDK1/KIF4A/CCNB2/KIF23/AURKA/CENPF/BUB1/KIF11/ESPL1/KIF15/PLK1/NDC80/ECT2/CENPE/RACGAP1/FSCN1/LMNB1/KIF20B/KNTC1/SMC4/PIF1/FBXO5/KIF22/FLNB/SASS6/RHOF/BRCA2/NET1/EZR/ACTN4/RASA1/INCENP/TUBA4A	PDAC	ANLN
Deg_ANLN_PDAC.Rdata	HALLMARK_MTORC1_SIGNALING	198	0.584225	2.3338	1e-10	7.14286e-10	3.7594e-10	2461	tags=52%, list=17%, signal=44%	RRM2/AURKA/BUB1/PLK1/SLC2A1/MCM4/ENO1/MCM2/POLR3G/TRIB3/CDC25A/CCNF/EGLN3/GAPDH/ERO1A/PLOD2/PGK1/SLC7A5/TPI1/P4HA1/SLC7A11/HK2/LDHA/AK4/HSPD1/GBE1/DHFR/SRD5A1/MLLT11/CD9/HSPE1/TES/STIP1/PDK1/CACYBP/PSMD14/PRDX1/TOMM40/SCD/WARS1/HMGCS1/PSMC4/GPI/TUBA4A/TUBG1/CCT6A/PSPH/SQLE/HSPA5/PSMA3/TXNRD1/ELOVL6/PSMA4/SLC2A3/PPP1R15A/PPIA/SHMT2/HSP90B1/PSMD13/NAMPT/EIF2S2/MTHFD2/EBP/UNG/SLC1A5/ALDOA/CYB5B/PSMB…	PDAC	ANLN
Deg_ANLN_PDAC.Rdata	HALLMARK_GLYCOLYSIS	186	0.569466	2.25129	1e-10	7.14286e-10	3.7594e-10	2116	tags=35%, list=15%, signal=31%	GPR87/DEPDC1/CHST6/HMMR/KIF20A/CENPA/CDK1/ANGPTL4/AURKA/NT5E/TGFBI/PPFIA4/MET/ENO1/EGLN3/ERO1A/ENO2/ADORA2B/SLC16A3/PLOD2/PGK1/TGFA/TPI1/P4HA1/STMN1/HK2/LDHA/AK4/HS6ST2/PKM/PFKP/VEGFA/PYGL/PGAM1/PLOD1/B3GNT3/FKBP4/GALE/SDC1/TALDO1/PSMC4/GPC4/HSPA5/EGFR/MIF/TXN/PPIA/P4HA2/GNE/AGRN/NSDHL/TPBG/ALDOA/KDELR3/G6PD/STC1/SRD5A3/RARS1/MDH1/PGM2/GOT2/BIK/CD44/HOMER1/RBCK1/NOL3	PDAC	ANLN
Deg_ANLN_PDAC.Rdata	HALLMARK_DNA_REPAIR	147	0.496971	1.89968	2.34668e-06	1.46668e-05	7.71936e-06	2913	tags=36%, list=20%, signal=29%	TYMS/CDA/ZWINT/RAD51/FEN1/RFC4/PCNA/RPA3/NME1/RFC2/PRIM1/ALYREF/RALA/RNMT/RFC5/GTF2H3/RFC3/CMPK2/POLB/ARL6IP1/BCAP31/SAC3D1/ADRM1/POLD1/POLD4/LIG1/MRPL40/POLR2K/HPRT1/NUDT21/SSRP1/TAF9/NCBP2/PNP/CETN2/TAF13/GSDME/RAE1/GTF2A2/ITPA/DAD1/TMED2/RBX1/POLR2H/NME4/POLA1/DGUOK/POLR2J/NELFCD/ADA/POLA2/POLR2C/NT5C3A	PDAC	ANLN
Deg_ANLN_PDAC.Rdata	HALLMARK_HYPOXIA	189	0.458582	1.81554	4.5493e-06	2.52739e-05	1.3302e-05	1682	tags=30%, list=12%, signal=27%	ANGPTL4/CP/ADM/CAV1/TGFBI/PPFIA4/SULT2B1/SLC2A1/ENO1/S100A4/GAPDH/ERO1A/ENO2/ADORA2B/PGK1/PCK1/TPI1/P4HA1/GCNT2/CA12/TGM2/TMEM45A/ALDOC/HK2/LDHA/NDRG1/AK4/GBE1/PLAUR/SLC2A5/PFKP/VEGFA/ERRFI1/TES/HMOX1/PDK1/PLIN2/GPI/GPC4/PKP1/HSPA5/EGFR/SLC2A3/LOX/PPP1R15A/BNIP3L/ANXA2/MIF/CCNG2/P4HA2/MAFF/TPBG/ALDOA/KDELR3/HOXB9/STC1/DDIT3	PDAC	ANLN
Deg_ANLN_PDAC.Rdata	HALLMARK_INTERFERON_ALPHA_RESPONSE	96	0.5483	1.9965	1.1025e-05	5.51252e-05	2.90133e-05	3446	tags=55%, list=24%, signal=42%	CXCL11/ISG15/CXCL10/LY6E/IFI27/IFITM1/SAMD9/TAP1/OASL/USP18/WARS1/BATF2/OAS1/IFI44L/GBP4/PSMA3/RIPK2/CMPK2/IRF7/IFI44/PSMB9/PSME2/NMI/IRF1/IFIT2/IFIT3/HELZ2/GBP2/PARP14/IFI35/PSMB8/PSME1/PNPT1/IFIH1/BST2/SAMD9L/EPSTI1/MX1/LAMP3/DDX60/CASP8/PARP9/NCOA7/CD47/LGALS3BP/RTP4/LAP3/UBE2L6/EIF2AK2/MOV10/RSAD2/HLA-C/CNP	PDAC	ANLN
Deg_ANLN_PDAC.Rdata	HALLMARK_INTERFERON_GAMMA_RESPONSE	195	0.43362	1.73317	3.58846e-05	0.000163112	8.58484e-05	3186	tags=43%, list=22%, signal=34%	GBP6/HLA-G/IDO1/CD274/CXCL11/ISG15/CXCL10/TNFSF10/SECTM1/CFB/LY6E/PFKP/TNFAIP6/IFI27/OAS3/ARL4A/CXCL9/TAP1/SRI/OAS2/OASL/PTGS2/USP18/WARS1/ICAM1/HIF1A/BATF2/UPP1/IFI44L/GBP4/PSMA3/RIPK2/CMPK2/STAT1/IRF7/NAMPT/PSMB2/IFI44/PSMB9/BPGM/PSME2/NMI/MTHFD2/IRF1/IFIT2/IFIT3/SOD2/HELZ2/PARP14/HLA-A/IFI35/IL15RA/XAF1/PSMB8/PNP/PSME1/PNPT1/RBCK1/IFIH1/BST2/SAMD9L/EPSTI1/MX1/MT2A/HLA-B/APOL6/CASP4/MYD88/DDX58…	PDAC	ANLN
Deg_ANLN_PDAC.Rdata	HALLMARK_OXIDATIVE_PHOSPHORYLATION	197	0.396281	1.58248	0.000338091	0.00140871	0.000741427	4505	tags=51%, list=31%, signal=36%	LDHA/MRPL15/PDP1/CYCS/GPI/MRPS12/VDAC1/NDUFB3/CYC1/UQCRH/HSPA9/OAT/DLAT/VDAC2/PRDX3/NDUFV2/COX6C/ATP5MC3/LRPPRC/ATP5F1B/MRPL11/MDH1/GOT2/VDAC3/ATP5PD/MTX2/ATP5MC1/COX6A1/GRPEL1/TIMM17A/NDUFS6/IDH3B/NDUFAB1/IMMT/ALAS1/COX7A2/TOMM22/TIMM50/MDH2/TOMM70/SDHD/NDUFS8/NDUFA4/MRPS15/COX8A/ATP5MF/MFN2/ATP5PB/ATP5F1E/NDUFA1/OPA1/NDUFC2/IDH1/COX6B1/ATP6V1D/ATP6V1E1/NDUFB6/UQCRC1/SDHB/MRPS22/COX7B/PHB2/UQCRF…	PDAC	ANLN
Deg_ANLN_PDAC.Rdata	HALLMARK_ESTROGEN_RESPONSE_LATE	190	0.389004	1.54107	0.000601359	0.00231292	0.00121732	2872	tags=41%, list=20%, signal=33%	KRT13/TOP2A/CDC6/CDC20/KIF20A/S100A9/GINS2/PTGES/CAV1/PLK4/NMU/SULT2B1/STIL/AREG/KRT19/SLC7A5/LAMC2/SFN/SLC16A1/CA12/PERP/GJB3/XRCC3/FLNB/ALDH3B1/CD9/FKBP4/GALE/RBBP8/CCND1/TRIM29/AGR2/KLK10/PLAAT3/UGDH/PKP3/BLVRB/MYOF/IL17RB/DLG5/TPBG/ST6GALNAC2/CDH1/MICB/BTG3/SCNN1A/HPRT1/COX6C/FOXC1/SLC26A2/KLK11/PPIF/ST14/TFAP2C/CD44/TSPAN13/SEMA3B/GLA/ASS1/HMGCS2/FDFT1/CHPT1/OPN3/RAB31/EMP2/DHCR7/SERPINA1/TP…	PDAC	ANLN
Deg_ANLN_PDAC.Rdata	HALLMARK_MYC_TARGETS_V2	56	0.554537	1.83271	0.000886004	0.0031643	0.00166542	3404	tags=54%, list=23%, signal=41%	PLK1/PLK4/MCM4/HK2/HSPD1/HSPE1/CBX3/MCM5/PHB/EXOSC5/MRTO4/AIMP2/NIP7/UNG/TCOF1/PA2G4/DCTPP1/NPM1/NOP56/TBRG4/NOLC1/BYSL/NOP16/WDR43/CDK4/WDR74/DDX18/MPHOSPH10/TFB2M/GNL3	PDAC	ANLN
Deg_ANLN_PDAC.Rdata	HALLMARK_INFLAMMATORY_RESPONSE	186	0.392707	1.5525	0.00106973	0.0033429	0.00175942	1962	tags=33%, list=13%, signal=29%	EREG/SLC28A2/ITGB3/CXCL8/ADM/IL1A/ROS1/CD70/MET/DCBLD2/ADORA2B/AQP9/IRAK2/P2RY2/CXCL11/CXCL10/TNFSF10/HRH1/FFAR2/MEP1A/LY6E/PLAUR/ITGA5/TNFAIP6/CLEC5A/IFITM1/ITGB8/NOD2/CXCL9/EMP3/PVR/EDN1/SRI/OSMR/ICAM1/TNFSF15/PCDH7/IL18/HIF1A/MMP14/GNA15/CX3CL1/RIPK2/IRF7/NAMPT/NMI/TPBG/IRF1/RGS16/MARCO/INHBA/SPHK1/ADRM1/CCL20/SGMS2/MEFV/MXD1/AXL/GNAI3/PDPN/TNFRSF9/IL15RA	PDAC	ANLN
Deg_ANLN_PDAC.Rdata	HALLMARK_TNFA_SIGNALING_VIA_NFKB	197	0.379655	1.51609	0.00102936	0.0033429	0.00175942	2900	tags=38%, list=20%, signal=31%	TNC/IL1A/G0S2/FOSL1/AREG/SERPINB2/LAMB3/PLAU/CXCL11/CXCL10/KYNU/TNF/BCL2A1/CXCL1/PLAUR/TNFAIP6/VEGFA/IER5/B4GALT5/DUSP5/TAP1/EDN1/CCND1/PTGS2/ICAM1/IL18/SIK1/ZC3H12A/TGIF1/PLK2/IL23A/SLC2A3/PPP1R15A/RIPK2/BIRC3/CLCF1/NAMPT/DRAM1/MAFF/IRF1/TRIB1/IFIT2/DUSP4/INHBA/SPHK1/PANX1/PMEPA1/BTG3/SOD2/CCL20/MXD1/SDC4/CXCL3/TNFRSF9/IL15RA/SAT1/CD44/CEBPB/IFIH1/SMAD3/MARCKS/CD80/PTPRE/HBEGF/ABCA1/F2RL1/SLC16A…	PDAC	ANLN
Deg_ANLN_PDAC.Rdata	HALLMARK_EPITHELIAL_MESENCHYMAL_TRANSITION	198	0.369826	1.47734	0.00126782	0.00372889	0.00196257	2089	tags=31%, list=14%, signal=27%	DKK1/TNC/ITGB3/COL7A1/CXCL8/NT5E/TGFBI/PTHLH/AREG/ENO2/PLOD2/LAMA3/LAMC2/GREM1/ITGA2/LOXL2/CDH2/MCM7/TGM2/BDNF/POSTN/CXCL1/PLAUR/ITGA5/COL12A1/VEGFA/OXTR/MMP1/SLC6A8/PLOD1/TNFRSF12A/CALU/EMP3/PVR/SDC1/GJA1/ADAM12/ITGB1/MMP3/MMP14/WNT5A/FN1/LOX/PLOD3/VEGFC/COL11A1/COL5A3/ECM1/LGALS1/CAPG/SNAI2/INHBA/PMEPA1/COLGALT1/SDC4/LRRC15/SPP1/ITGAV/SAT1/BMP1/CD44/CTHRC1	PDAC	ANLN
Deg_ANLN_PDAC.Rdata	HALLMARK_UNFOLDED_PROTEIN_RESPONSE	113	0.427298	1.57182	0.00201987	0.00561074	0.00295302	3496	tags=38%, list=24%, signal=29%	ERO1A/SLC7A5/CKS1B/VEGFA/DNAJA4/BAG3/H2AX/PDIA6/TARS1/YWHAZ/HSPA5/LSM4/HSP90B1/EXOSC5/MTHFD2/DKC1/CNOT6/KDELR3/HSPA9/EIF2S1/PAIP1/NABP1/NPM1/XPOT/NOP56/CEBPB/NOLC1/EIF4G1/BANF1/KIF5B/SEC11A/EIF4A3/CALR/CEBPG/NHP2/CNOT2/EDEM1/HYOU1/IFIT1/EIF4E/SLC30A5/SHC1/IARS1	PDAC	ANLN
Deg_ANLN_PDAC.Rdata	HALLMARK_P53_PATHWAY	195	0.362083	1.44724	0.00437833	0.0115219	0.00606417	2780	tags=30%, list=19%, signal=24%	CLCA2/TP63/IL1A/KRT17/CDKN2A/TRIB3/S100A4/PCNA/SFN/TGFA/ITGB4/PERP/SLC7A11/NDRG1/RRAD/CDH13/TM4SF1/H1-2/IER5/HMOX1/TAP1/SDC1/H2AW/STEAP3/EPHA2/UPP1/PLK2/SERPINB5/PPP1R15A/NUDT15/DRAM1/JAG2/BAK1/RGS16/PTPN14/SERTAD3/HEXIM1/SPHK1/TRAF4/BAIAP2/DDIT3/TPRKB/MXD1/S100A10/ST14/SAT1/IRAK1/PTPRE/HBEGF/HRAS/TPD52L1/CD82/INHBB/DNTTIP2/SLC3A2/RNF19B/VAMP8/ADA	PDAC	ANLN
Deg_ANLN_PDAC.Rdata	HALLMARK_APOPTOSIS	156	0.366611	1.42056	0.00464389	0.0116097	0.00611038	2132	tags=28%, list=15%, signal=24%	EREG/TOP2A/PMAIP1/IL1A/CAV1/BRCA1/ENO2/PLAT/CDC25B/TNFSF10/SLC20A1/TNF/KRT18/HMOX1/TNFRSF12A/TAP1/ANXA1/CCND1/WEE1/CDK2/HMGB2/TGFB2/IL18/LGALS3/BID/BCL2L1/BNIP3L/GNA15/BIRC3/BCAP31/EBP/IRF1/H1-0/BTG3/DDIT3/VDAC2/SOD2/TSPO/SAT1/IGFBP6/BIK/CD44/DNAJA1	PDAC	ANLN
Deg_ANLN_PDAC.Rdata	HALLMARK_KRAS_SIGNALING_DN	125	-0.425084	-1.5079	0.00556718	0.0132552	0.00697641	1657	tags=31%, list=11%, signal=28%	YPEL1/CPEB3/SLC16A7/MAST3/NUDT11/CAMK1D/IDUA/HSD11B2/CYP39A1/C5/NRIP2/PTGFR/STAG3/PRKN/SIDT1/PDE6B/IGFBP2/EFHD1/SELENOP/ADRA2C/BTG2/RGS11/RYR2/FGFR3/TENT5C/ITIH3/DCC/NOS1/CD40LG/SLC38A3/GAMT/EGF/NPHS1/ZBTB16/CPB1/TCL1A/CPA2/GP2/CLPS	PDAC	ANLN
Deg_ANLN_PDAC.Rdata	HALLMARK_APICAL_JUNCTION	173	0.364118	1.43102	0.00741757	0.0168581	0.00887269	1676	tags=24%, list=12%, signal=22%	ACTG2/DSC3/PPP2R2C/ITGA3/COL9A1/TGFBI/MMP9/ICAM5/FSCN1/CD274/LAMA3/CALB2/AMIGO2/LAMC2/LAMB3/ITGA2/ITGB4/CDH3/MPZL2/GRB7/ADAM9/NECTIN1/JUP/RHOF/ACTN4/RASA1/CLDN4/FLNC/ICAM1/TUBG1/ITGB1/ADAMTS5/COL17A1/EGFR/NECTIN2/CX3CL1/PCDH1/MYL12B/CDH1/IRS1/MAP3K20/BAIAP2	PDAC	ANLN
Deg_ANLN_PDAC.Rdata	HALLMARK_MYOGENESIS	154	-0.382315	-1.39692	0.0171081	0.0371916	0.0195745	2212	tags=27%, list=15%, signal=23%	HSPB8/GJA5/PTP4A3/MEF2C/ACSL1/RYR1/LPIN1/APLNR/VIPR1/REEP1/PTGIS/COX7A1/GADD45B/CRAT/GSN/CACNA1H/CKMT2/MYOM1/PSEN2/IGFBP7/MYOM2/SGCA/MYH3/FHL1/ITGA7/IGF1/DTNA/PYGM/LAMA2/GNAO1/DMD/NCAM1/CAMK2B/GPX3/TNNC1/SOD3/CD36/CLU/CFD/NOS1/APOD	PDAC	ANLN
Deg_ANLN_PDAC.Rdata	HALLMARK_BILE_ACID_METABOLISM	93	-0.431264	-1.46445	0.0251802	0.0524587	0.0276098	1980	tags=26%, list=14%, signal=22%	ABCA3/CYP7B1/ACSL1/ALDH1A1/RBP1/CYP27A1/ABCA5/CYP39A1/MLYCD/SULT1B1/ABCD2/AR/EPHX2/CYP46A1/NR3C2/NR1H4/ABCA6/GC/ABCA9/ABCA8/LIPE/TTR/SERPINA6/GNMT	PDAC	ANLN
Deg_ANLN_PDAC.Rdata	HALLMARK_PROTEIN_SECRETION	95	0.383482	1.38986	0.0340902	0.0681804	0.0358844	5676	tags=62%, list=39%, signal=38%	CAV2/KRT18/EGFR/LMAN1/AP3S1/TMX1/ANP32E/STAM/ADAM10/YKT6/AP2S1/COPB1/GLA/CLTC/TMED2/AP2B1/AP2M1/ABCA1/ZW10/VAMP3/DNM1L/RAB5A/SCRN1/SCAMP1/RER1/NAPG/RAB22A/CTSC/YIPF6/ARFGAP3/TSG101/VPS4B/DST/BET1/COPB2/RAB2A/TMED10/ERGIC3/ARCN1/STX16/VAMP7/LAMP2/ARFGEF2/AP1G1/USO1/SOD1/M6PR/ATP6V1H/RAB9A/ARFGEF1/TSPAN8/ARFIP1/TOM1L1/AP3B1/SCAMP3/ARF1/SNAP23/MAPK1/GALC	PDAC	ANLN
Deg_ANLN_PDAC.Rdata	HALLMARK_SPERMATOGENESIS	81	0.382563	1.3582	0.0520431	0.0979479	0.0515515	780	tags=19%, list=5%, signal=18%	TTK/KIF2C/NEK2/CDK1/CCNB2/AURKA/BUB1/CDKN3/NCAPH/RPL39L/RFC4/EZH2/DBF4/SLC2A5/ARL4A	PDAC	ANLN
Deg_ANLN_PDAC.Rdata	HALLMARK_PI3K_AKT_MTOR_SIGNALING	98	0.359585	1.3119	0.0548508	0.0979479	0.0515515	3340	tags=39%, list=23%, signal=30%	CDK1/E2F1/SLC2A1/TRIB3/SFN/PDK1/CDK2/EGFR/HSP90B1/RAC1/DDIT3/PPP1CA/RALB/CFL1/CLTC/ACTR3/ACACA/AP2M1/ARPC3/TRAF2/HRAS/TNFRSF1A/ACTR2/CSNK2B/MYD88/NFKBIB/CALR/PRKAA2/PFN1/CDK4/PTPN11/SQSTM1/TBK1/CAB39/YWHAB/MAP2K3/EIF4E/UBE2N	PDAC	ANLN
Deg_ANLN_PDAC.Rdata	HALLMARK_UV_RESPONSE_UP	148	0.326059	1.2479	0.053429	0.0979479	0.0515515	2718	tags=34%, list=19%, signal=28%	CTSV/CCNE1/GGH/HTR7/ENO2/FEN1/RFC4/CHRNA5/RRAD/SLC6A8/AQP3/HMOX1/H2AX/FKBP4/STIP1/TAP1/PPAT/CDK2/ICAM1/TUBA4A/TARS1/EPCAM/MMP14/BID/SHOX2/DNAJB1/BAK1/IRF1/ALDOA/CYB5B/BTG3/SOD2/DGAT1/TFRC/PARP2/PPIF/YKT6/AP2S1/RPN1/DDX21/DNAJA1/HSPA13/GRPEL1/NAT1/POLR2H/ALAS1/PSMC3/TMBIM6/CEBPG/NUP58	PDAC	ANLN
Deg_ANLN_PDAC.Rdata	HALLMARK_ANDROGEN_RESPONSE	97	0.355663	1.29409	0.0606866	0.104632	0.0550696	2444	tags=33%, list=17%, signal=28%	CENPN/KRT19/NKX3-1/SPDEF/NDRG1/CDK6/SLC38A2/CCND1/SMS/SCD/HMGCS1/MYL12A/HPGD/KRT8/H1-0/LMAN1/PMEPA1/ACSL3/ADRM1/PA2G4/GNAI3/XRCC6/SLC26A2/ITGAV/SAT1/ACTN1/VAPA/XRCC5/TMPRSS2/DHCR24/HMGCR/FADS1	PDAC	ANLN
Deg_ANLN_PDAC.Rdata	HALLMARK_COMPLEMENT	185	0.312091	1.23607	0.0760234	0.126706	0.0666872	1600	tags=18%, list=11%, signal=16%	APOA4/MMP13/MMP12/CTSV/S100A9/CP/HSPA1A/CDA/GZMB/SERPINB2/PLAT/KYNU/CFB/ADAM9/CXCL1/PLAUR/CDH13/DUSP6/DUSP5/CTSL/PDP1/MMP14/LGALS3/HSPA5/FN1/IRF7/PSMB9/MAFF/IRF1/CTSB/TMPRSS6/GMFB/GPD2	PDAC	ANLN
Deg_ANLN_PDAC.Rdata	HALLMARK_ESTROGEN_RESPONSE_EARLY	198	0.291578	1.16477	0.123529	0.199241	0.104864	2717	tags=32%, list=19%, signal=27%	KRT13/SYT12/PMAIP1/PTGES/SULT2B1/SLC2A1/AREG/ZNF185/KRT19/CALB2/SLC7A5/P2RY2/SFN/KRT15/SLC16A1/CA12/TGM2/CELSR1/FLNB/ALDH3B1/PODXL/AQP3/KRT18/FKBP4/RHOD/RBBP8/CCND1/SEC14L2/GJA1/KLK10/PLAAT3/BLVRB/MYOF/IL17RB/MREG/TPBG/KRT8/MICB/SCNN1A/FOXC1/SLC26A2/PPIF/ENDOD1/TFAP2C/CD44/TSKU/MYBL1/SEMA3B/GLA/FDFT1/CHPT1/FHL2/OPN3/RAB31/SNX24/DHCR7/TPD52L1/INHBB/HR/DYNLT3/B4GALT1/NXT1/CYP26B1/KLF10	PDAC	ANLN
Deg_ANLN_PDAC.Rdata	HALLMARK_COAGULATION	113	0.320564	1.1792	0.14248	0.222625	0.117171	1558	tags=25%, list=11%, signal=22%	CTSV/APOA1/ITGB3/MMP9/FGG/SERPINB2/PLAT/ITGA2/PLAU/MEP1A/CFB/ADAM9/DUSP6/PROC/MMP1/CD9/FGA/ANXA1/F12/MMP10/MMP3/MMP14/DUSP14/FN1/RAC1/MAFF/CTSB/TMPRSS6	PDAC	ANLN
Deg_ANLN_PDAC.Rdata	HALLMARK_TGF_BETA_SIGNALING	53	0.36918	1.19651	0.163265	0.247372	0.130196	3749	tags=36%, list=26%, signal=27%	BCAR3/SLC20A1/ID1/TGIF1/PPP1R15A/NOG/CDH1/PMEPA1/PPP1CA/HDAC1/SMAD3/RAB31/SMURF2/KLF10/FKBP1A/SERPINE1/RHOA/SMAD6/XIAP	PDAC	ANLN
Deg_ANLN_PDAC.Rdata	HALLMARK_IL6_JAK_STAT3_SIGNALING	79	0.329965	1.16825	0.190355	0.279934	0.147334	2198	tags=29%, list=15%, signal=25%	ITGB3/CXCL11/CXCL10/TNF/CXCL1/CD9/HMOX1/TNFRSF12A/CXCL9/OSMR/IL1R2/TNFRSF21/STAT1/IL17RB/LTBR/BAK1/IRF1/CCR1/CXCL3/IL15RA/CD44/CXCL13/CSF3R	PDAC	ANLN
Deg_ANLN_PDAC.Rdata	HALLMARK_CHOLESTEROL_HOMEOSTASIS	71	0.329026	1.13988	0.210797	0.301138	0.158494	2461	tags=32%, list=17%, signal=27%	TRIB3/ALDOC/PLAUR/ERRFI1/CD9/TNFRSF12A/SCD/HMGCS1/MAL2/SQLE/LGALS3/NSDHL/EBP/S100A11/ACAT2/PPARG/STARD4/SEMA3B/ANXA13/FDFT1/ATF5/HMGCR/DHCR7	PDAC	ANLN
Deg_ANLN_PDAC.Rdata	HALLMARK_KRAS_SIGNALING_UP	189	0.273323	1.0821	0.234421	0.325585	0.171361	1623	tags=21%, list=11%, signal=19%	EREG/ANGPTL4/G0S2/SLPI/MMP9/DCBLD2/ADAMDEC1/ERO1A/H2BC3/TMEM158/PLAT/ITGA2/PLEK2/PLAU/CXCL10/MPZL2/CFB/ADAM8/PLAUR/JUP/EPHB2/ETV4/DUSP6/KCNN4/ALDH1A2/PTGS2/PTPRR/MALL/MMP10/PRELID3B/PPP1R15A/MMD/BIRC3/BPGM/PDCD1LG2/RGS16/ETV5/TRIB2/TRIB1/INHBA	PDAC	ANLN
Deg_ANLN_PDAC.Rdata	HALLMARK_ADIPOGENESIS	194	-0.294699	-1.10004	0.253414	0.342452	0.180238	2070	tags=15%, list=14%, signal=13%	APOE/QDPR/ENPP2/HADH/ANGPT1/PHLDB1/MTARC2/PTGER3/CRAT/FZD4/LIFR/C3/PDCD4/EPHX2/SPARCL1/CD302/ITGA7/ITIH5/OMD/CAVIN2/LTC4S/GPX3/CD36/LPL/LIPE/ACADL/FABP4/LEP/ADIPOQ	PDAC	ANLN
Deg_ANLN_PDAC.Rdata	HALLMARK_ANGIOGENESIS	33	-0.394811	-1.10579	0.308748	0.3996	0.210316	1304	tags=21%, list=9%, signal=19%	CCND2/KCNJ8/FGFR1/SERPINA5/VTN/LPL/APOH	PDAC	ANLN
Deg_ANLN_PDAC.Rdata	HALLMARK_PEROXISOME	96	-0.318128	-1.08487	0.311688	0.3996	0.210316	1915	tags=16%, list=13%, signal=14%	ACSL1/ALDH1A1/ABCB4/HSD11B2/CRAT/MLYCD/ABCD2/EPHX2/ABCB1/ESR2/ALB/ABCC8/TTR/SERPINA6/CEL	PDAC	ANLN
Deg_ANLN_PDAC.Rdata	HALLMARK_APICAL_SURFACE	37	0.352684	1.08021	0.342105	0.427632	0.225069	2006	tags=30%, list=14%, signal=26%	LYPD3/RHCG/DCBLD2/BRCA1/EFNA5/PLAUR/CX3CL1/EPHB4/SULF2/ADAM10/AFAP1L2	PDAC	ANLN
Deg_ANLN_PDAC.Rdata	HALLMARK_REACTIVE_OXYGEN_SPECIES_PATHWAY	47	0.330534	1.06278	0.371571	0.453135	0.238492	4250	tags=47%, list=29%, signal=33%	MGST1/PFKP/NQO1/PRDX1/GCLM/TXNRD1/TXN/OXSR1/G6PD/SOD2/SELENOS/CDKN2D/GCLC/LAMTOR5/ABCC1/NDUFA6/NDUFB4/PTPA/GLRX/GSR/ATOX1/PRNP	PDAC	ANLN
Deg_ANLN_PDAC.Rdata	HALLMARK_XENOBIOTIC_METABOLISM	175	-0.272376	-1.01035	0.439815	0.523589	0.275573	2072	tags=19%, list=14%, signal=16%	EPHX1/APOE/SLC46A3/MPP2/RAP1GAP/CYP27A1/MAN1A1/FMO1/ACSM1/FBLN1/FMO3/CYP26A1/NDRG2/ABCD2/CYFIP2/ESR1/ATOH8/CES1/HES6/IGF1/TMEM97/RBP4/VTN/CD36/F10/PDK4/CDO1/PTGDS/AOX1/F11/SERPINA6/REG1A/GNMT	PDAC	ANLN
Deg_ANLN_PDAC.Rdata	HALLMARK_ALLOGRAFT_REJECTION	180	-0.262846	-0.974584	0.514548	0.598312	0.314901	2961	tags=31%, list=20%, signal=25%	FGR/CTSS/IGSF6/SOCS1/CCL22/IL12RB1/HLA-DMB/CCND3/ACVR2A/CCL4/CD4/F2R/CCL5/TLR3/KLRD1/LTB/IL18RAP/PTPRC/STAB1/CCR2/WAS/LY86/IL10/CD7/CD2/CXCR3/APBB1/CD28/CCND2/IRF4/CD1D/HLA-DOA/CRTAM/HCLS1/CD3D/STAT4/CD247/IL6/CD3G/ITGAL/NLRP3/CD8B/TRAT1/CD8A/SIT1/CD96/HLA-DOB/CD3E/IL16/MAP4K1/PRKCB/ZAP70/ITK/CD40LG/CCL19/CD79A	PDAC	ANLN
Deg_ANLN_PDAC.Rdata	HALLMARK_FATTY_ACID_METABOLISM	146	-0.24972	-0.911505	0.655172	0.727969	0.383142	2095	tags=15%, list=14%, signal=13%	ALAD/EPHX1/D2HGDH/ACSL1/ALDH1A1/HADH/AOC3/FMO1/CRAT/MLYCD/CD1D/ACSS1/ACSM3/AQP7/LTC4S/CD36/INMT/GPD1/GAD2/ACADL/CA4/CEL	PDAC	ANLN
Deg_ANLN_PDAC.Rdata	HALLMARK_HEDGEHOG_SIGNALING	34	-0.318752	-0.900907	0.654174	0.727969	0.383142	1589	tags=41%, list=11%, signal=37%	LDB1/AMOT/UNC5C/HEY2/TLE1/VLDLR/PTCH1/GLI1/CRMP1/SLIT1/SCG2/RTN1/NRCAM/NKX6-1	PDAC	ANLN
Deg_ANLN_PDAC.Rdata	HALLMARK_IL2_STAT5_SIGNALING	190	-0.240175	-0.899324	0.721557	0.784301	0.41279	2912	tags=27%, list=20%, signal=22%	ICOS/AGER/SOCS1/ENPP1/TIAM1/WLS/PLAGL1/CTLA4/CCND3/ETFBKMT/COCH/TRAF1/TLR7/SCN9A/LRIG1/IL18R1/LTB/ANXA4/RRAGD/CDKN1C/XBP1/IL1RL1/PLPP1/RORA/PRKCH/IL10/PTCH1/CST7/GADD45B/IL10RA/FGL2/CCND2/IRF4/F2RL2/CCR4/SELL/EOMES/SOCS2/CAPN3/CD48/SHE/RHOH/PTH1R/SELP/ABCB1/MAP6/BCL2/APLP1/ITIH5/CD79B/PENK	PDAC	ANLN
Deg_ANLN_PDAC.Rdata	HALLMARK_NOTCH_SIGNALING	32	-0.272694	-0.767152	0.832487	0.885625	0.466118	2575	tags=28%, list=18%, signal=23%	NOTCH1/LFNG/SAP30/NOTCH2/ARRB1/DLL1/PSEN2/DTX1/HEYL	PDAC	ANLN
Deg_ANLN_PDAC.Rdata	HALLMARK_HEME_METABOLISM	172	0.214939	0.84276	0.882521	0.911634	0.479807	2481	tags=21%, list=17%, signal=18%	SLC2A1/E2F2/SLC30A10/SLC7A11/TSPAN5/SLC6A8/AQP3/MBOAT2/SLC22A4/SLC25A37/SMOX/HDGF/GCLM/MOCOS/BNIP3L/HTATIP2/MOSPD1/P4HA2/BLVRB/BLVRA/BPGM/H1-0/CTSB/BACH1/CAST/TFRC/TCEA1/SLC6A9/ENDOD1/EIF2AK1/CDC27/NEK7/CPOX/SLC30A1/GMPS/MINPP1	PDAC	ANLN
Deg_ANLN_PDAC.Rdata	HALLMARK_WNT_BETA_CATENIN_SIGNALING	39	-0.24952	-0.728555	0.893401	0.911634	0.479807	2733	tags=28%, list=19%, signal=23%	HEY2/LEF1/NOTCH4/DLL1/AXIN2/PTCH1/CCND2/FRAT1/TCF7/PSEN2/FZD8	PDAC	ANLN
Deg_ANLN_PDAC.Rdata	HALLMARK_UV_RESPONSE_DN	144	-0.20371	-0.74055	0.9653	0.9653	0.508052	2736	tags=24%, list=19%, signal=20%	DLC1/PLPP3/DAB2/INSIG1/PDGFRB/PTEN/AKT3/CDON/RBPMS/ACVR2A/NOTCH2/LDLR/KIT/VLDLR/FYN/ANXA4/PIK3CD/DUSP1/EFEMP1/KCNMA1/NFIB/PRKCE/MAP1B/MMP16/SYNE1/AMPH/KALRN/MAGI2/PTGFR/IGFBP5/TGFBR3/CELF2/PRKAR2B/CACNA1A/FBLN5	PDAC	ANLN
Deg_ANLN_UCEC.Rdata	HALLMARK_E2F_TARGETS	199	0.753749	3.61138	1e-10	5e-10	2.31579e-10	1743	tags=61%, list=12%, signal=54%	KIF2C/CDC20/TOP2A/AURKB/BIRC5/CDCA8/PTTG1/MCM2/AURKA/CCNE1/TK1/UBE2T/MYBL2/MELK/DLGAP5/CENPE/SPC24/HMMR/KIF4A/MCM7/CCNB2/CKS1B/MAD2L1/SPAG5/HMGB2/CENPM/BUB1B/ESPL1/ASF1B/RAD51AP1/PCNA/DDX39A/SNRPB/UBE2S/CKS2/MCM6/DEPDC1/LMNB1/CDK1/KIF22/CDC25A/H2AZ1/CDCA3/TIMELESS/H2AX/DIAPH3/POLD1/KIF18B/KPNA2/RRM2/CDKN3/PLK4/MCM4/TCF19/RACGAP1/MKI67/JPT1/SPC25/BRCA1/TBRG4/MCM5/GINS1/NOP56/RFC2/PLK1/MCM3/POLD2/M…	UCEC	ANLN
Deg_ANLN_UCEC.Rdata	HALLMARK_G2M_CHECKPOINT	197	0.6959	3.31848	1e-10	5e-10	2.31579e-10	1363	tags=46%, list=9%, signal=42%	KIF2C/CDC20/TOP2A/UBE2C/AURKB/KIF15/CENPF/BIRC5/PTTG1/MCM2/AURKA/MYBL2/PBK/NEK2/CENPE/CENPA/NDC80/H2BC12/CDC45/HMMR/E2F1/KIF4A/TRAIP/CCNB2/CKS1B/MAD2L1/CDC6/BUB1/ESPL1/TPX2/DDX39A/POLQ/UBE2S/CKS2/KIF23/MCM6/TTK/LMNB1/GINS2/CDK1/KIF22/CDC25A/H2AZ1/TROAP/EXO1/H2AX/CCNA2/E2F2/KPNA2/CCNF/CDKN3/KIF11/PLK4/KNL1/RACGAP1/MKI67/JPT1/CDC7/MCM5/PLK1/DTYMK/MCM3/KIF20B/STIL/RAD54L/EZH2/CHAF1A/BRCA2/TMPO/FBXO5…	UCEC	ANLN
Deg_ANLN_UCEC.Rdata	HALLMARK_MYC_TARGETS_V1	200	0.675793	3.23321	1e-10	5e-10	2.31579e-10	3080	tags=66%, list=21%, signal=53%	CDC20/MCM2/CDC45/MCM7/MAD2L1/MRPL23/PCNA/MCM6/H2AZ1/CCNA2/TYMS/RRP9/KPNA2/PGK1/RPLP0/RRM1/MCM4/TUFM/EEF1B2/C1QBP/MCM5/RFC4/NOP56/SNRPD2/GNL3/CCT7/HSPD1/RPL6/RPS2/POLD2/CCT5/EIF2S2/NOP16/CYC1/CCT3/NDUFAB1/IMPDH2/RAN/LDHA/PSMA7/PPIA/XRCC6/CDK4/NHP2/PHB2/RANBP1/EIF3B/FBL/CCT2/PSMD8/PRDX4/LSM7/RUVBL2/AIMP2/MRPS18B/SNRPG/RPS3/RPL14/PPM1G/PSMC4/CCT4/RPS6/PHB/NPM1/SRM/CAD/APEX1/RPL18/HDGF/HSP90AB1/EPRS1…	UCEC	ANLN
Deg_ANLN_UCEC.Rdata	HALLMARK_MTORC1_SIGNALING	197	0.601126	2.86654	1e-10	5e-10	2.31579e-10	2570	tags=50%, list=18%, signal=41%	MCM2/AURKA/ENO1/TUBA4A/BUB1/DDX39A/GAPDH/TPI1/CDC25A/TRIB3/RRP9/TXNRD1/RRM2/SLC2A1/SHMT2/CCNF/PGK1/PNP/MCM4/PHGDH/PSAT1/DHCR24/HK2/PLK1/HSPD1/PSMB5/EIF2S2/MTHFD2/WARS1/TOMM40/DDIT4/CORO1A/LDHA/FADS2/SDF2L1/PPIA/EBP/NUP205/CYP51A1/DHFR/FADS1/CCT6A/DDIT3/TFRC/PRDX1/UNG/ATP5MC1/IDH1/TUBG1/PSMC4/STIP1/SCD/TM7SF2/TMEM97/SKAP2/HSPA9/EGLN3/HMBS/PDAP1/EPRS1/RPN1/GPI/PFKL/HSPE1/IMMT/CACYBP/PSMD13/PPP1R15A…	UCEC	ANLN
Deg_ANLN_UCEC.Rdata	HALLMARK_OXIDATIVE_PHOSPHORYLATION	197	0.592191	2.82394	1e-10	5e-10	2.31579e-10	3398	tags=61%, list=24%, signal=48%	UQCRC1/MRPL11/HSD17B10/TIMM10/COX5B/NDUFB7/TIMM8B/IDH3B/NDUFS6/ATP5ME/CYC1/NDUFAB1/LDHA/ATP5F1B/IDH2/NDUFV1/NDUFB3/UQCRH/MRPS15/UQCRQ/PHB2/TIMM13/UQCRFS1/ECI1/NDUFA2/GPX4/MRPS12/GRPEL1/COX4I1/FH/NDUFS3/HTRA2/ATP5MC1/SDHB/IDH1/ATP5PD/COX7B/ATP5F1D/ATP5F1A/RHOT2/ATP5PB/PDHB/HSPA9/UQCR10/MRPS11/MRPL15/ATP5MC2/NDUFA6/COX7C/NDUFB2/GPI/ECHS1/NDUFB6/NDUFS8/COX8A/IMMT/PMPCA/ALAS1/SLC25A6/AFG3L2/COX5A/MDH…	UCEC	ANLN
Deg_ANLN_UCEC.Rdata	HALLMARK_MYC_TARGETS_V2	56	0.712	2.78097	1e-10	5e-10	2.31579e-10	3465	tags=79%, list=24%, signal=60%	RRP9/PLK4/MCM4/SLC29A2/TBRG4/MCM5/EXOSC5/NOP56/HK2/PLK1/GNL3/HSPD1/MRTO4/NOP16/DCTPP1/CDK4/FARSA/PES1/AIMP2/UNG/PHB/TMEM97/NPM1/SRM/UTP20/TCOF1/BYSL/MYBBP1A/HSPE1/TFB2M/RRP12/PA2G4/IMP4/WDR74/NOLC1/MPHOSPH10/WDR43/RABEPK/PUS1/CBX3/DDX18/NOC4L/MYC/NIP7	UCEC	ANLN
Deg_ANLN_UCEC.Rdata	HALLMARK_UNFOLDED_PROTEIN_RESPONSE	112	0.5729	2.5822	1e-10	5e-10	2.31579e-10	3058	tags=46%, list=21%, signal=37%	CKS1B/H2AX/RRP9/EXOSC5/PSAT1/NOP56/LSM4/MTHFD2/DDIT4/EIF4EBP1/NHP2/RPS14/ATF4/EXOSC4/NOP14/YIF1A/EXOSC2/NPM1/DKC1/HSPA9/HYOU1/ZBTB17/PREB/EEF2/HSP90B1/TARS1/CHAC1/EIF4A3/VEGFA/IMP3/ALDH18A1/ARFGAP1/EXOSC10/NOLC1/HSPA5/XPOT/POP4/EIF4G1/SRPRB/GEMIN4/SEC11A/CEBPG/EDC4/CXXC1/IARS1/IFIT1/XBP1/PDIA6/NFYB/EXOSC9/ERO1A/DCTN1	UCEC	ANLN
Deg_ANLN_UCEC.Rdata	HALLMARK_DNA_REPAIR	148	0.535779	2.47981	1e-10	5e-10	2.31579e-10	3071	tags=46%, list=21%, signal=37%	ZWINT/FEN1/RAD51/SAC3D1/ALYREF/PCNA/TYMS/POLD1/PNP/RFC4/RFC2/NT5C/EDF1/IMPDH2/LIG1/NELFE/APRT/RFC3/SSRP1/MRPL40/CCNO/NELFB/ADRM1/GPX4/RFC5/ADA/TARBP2/CLP1/GTF3C5/RPA2/POLR2J/MPG/GTF2F1/POLR1H/POLR1C/POLR2G/SF3A3/PRIM1/NME3/UMPS/BCAP31/RAE1/SURF1/NME1/POLR2E/GUK1/NELFCD/ITPA/RPA3/SNAPC4/POLR2I/POLD3/COX17/DDB1/POLR2H/ARL6IP1/POLR2F/POLR2K/CMPK2/NCBP2/GMPR2/POLR2C/VPS28/SEC61A1/XPC/DGCR8/BRF2/DAD1	UCEC	ANLN
Deg_ANLN_UCEC.Rdata	HALLMARK_MITOTIC_SPINDLE	196	0.474638	2.26789	1e-10	5e-10	2.31579e-10	2255	tags=27%, list=16%, signal=23%	KIF2C/TOP2A/KIF15/CENPF/BIRC5/AURKA/ANLN/NEK2/DLGAP5/CENPE/NDC80/KIF4A/CCNB2/TUBA4A/BUB1/ESPL1/SAC3D1/TPX2/KIF23/TTK/LMNB1/CDK1/KIF22/KIF11/RACGAP1/PIF1/PLK1/CEP131/ECT2/KIF20B/BRCA2/FBXO5/INCENP/CKAP5/KNTC1/CEP250/RHOT2/UXT/SMC4/ARHGAP29/SASS6/PCNT/CEP72/CNTROB/KATNA1/ARFIP2/SMC3/SMC1A/ARHGAP4/KPTN/GEMIN4/MAP1S/MYH10	UCEC	ANLN
Deg_ANLN_UCEC.Rdata	HALLMARK_INTERFERON_GAMMA_RESPONSE	194	0.448419	2.14193	1e-10	5e-10	2.31579e-10	3859	tags=52%, list=27%, signal=39%	CXCL9/CXCL10/SLAMF7/CXCL11/TNFAIP6/USP18/PNP/PSME2/ISG15/BATF2/VCAM1/CCL5/MTHFD2/FCGR1A/WARS1/XCL1/HELZ2/METTL7B/PSME1/ICAM1/TAP1/STAT1/IRF4/IRF1/MT2A/OASL/PSMB10/PSMB8/TNFAIP2/GBP4/PFKP/LAP3/CSF2RB/LYSMD2/IRF7/OAS3/LY6E/IFI44/IFI35/TNFAIP3/IFI27/TRAFD1/PLA2G4A/CD40/PSMB9/OGFR/VAMP5/PSMA3/CD274/IDO1/PTPN6/HLA-B/MX1/VAMP8/BST2/TRIM21/UBE2L6/EPSTI1/CMKLR1/IRF5/CASP1/OAS2/ITGB7/CMPK2/IFI44L/CD86/CMT…	UCEC	ANLN
Deg_ANLN_UCEC.Rdata	HALLMARK_GLYCOLYSIS	187	0.424224	2.02132	1.54348e-09	7.01582e-09	3.24943e-09	3085	tags=44%, list=21%, signal=35%	KIF20A/AURKA/TFF3/CENPA/HMMR/ENO1/DEPDC1/CDK1/TPI1/PGK1/ENO2/ANGPTL4/HK2/SPAG4/SLC16A3/DDIT4/PPFIA4/LDHA/ARTN/GALK1/PPIA/TALDO1/GMPPB/CLDN3/AKR1A1/GALE/MIF/STMN1/SDC1/IDH1/GFUS/PSMC4/PKM/PGLS/FKBP4/EGLN3/SLC25A10/PFKP/FAM162A/ELF3/PYGL/B4GALT2/SOD1/MPI/HAX1/MDH2/PLOD1/GLRX/BPNT1/VEGFA/ANKZF1/SAP30/AGRN/SLC37A4/PGAM1/CTH/B3GAT3/HSPA5/VCAN/GPC1/MDH1/NSDHL/ANG/CHPF2/QSOX1/IER3/B3GNT3/PLOD2/PYGB/HDLB…	UCEC	ANLN
Deg_ANLN_UCEC.Rdata	HALLMARK_INTERFERON_ALPHA_RESPONSE	96	0.521012	2.25429	1.50955e-08	6.28978e-08	2.91316e-08	3508	tags=57%, list=24%, signal=44%	CXCL10/CXCL11/USP18/PSME2/ISG15/BATF2/WARS1/HELZ2/PSME1/TAP1/IRF1/OASL/PSMB8/GBP4/LAP3/OAS1/IRF7/IFITM1/LY6E/IFI44/IFI35/CSF1/IFI27/TRAFD1/PSMB9/OGFR/PSMA3/MX1/GBP2/BST2/TRIM21/HLA-C/UBE2L6/EPSTI1/CASP1/CNP/CMPK2/IFI44L/CMTR1/IFIT2/CCRL2/UBA7/RSAD2/IFIT3/LGALS3BP/IFIH1/DHX58/PARP14/PNPT1/MOV10/NMI/SAMD9L/RIPK2/TRIM25/ADAR	UCEC	ANLN
Deg_ANLN_UCEC.Rdata	HALLMARK_MYOGENESIS	151	-0.487242	-1.84333	5.41234e-06	2.08167e-05	9.64141e-06	2618	tags=38%, list=18%, signal=31%	TAGLN/IGFBP7/FOXO4/EPHB3/CD36/ITGA7/ADCY9/HBEGF/COL15A1/SORBS3/VIPR1/DTNA/GJA5/SPARC/DENND2B/MEF2D/MAPRE3/CTF1/DMPK/FST/TGFB1/PRNP/ADAM12/SGCD/SMTN/MYOM1/SSPN/HSPB8/SOD3/CAMK2B/MB/MEF2C/APLNR/NCAM1/REEP1/MYLK/PSEN2/LDB3/PPP1R3C/RYR1/IGF1/SPEG/TNNT2/CACNA1H/NOS1/CDH13/SORBS1/DMD/DES/FGF2/MYOM2/PTGIS/LAMA2/GNAO1/MYH11/FHL1/APOD	UCEC	ANLN
Deg_ANLN_UCEC.Rdata	HALLMARK_UV_RESPONSE_DN	144	-0.495224	-1.86354	7.54954e-06	2.69626e-05	1.2488e-05	4334	tags=51%, list=30%, signal=36%	SPOP/GCNT1/IGFBP5/RASA2/CCN1/CDK13/AGGF1/BCKDHB/PDLIM5/MAP1B/KALRN/SYNJ2/SDC2/IGF1R/PLPP3/ARHGEF9/PRKCE/DMAC2L/TJP1/MGLL/WDR37/COL1A1/NR1D2/COL3A1/ACVR2A/MAP2K5/SMAD3/PRDM2/PTPN21/PRKAR2B/CDON/SCHIP1/HAS2/GRK5/FYN/CITED2/TGFBR2/APBB2/GJA1/SERPINE1/LPAR1/PTEN/PRKCA/CELF2/CAV1/ZMIZ1/DUSP1/ATXN1/NRP1/PDGFRB/TGFBR3/DLC1/DAB2/IRS1/MMP16/FBLN5/INPP4B/KIT/RUNX1/AKT3/ITGB3/BDNF/RBPMS/AMPH/SYNE1/TFPI/PMP2…	UCEC	ANLN
Deg_ANLN_UCEC.Rdata	HALLMARK_ALLOGRAFT_REJECTION	169	0.374298	1.74969	8.23036e-06	2.74345e-05	1.27065e-05	3516	tags=38%, list=24%, signal=29%	CXCL9/GZMB/MMP9/TNF/BRCA1/CCL5/RPS19/CD3D/PRF1/WARS1/RPS9/CCR2/ICAM1/TRAF2/TAP1/STAT1/IL1B/IRF4/CAPG/LTB/EIF5A/CCL4/NCF4/CXCL13/PSMB10/CD79A/NPM1/RPS3A/CD80/EIF3D/IRF7/CSF1/MTIF2/HLA-DOA/NME1/LCK/CD40/MRPL3/ITGB2/CTSS/HLA-DRA/PTPN6/IGSF6/GBP2/AKT1/FGR/AARS1/EIF3A/CD86/INHBB/HLA-DQA1/DARS1/CD247/PTPRC/RPL9/CD2/CCR5/CD8A/HLA-DMB/GZMA/CD7/CCR1/RARS1/RIPK2/HLA-A	UCEC	ANLN
Deg_ANLN_UCEC.Rdata	HALLMARK_UV_RESPONSE_UP	149	0.362553	1.68299	0.000133733	0.000417914	0.00019356	2919	tags=40%, list=20%, signal=32%	FEN1/CCNE1/TUBA4A/MRPL23/CTSV/H2AX/PSMC3/ENO2/IGFBP2/RFC4/FGF18/ICAM1/TAP1/PPIF/CHRNA5/DNAJA1/GRPEL1/TFRC/IRF1/SPR/STIP1/FKBP4/PDAP1/DNAJB1/BAK1/RPN1/TST/ALAS1/HMOX1/PARP2/UROD/PPAT/KLHDC3/TARS1/BID/CA2/DDX21/EPCAM/HLA-F/COL2A1/SIGMAR1/SQSTM1/AP2S1/ATP6V1F/STK25/CEBPG/CDK2/MAPK8IP2/YKT6/CLTB/POLR2H/CDC34/CNP/BSG/MGAT1/SLC25A4/CDC5L/HSPA13/NFKBIA/POLE3	UCEC	ANLN
Deg_ANLN_UCEC.Rdata	HALLMARK_KRAS_SIGNALING_DN	122	-0.454878	-1.68174	0.000568271	0.00167139	0.000774115	1146	tags=23%, list=8%, signal=21%	RYR2/SGK1/SYNPO/KCND1/SLC16A7/TG/TEX15/SPRR3/KRT4/RYR1/PRKN/TENM2/NOS1/NR4A2/SHOX2/SLC12A3/KCNMB1/MYO15A/EFHD1/PKP1/NRIP2/GP2/PTGFR/GDNF/HTR1D/ZBTB16/SMPX/WNT16	UCEC	ANLN
Deg_ANLN_UCEC.Rdata	HALLMARK_KRAS_SIGNALING_UP	187	-0.402367	-1.55964	0.000749361	0.00208156	0.00096409	2729	tags=30%, list=19%, signal=25%	KLF4/TMEM100/ITGA2/CCSER2/GYPC/RBM4/EPB41L3/CAB39L/CFH/TRIB2/HBEGF/PLAT/ENG/PLVAP/HSD11B1/ETV5/ABCB1/IL33/FLT4/ANKH/NRP1/F13A1/SPARCL1/MPZL2/ALDH1A3/FGF9/SATB1/ADGRL4/TMEM158/CPE/SCG5/SCN1B/KIF5C/SOX9/ADGRA2/PRDM1/TFPI/SNAP25/CCND2/PEG3/TSPAN7/PRRX1/TNNT2/ETV1/ALDH1A2/IL2RG/ITGBL1/PCP4/HOXD11/NAP1L2/APOD/GABRA3/SERPINA3/TPH1/SNAP91/IGF2	UCEC	ANLN
Deg_ANLN_UCEC.Rdata	HALLMARK_FATTY_ACID_METABOLISM	141	0.327643	1.50975	0.00208936	0.00549831	0.00254659	3671	tags=39%, list=25%, signal=29%	H2AZ1/HSD17B10/ENO2/G0S2/NTHL1/DHCR24/ACAT2/ALDH3A1/IDH3B/IL4I1/HSP90AA1/NCAPH2/PSME1/LDHA/ECI1/MIF/FH/ACADS/IDH1/LGALS1/PDHB/APEX1/GCDH/ECHS1/SMS/MDH2/UROD/ERP29/CA2/FASN/GRHPR/CBR1/PDHA1/HSPH1/SUCLG1/MDH1/NSDHL/UBE2L6/ACADVL/S100A10/ACO2/ECH1/DLST/SUCLG2/CPOX/ODC1/ACSM3/ACAA1/HMGCL/GSTZ1/VNN1/HCCS/ALDH9A1/BLVRA/HMGCS1	UCEC	ANLN
Deg_ANLN_UCEC.Rdata	HALLMARK_REACTIVE_OXYGEN_SPECIES_PATHWAY	47	0.452394	1.70042	0.00319854	0.00799635	0.00370357	2896	tags=47%, list=20%, signal=38%	NQO1/TXNRD1/PRDX4/GPX4/PRDX1/CDKN2D/PRDX2/NDUFA6/PFKP/SOD1/NDUFB4/GLRX/SELENOS/HMOX2/NDUFS2/STK25/SBNO2/FTL/MGST1/TXN/PTPA/OXSR1	UCEC	ANLN
Deg_ANLN_UCEC.Rdata	HALLMARK_WNT_BETA_CATENIN_SIGNALING	40	-0.518818	-1.61519	0.0108788	0.0259018	0.0119966	1562	tags=42%, list=11%, signal=38%	NUMB/FZD1/LEF1/NCOR2/AXIN2/PPARD/HEY1/GNAI1/NOTCH4/HEY2/PSEN2/CCND2/PTCH1/DKK1/DKK4/NKD1/TCF7	UCEC	ANLN
Deg_ANLN_UCEC.Rdata	HALLMARK_SPERMATOGENESIS	84	0.334018	1.42081	0.013954	0.0317137	0.0146884	1477	tags=26%, list=10%, signal=24%	KIF2C/AURKA/CCNA1/NEK2/CCNB2/BUB1/ALOX15/YBX2/TTK/CDK1/CDKN3/RPL39L/RFC4/EZH2/NCAPH/DBF4/TALDO1/TOPBP1/HSPA4L/GSTM3/PARP2/IL12RB2	UCEC	ANLN
Deg_ANLN_UCEC.Rdata	HALLMARK_ADIPOGENESIS	191	0.268544	1.28035	0.0173175	0.0376468	0.0174364	2905	tags=30%, list=20%, signal=24%	UQCRC1/FABP4/ANGPTL4/ORM1/NDUFB7/CYC1/NDUFAB1/TKT/RAB34/TALDO1/UQCRQ/GPX4/GRPEL1/ACADS/NDUFS3/SDHB/IDH1/COX7B/ESRRA/UBC/APOE/UQCR10/MRPL15/SLC25A10/ECHS1/PFKL/ESYT1/TST/COX8A/UCK1/SOD1/IMMT/MDH2/PREB/VEGFB/COQ5/SLC25A1/CDKN2C/ELOVL6/COQ9/PGM1/CD151/COX6A1/SQOR/SUCLG1/ACLY/CHCHD10/POR/PIM3/COQ3/MIGA2/PLIN2/JAGN1/ATP5PO/SLC5A6/PRDX3/MCCC1	UCEC	ANLN
Deg_ANLN_UCEC.Rdata	HALLMARK_CHOLESTEROL_HOMEOSTASIS	71	0.341187	1.40414	0.0241373	0.0502859	0.0232903	3468	tags=42%, list=24%, signal=32%	GLDC/TRIB3/ACAT2/ALDOC/TNFRSF12A/FADS2/EBP/CYP51A1/FDPS/ETHE1/SCD/TM7SF2/TMEM97/MVD/PCYT2/FASN/ACTG1/FBXO6/SEMA3B/FDFT1/NSDHL/PMVK/S100A11/GUSB/LGMN/SQLE/ECH1/LSS/HMGCR/ABCA2	UCEC	ANLN
Deg_ANLN_UCEC.Rdata	HALLMARK_HEDGEHOG_SIGNALING	31	-0.544234	-1.6055	0.0265443	0.0530886	0.0245884	2913	tags=42%, list=20%, signal=34%	DPYSL2/UNC5C/RTN1/AMOT/HEY1/NRP1/CDK6/CDK5R1/HEY2/PTCH1/CRMP1/GLI1/PLG	UCEC	ANLN
Deg_ANLN_UCEC.Rdata	HALLMARK_EPITHELIAL_MESENCHYMAL_TRANSITION	195	-0.347889	-1.35456	0.0315187	0.0606129	0.0280733	3402	tags=37%, list=24%, signal=29%	COL5A3/LRP1/PDLIM4/COL1A1/PRSS2/FBLN2/COL3A1/SNTB1/CADM1/IL6/EMP3/ELN/PMEPA1/MATN3/WIPF1/PFN2/COL5A1/CD44/BASP1/LRRC15/TPM1/ITGA2/CALD1/TAGLN/CCN2/CD59/THBS1/GJA1/COL16A1/SERPINE1/IL15/SPARC/CDH11/MGP/DPYSL3/VEGFC/PDGFRB/TGFB1/TGFBR3/BGN/ADAM12/CRLF1/SGCD/DAB2/SFRP1/GLIPR1/EDIL3/FBLN5/DCN/ACTA2/ITGB3/BDNF/MYLK/CXCL6/GAS1/GREM1/PRRX1/PMP22/SNAI2/ECM1/WNT5A/ABI3BP/MYL9/SLIT3/GEM/TIMP3/CXCL12/FGF2/D…	UCEC	ANLN
Deg_ANLN_UCEC.Rdata	HALLMARK_HYPOXIA	180	0.257501	1.21329	0.0404546	0.0749159	0.0346979	2474	tags=27%, list=17%, signal=22%	ADM/ENO1/GAPDH/TPI1/SLC2A1/PGK1/ENO2/ANGPTL4/HK2/ALDOC/DDIT4/S100A4/EDN2/PPFIA4/LDHA/NOCT/GALK1/NDRG1/DDIT3/MIF/MT2A/ILVBL/PFKP/FAM162A/GPI/PFKL/PRDX5/EFNA1/HMOX1/PPP1R15A/SLC25A1/GLRX/VEGFA/TNFAIP3/ANKZF1/SAP30/GRHPR/SLC37A4/JMJD6/HSPA5/PGM1/GPC1/TES/SLC2A5/IER3/PDK1/LOX/MT1E	UCEC	ANLN
Deg_ANLN_UCEC.Rdata	HALLMARK_APICAL_SURFACE	38	-0.470841	-1.45109	0.0486111	0.0868056	0.0402047	1033	tags=21%, list=7%, signal=20%	TMEM8B/GATA3/GAS1/IL2RG/MDGA1/NTNG1/SRPX/SCUBE1	UCEC	ANLN
Deg_ANLN_UCEC.Rdata	HALLMARK_APICAL_JUNCTION	174	-0.332772	-1.28123	0.0522134	0.0900231	0.0416949	2295	tags=22%, list=16%, signal=19%	COL16A1/ARHGEF6/SORBS3/PTEN/EGFR/CTNND1/CLDN5/CDH11/SGCE/NLGN2/PPP2R2C/COL9A1/MPZL2/GNAI1/CDSN/PARVA/IRS1/LAYN/ITGA10/AKT3/FLNC/TMEM8B/CD34/JAM3/SPEG/NEXN/ADAMTS5/NFASC/MYL9/DSC3/NLGN3/CADM3/ADAM23/WNK4/ACTG2/NRXN2/CLDN11/NEGR1	UCEC	ANLN
Deg_ANLN_UCEC.Rdata	HALLMARK_IL6_JAK_STAT3_SIGNALING	77	0.315318	1.32132	0.0567589	0.0945982	0.0438139	1660	tags=22%, list=12%, signal=20%	CXCL9/CXCL10/CXCL11/IL17RB/TNF/CXCL3/TNFRSF12A/STAT1/IL1B/LTB/IRF1/CXCL13/BAK1/CSF2RB/HMOX1/HAX1/CSF1	UCEC	ANLN
Deg_ANLN_UCEC.Rdata	HALLMARK_ESTROGEN_RESPONSE_LATE	188	0.242609	1.16	0.0636624	0.102681	0.0475576	1354	tags=18%, list=9%, signal=17%	CDC20/NMU/TOP2A/KIF20A/CYP4F11/CCNA1/TFF3/CDC6/GINS2/IL17RB/PKP3/XRCC3/PLK4/BATF/SNX10/ASS1/S100A9/STIL/BLVRB/HR/AGR2/IDH2/CLIC3/KRT19/NXT1/PPIF/GALE/TJP3/GFUS/IMPA2/FKBP4/HSPA4L/MICB/TST	UCEC	ANLN
Deg_ANLN_UCEC.Rdata	HALLMARK_P53_PATHWAY	191	0.240114	1.1448	0.0976606	0.152595	0.0706754	2966	tags=28%, list=21%, signal=23%	H1-2/PCNA/TRIB3/H2AW/RPL36/HRAS/RPS12/IRAK1/DDIT4/S100A4/TAP1/DEF6/NDRG1/DDIT3/TRIAP1/SDC1/ADA/RPL18/MAPKAPK3/BAK1/FAM162A/HSPA4L/SLC3A2/HMOX1/PPP1R15A/DNTTIP2/SFN/TRAFD1/NUDT15/RACK1/PIDD1/TCN2/EPS8L2/PHLDA3/CTSD/IER5/VAMP8/AEN/TRAF4/MKNK2/ST14/IER3/CASP1/KRT17/S100A10/DCXR/SPHK1/NOL8/NINJ1/INHBB/BAX/SEC61A1/XPC/FDXR	UCEC	ANLN
Deg_ANLN_UCEC.Rdata	HALLMARK_NOTCH_SIGNALING	32	-0.438469	-1.29893	0.132394	0.200598	0.0929083	989	tags=31%, list=7%, signal=29%	DTX2/FZD1/PPARD/MAML2/PRKCA/TCF7L2/PSEN2/WNT5A/DTX1/HEYL	UCEC	ANLN
Deg_ANLN_UCEC.Rdata	HALLMARK_APOPTOSIS	156	0.243539	1.12541	0.143665	0.211272	0.0978521	2491	tags=23%, list=17%, signal=19%	TOP2A/CCNA1/HMGB2/TNF/KRT18/ENO2/BRCA1/TSPO/PRF1/TNFRSF12A/GPX1/TAP1/EBP/IL1B/DNAJA1/DDIT3/GPX4/IRF1/RHOT2/SOD1/HMOX1/BID/BCAP31/HSPB1/ANXA1/CTH/CD14/GNA15/SQSTM1/VDAC2/CDK2/DAP3/PPP2R5B/IER3/CASP1/NEFH	UCEC	ANLN
Deg_ANLN_UCEC.Rdata	HALLMARK_BILE_ACID_METABOLISM	91	-0.341675	-1.21616	0.154895	0.221278	0.102487	3478	tags=33%, list=24%, signal=25%	SLC27A5/NR3C2/DIO2/EPHX2/CYP27A1/CYP7B1/AR/CYP39A1/SLC23A2/EFHC1/ALDH8A1/ACSL5/ABCA5/ATXN1/MLYCD/SERPINA6/ABCD2/NEDD4/PIPOX/BBOX1/RXRG/AMACR/BMP6/SLCO1A2/CH25H/ABCA9/SLC23A1/ABCA6/ABCA8/SULT1B1	UCEC	ANLN
Deg_ANLN_UCEC.Rdata	HALLMARK_TGF_BETA_SIGNALING	53	-0.370543	-1.21055	0.192152	0.266877	0.123606	5292	tags=47%, list=37%, signal=30%	TGFBR1/ID3/SMAD7/HIPK2/TRIM33/ACVR1/RAB31/UBE2D3/FKBP1A/SMAD1/ID2/XIAP/PPM1A/KLF10/TJP1/NCOR2/SMAD3/PMEPA1/SKI/THBS1/SERPINE1/LEFTY2/ENG/BMPR2/TGFB1	UCEC	ANLN
Deg_ANLN_UCEC.Rdata	HALLMARK_PEROXISOME	97	0.259657	1.1225	0.216931	0.29315	0.135775	1712	tags=19%, list=12%, signal=16%	TOP2A/TSPO/DHCR24/HRAS/HSD3B7/IDH2/FADS1/CRABP1/FDPS/PRDX1/IDH1/PRDX5/SOD1/MSH2/SLC35B2/CRABP2/FIS1/SLC25A19	UCEC	ANLN
Deg_ANLN_UCEC.Rdata	HALLMARK_COAGULATION	106	-0.311346	-1.13116	0.238443	0.313741	0.145311	2774	tags=29%, list=19%, signal=24%	F2RL2/KLKB1/ACOX2/ITGA2/FYN/CFH/GNG12/MSRB2/PROS1/THBS1/SERPINE1/PLAT/SERPING1/KLF7/LEFTY2/CFI/CSRP1/SPARC/RAPGEF3/CTSO/P2RY1/F8/THBD/HNF4A/ITGB3/RGN/TIMP3/CTSE/PLG/HMGCS2/TF	UCEC	ANLN
Deg_ANLN_UCEC.Rdata	HALLMARK_PANCREAS_BETA_CELLS	22	-0.422376	-1.15655	0.286982	0.350219	0.162207	3037	tags=41%, list=21%, signal=32%	SST/ELP4/FOXA2/FOXO1/LMO2/AKT3/STXBP1/PAK3/DCX	UCEC	ANLN
Deg_ANLN_UCEC.Rdata	HALLMARK_ANGIOGENESIS	31	-0.389721	-1.14969	0.282486	0.350219	0.162207	1745	tags=23%, list=12%, signal=20%	NRP1/KCNJ8/THBD/CXCL6/SLCO2A1/CCND2/LPL	UCEC	ANLN
Deg_ANLN_UCEC.Rdata	HALLMARK_PI3K_AKT_MTOR_SIGNALING	100	0.245029	1.06992	0.287179	0.350219	0.162207	2520	tags=26%, list=17%, signal=22%	E2F1/CDK1/TRIB3/SLC2A1/HRAS/CDK4/TRAF2/ECSIT/DDIT3/PPP1CA/HSP90B1/GNGT1/SFN/LCK/ARPC3/CFL1/SQSTM1/RPS6KA1/AKT1/CDK2/ACACA/PIK3R3/NFKBIB/MKNK2/PDK1/VAV3	UCEC	ANLN
Deg_ANLN_UCEC.Rdata	HALLMARK_ESTROGEN_RESPONSE_EARLY	192	-0.27623	-1.07662	0.309843	0.368861	0.170841	3893	tags=35%, list=27%, signal=26%	FAM102A/SYNGR1/SVIL/IGF1R/NBL1/KLF10/INPP5F/NCOR2/PTGES/B4GALT1/GAB2/ALDH3B1/TPBG/UGCG/GREB1/ABHD2/AQP3/ANXA9/FARP1/MINDY1/CHPT1/AR/SNX24/ADCY1/SLC22A5/CD44/MAST4/KLF4/RETREG1/TIPARP/SLC1A1/RPS6KA2/AFF1/ADCY9/GJA1/TIAM1/TOB1/GFRA1/IL6ST/FCMR/BCL2/OPN3/RHOBTB3/PLAAT3/SYT12/DYNLT3/FOXC1/DLC1/SLC26A2/THSD4/ABAT/PDZK1/FKBP5/EGR3/HSPB8/OLFM1/OLFML3/REEP1/MPPED2/BCL11B/RET/PGR/SLC24A3/CXCL12/CYP26B1/MS…	UCEC	ANLN
Deg_ANLN_UCEC.Rdata	HALLMARK_INFLAMMATORY_RESPONSE	178	0.220014	1.03059	0.362832	0.421898	0.195405	1936	tags=16%, list=13%, signal=14%	CXCL9/MARCO/CCL20/CXCL10/ADM/CXCL11/TNFAIP6/OSM/CCL5/ICAM1/IL1B/ADRM1/IRF1/PVR/EDN1/CD48/CXCR6/CYBB/CCR7/IRF7/IFITM1/LY6E/CSF1/SELENOS/LCK/CD40/CD14/GNA15	UCEC	ANLN
Deg_ANLN_UCEC.Rdata	HALLMARK_IL2_STAT5_SIGNALING	188	-0.242435	-0.940664	0.615991	0.69999	0.324206	2774	tags=22%, list=19%, signal=18%	F2RL2/CD44/TNFRSF21/SOCS1/COL6A1/SMPDL3A/SPRED2/RRAGD/GABARAPL1/KLF6/TIAM1/SH3BGRL2/LRRC8C/BMPR2/ABCB1/TNFSF11/DRC1/BCL2/NRP1/ITIH5/SPRY4/PLPP1/PRNP/PLAGL1/IKZF4/ETFBKMT/ENPP1/CAPN3/SELP/AMACR/PHLDA1/SHE/RORA/CCND2/PTCH1/ECM1/PTH1R/SOCS2/MAP6/SCN9A/IL1RL1/GPR83	UCEC	ANLN
Deg_ANLN_UCEC.Rdata	HALLMARK_XENOBIOTIC_METABOLISM	165	-0.237771	-0.911526	0.665906	0.739896	0.342689	2712	tags=21%, list=19%, signal=17%	TGFB2/ACOX2/CYP2S1/GABARAPL1/CD36/LCAT/PROS1/SERPINE1/MPP2/CSAD/HSD11B1/SLC22A1/SLC46A3/NDRG2/BCAT1/SERPINA6/ABCD2/MAN1A1/FMO3/HSD17B2/HNF4A/IL1R1/ABHD6/PDK4/ACSM1/PTGDS/IGF1/REG1A/ENPEP/AOX1/CYP2E1/CDO1/ABCC2/ATOH8/PLG	UCEC	ANLN
Deg_ANLN_UCEC.Rdata	HALLMARK_TNFA_SIGNALING_VIA_NFKB	194	0.192501	0.919506	0.703704	0.748621	0.34673	1713	tags=16%, list=12%, signal=14%	CCL20/CXCL10/CXCL11/TNFAIP6/TNF/G0S2/PLEK/NFKBIE/CXCL3/CCL5/SLC2A6/IL23A/ICAM1/TAP1/PLAU/IL1B/IRF1/CCL4/EDN1/LAMB3/BCL2A1/TNFAIP2/NFKB2/CD80/TNIP1/EFNA1/TNIP2/PPP1R15A/CSF1/VEGFA/TNFAIP3	UCEC	ANLN
Deg_ANLN_UCEC.Rdata	HALLMARK_ANDROGEN_RESPONSE	98	-0.241838	-0.870979	0.702469	0.748621	0.34673	3149	tags=27%, list=22%, signal=21%	ABHD2/BMPR1B/HPGD/PTPN21/ELK4/PMEPA1/SELENOP/SRP19/PIAS1/HOMER2/GPD1L/NKX3-1/ZMIZ1/ANKH/CDK6/MAK/PLPP1/ALDH1A3/SLC26A2/FKBP5/ELL2/INPP4B/SGK1/MAF/LIFR/STEAP4	UCEC	ANLN
Deg_ANLN_UCEC.Rdata	HALLMARK_HEME_METABOLISM	172	-0.188715	-0.726334	0.958998	0.998956	0.462674	3935	tags=25%, list=27%, signal=18%	ARHGEF12/CLIC2/TMCC2/ERMAP/ASNS/SLC22A4/SLC30A1/ANK1/SLC7A11/BTRC/MOSPD1/BTG2/MARK3/ATP6V0A1/VEZF1/AQP3/KLF3/SEC14L1/YPEL5/FOXJ2/SIDT2/SYNJ1/MBOAT2/GYPC/NUDT4/ALDH6A1/SLC25A37/PSMD9/MPP1/ELL2/LMO2/ALDH1L1/ACKR1/SLC30A10/TRIM58/TSPAN5/FN3K/TNS1/SNCA/SPTB/TAL1/CTSE/ABCG2	UCEC	ANLN
Deg_ANLN_UCEC.Rdata	HALLMARK_COMPLEMENT	176	-0.162214	-0.626511	0.997753	1	0.463158	2572	tags=15%, list=18%, signal=13%	FYN/CD36/CFH/CD59/SERPINE1/PLAT/SERPING1/CSRP1/CTSO/CD55/CDK5R1/KCNIP2/TIMP2/DGKH/F8/CPM/NOTCH4/PHEX/HNF4A/GATA3/LTF/ZEB1/F5/CDH13/ZFPM2/DGKG/PLG	UCEC	ANLN
Deg_ANLN_UCEC.Rdata	HALLMARK_PROTEIN_SECRETION	94	0.131504	0.565691	1	1	0.463158	3653	tags=21%, list=25%, signal=16%	KRT18/BNIP3/SOD1/COPE/CLTA/GLA/AP2S1/ZW10/COPB1/YKT6/RAB9A/ERGIC3/CD63/ARF1/AP2M1/ANP32E/M6PR/RER1/PPT1/SCRN1	UCEC	ANLN
Deg_TFRC_ccRCC.Rdata	HALLMARK_TNFA_SIGNALING_VIA_NFKB	192	0.738921	2.39319	1e-10	1.25e-09	6.05263e-10	1915	tags=55%, list=13%, signal=48%	IL6/CXCL1/CXCL6/CCL20/CXCL2/LIF/CXCL3/G0S2/IL1B/PTX3/LAMB3/PLAUR/SOCS3/FOSL1/GFPT2/CCL2/PTGS2/NR4A3/BCL2A1/SLC16A6/HBEGF/SERPINE1/IER3/NAMPT/ATF3/F3/SLC2A3/CD44/TRIB1/EGR3/MXD1/FOSB/BCL3/ICAM1/NR4A2/DUSP5/B4GALT1/AREG/GPR183/MAFF/BHLHE40/CD80/MSC/CLCF1/CD83/NR4A1/RIPK2/JUNB/ZC3H12A/IRS2/SOD2/TNFAIP6/MYC/PLAU/KYNU/OLR1/SDC4/NFIL3/SERPINB8/SPHK1/PDE4B/MAP2K3/PHLDA1/GEM/CEBPB/REL/EGR2/B4GALT5/ZFP36/…	ccRCC	TFRC
Deg_TFRC_ccRCC.Rdata	HALLMARK_INFLAMMATORY_RESPONSE	178	0.66664	2.16121	1e-10	1.25e-09	6.05263e-10	2118	tags=46%, list=15%, signal=40%	IL6/CXCL8/EREG/CXCL6/MARCO/CCL20/OSM/AQP9/LIF/IL1B/PLAUR/CCL2/HBEGF/PDPN/SLC7A2/SERPINE1/NAMPT/F3/SELE/FPR1/C5AR1/HAS2/MXD1/CD82/DCBLD2/ICAM1/CLEC5A/ADORA2B/GPR183/P2RY2/NOD2/IL10/RIPK2/PTGER2/CSF3R/ITGB3/MEFV/TNFAIP6/MYC/OLR1/SLC7A1/SPHK1/PDE4B/ITGA5/GNA15/CD14/LAMP3/LPAR1/CSF1/MET/GPR132/PVR/RGS16/BTG2/TPBG/LDLR/HIF1A/ATP2A2/OSMR/ADM/ADRM1/CD55/IRF7/ADGRE1/CHST2/CXCL9/ATP2B1/LYN/TNFSF10/IRAK2/S…	ccRCC	TFRC
Deg_TFRC_ccRCC.Rdata	HALLMARK_MTORC1_SIGNALING	198	0.655897	2.1305	1e-10	1.25e-09	6.05263e-10	3067	tags=57%, list=22%, signal=45%	MLLT11/PSAT1/TFRC/TRIB3/PLOD2/NAMPT/SLC7A5/SLC2A3/HK2/TXNRD1/SCD/ELOVL6/SLC7A11/IFI30/BUB1/RRM2/BHLHE40/XBP1/G6PD/CCNF/GBE1/AURKA/MTHFD2/DHCR24/HSP90B1/SQLE/FADS2/NFIL3/EDEM1/SYTL2/HSPA5/PSMD14/MAP2K3/PNO1/NUPR1/DDIT3/PSME3/GLA/SLC2A1/BCAT1/PPP1R15A/FADS1/BTG2/VLDLR/PGM1/SHMT2/SDF2L1/SLC6A6/IDH1/PLK1/CALR/LDLR/ATP2A2/ELOVL5/SQSTM1/YKT6/P4HA1/RPN1/ACACA/CDC25A/TUBG1/ETF1/SERP1/SLC1A5/EIF2S2/HMBS/I…	ccRCC	TFRC
Deg_TFRC_ccRCC.Rdata	HALLMARK_EPITHELIAL_MESENCHYMAL_TRANSITION	195	0.649236	2.10431	1e-10	1.25e-09	6.05263e-10	2401	tags=48%, list=17%, signal=40%	IL6/CXCL8/CXCL1/CXCL6/PTHLH/PTX3/APLP1/PLAUR/COL7A1/TFPI2/MXRA5/PLOD2/SPOCK1/DCN/SERPINE1/DPYSL3/CD44/PCOLCE2/MFAP5/FN1/WNT5A/FBLN1/BASP1/QSOX1/SERPINE2/ADAM12/TNFRSF12A/AREG/SFRP4/FBN2/LOXL2/ITGB3/LAMC2/SPP1/CTHRC1/SDC1/SDC4/LAMA3/THBS2/CALU/TNFRSF11B/COL16A1/MMP1/ITGA5/COL11A1/COL8A2/GEM/SFRP1/LUM/NNMT/MEST/VCAM1/DST/TGFB1/ECM1/FMOD/PVR/PFN2/TNFAIP3/GADD45B/CCN1/THBS1/TGM2/FSTL1/LOX/PRRX1/LGALS…	ccRCC	TFRC
Deg_TFRC_ccRCC.Rdata	HALLMARK_G2M_CHECKPOINT	196	0.611418	1.98225	2.98473e-09	2.98473e-08	1.44524e-08	2692	tags=43%, list=19%, signal=35%	UBE2C/EFNA5/SLC7A5/MYBL2/BCL3/BIRC5/ATF5/BUB1/CDC20/TPX2/RAD54L/CCNB2/KIF2C/CENPF/TOP2A/CCNF/AURKB/KIF4A/NEK2/KPNA2/AURKA/EXO1/HMGB3/CKS2/KIF23/MYC/POLQ/SQLE/TROAP/UBE2S/SLC7A1/STIL/MT2A/HMMR/PTTG1/TTK/MKI67/JPT1/HMGA1/CDC6/CDC45/CDKN2C/E2F3/ODC1/ESPL1/TGFB1/DBF4/MAD2L1/CDKN3/ORC6/PLK1/CENPE/HIF1A/CDK1/CDC7/LMNB1/CCNA2/UCK2/CDC25A/FBXO5/EGF/KIF15/NDC80/KNL1/MAP3K20/CDK4/H2AX/KIF11/E2F2/KMT5A/RACG…	ccRCC	TFRC
Deg_TFRC_ccRCC.Rdata	HALLMARK_IL6_JAK_STAT3_SIGNALING	79	0.700826	2.06716	2.69758e-07	2.24798e-06	1.0885e-06	2316	tags=49%, list=16%, signal=42%	IL6/INHBE/CXCL1/CXCL3/IL1B/SOCS3/CD44/CXCL13/TNFRSF12A/IL2RA/PIM1/CSF3R/ITGB3/CD38/IL1R2/CD14/CSF2RB/IL17RB/CSF1/TGFB1/CCR1/PTPN1/SOCS1/STAT1/OSMR/CXCL9/PTPN2/MAP3K8/GRB2/STAT2/TNFRSF1B/PTPN11/IL10RB/TNFRSF1A/IL15RA/STAT3/BAK1/ACVR1B/JUN	ccRCC	TFRC
Deg_TFRC_ccRCC.Rdata	HALLMARK_E2F_TARGETS	198	0.562056	1.82568	1.23515e-06	8.8225e-06	4.27195e-06	3466	tags=47%, list=24%, signal=36%	TFRC/MYBL2/BIRC5/CDC20/RRM2/DEPDC1/CCNB2/KIF2C/TOP2A/AURKB/KIF4A/KPNA2/MELK/AURKA/KIF18B/HMGB3/CKS2/MTHFD2/CDCA8/MYC/CDCA3/UBE2S/TRIP13/HMMR/PTTG1/MKI67/BUB1B/JPT1/HMGA1/CCNE1/CDKN2C/WEE1/SPC24/UBE2T/ESPL1/MAD2L1/CDKN3/ORC6/PLK1/CENPE/CDK1/NME1/LMNB1/DONSON/DLGAP5/CDC25A/TUBG1/TIMELESS/RAN/NOP56/CHEK2/MCM4/TK1/CDK4/H2AX/CDKN2A/NCAPD2/RACGAP1/RAD51AP1/MCM6/PAICS/PRKDC/SMC4/GINS1/PRDX4/RANBP1/PRPS1…	ccRCC	TFRC
Deg_TFRC_ccRCC.Rdata	HALLMARK_HYPOXIA	186	0.568444	1.84394	2.77534e-06	1.73459e-05	8.39907e-06	2316	tags=37%, list=16%, signal=31%	IGFBP1/IL6/PLAUR/DCN/KDELR3/SERPINE1/IER3/TMEM45A/ATF3/F3/SLC2A3/CP/CCN5/HK2/ADORA2B/MAFF/PIM1/BHLHE40/TPST2/NOCT/GBE1/IRS2/CA12/SDC4/NFIL3/MT2A/ANXA2/ANGPTL4/PGF/HSPA5/SCARB1/JMJD6/PPP1R3C/PRKCA/DDIT3/ZFP36/PFKFB3/ISG20/SLC2A1/SRPX/PPP1R15A/FOSL2/TPBG/VLDLR/PGM1/TNFAIP3/SLC6A6/FOS/CCN1/TGM2/LOX/PLIN2/ADM/P4HA1/ENO2/CHST2/AMPD3/AKAP12/ERO1A/CSRP2/LDHA/CHST3/SDC3/EXT1/UGP2/GALK1/STC1/GPC1/JUN	ccRCC	TFRC
Deg_TFRC_ccRCC.Rdata	HALLMARK_UNFOLDED_PROTEIN_RESPONSE	112	0.635997	1.96653	3.80206e-06	2.11225e-05	1.02278e-05	3470	tags=56%, list=24%, signal=43%	IGFBP1/PSAT1/CCL2/KDELR3/SLC7A5/ATF3/XBP1/XPOT/SRPRB/MTHFD2/HSP90B1/EDEM1/NABP1/HSPA5/ALDH18A1/EIF2AK3/CEBPB/EIF4G1/HYOU1/EIF4A1/PDIA6/CALR/PREB/BANF1/SRPRA/SERP1/NOP56/CEBPG/H2AX/ERO1A/DNAJB9/TARS1/IARS1/SSR1/SPCS3/ARFGAP1/ASNS/YWHAZ/EXOSC4/WIPI1/DKC1/ERN1/HSPA9/YIF1A/LSM4/NOLC1/WFS1/TUBB2A/HERPUD1/ATP6V0D1/SHC1/STC2/EIF4A3/KIF5B/SLC1A4/DNAJC3/FKBP14/PARN/SPCS1/PDIA5/EIF4E/SLC30A5/KHSRP	ccRCC	TFRC
Deg_TFRC_ccRCC.Rdata	HALLMARK_XENOBIOTIC_METABOLISM	172	0.564442	1.82378	8.45355e-06	3.95943e-05	1.9172e-05	1704	tags=28%, list=12%, signal=25%	IGFBP1/ITIH1/GCKR/CRP/AQP9/ARG2/XDH/TDO2/SERPINE1/CYP4F2/PYCR1/FBLN1/F10/GAD1/ANGPTL3/NPC1/NQO1/HSD11B1/UGDH/KYNU/UPP1/MT2A/AKR1C2/SMOX/ABCC2/BCAR1/SERPINA6/BCAT1/SERTAD1/PTGES/SSR3/PAPSS2/EPHA2/MAOA/PGD/SHMT2/CYP2E1/SLC6A6/AKR1C3/IDH1/ATP2A2/ELOVL5/PPARD/SLC1A5/HES6/TPST1/CBR1/SLC35B1/GART	ccRCC	TFRC
Deg_TFRC_ccRCC.Rdata	HALLMARK_KRAS_SIGNALING_UP	178	0.558095	1.80931	8.71075e-06	3.95943e-05	1.9172e-05	2206	tags=34%, list=16%, signal=29%	SLPI/EREG/CCL20/LIF/G0S2/IL1B/PLAUR/GFPT2/PTGS2/PPBP/HBEGF/SCG5/ADAM8/TRIB1/CFH/DCBLD2/MMP9/ADAMDEC1/RELN/HSD11B1/SOX9/KCNN4/NR1H4/SPP1/PLAU/ETV1/ALDH1A3/TSPAN13/ANGPTL4/SEMA3B/BMP2/PPP1R15A/EPHB2/RGS16/BIRC3/LY96/ST6GAL1/TNFAIP3/YRDC/PRRX1/GPNMB/ADAM17/PRELID3B/ETV5/GALNT3/FCER1G/H2BC3/AKAP12/ERO1A/DUSP6/APOD/TNFRSF1B/EMP1/CFB/HKDC1/ALDH1A2/SNAP25/EPB41L3/ITGB2/CBX8	ccRCC	TFRC
Deg_TFRC_ccRCC.Rdata	HALLMARK_COAGULATION	112	0.609052	1.88322	2.77669e-05	0.000115695	5.60209e-05	2126	tags=39%, list=15%, signal=34%	TF/FGA/FGG/ITIH1/TFPI2/CTSE/SERPINE1/F2/C1S/F3/MMP7/FN1/F10/C1R/CFH/MMP9/THBD/MAFF/F8/ITGB3/PLAU/GDA/OLR1/DUSP14/MMP1/MST1/APOC1/ARF4/PLEK/THBS1/C3/C9/LRP1/CTSB/S100A1/DUSP6/ANXA1/TIMP1/SERPINA1/CFB/CAPN2/MMP14/KLKB1/CLU	ccRCC	TFRC
Deg_TFRC_ccRCC.Rdata	HALLMARK_APOPTOSIS	154	0.554586	1.76721	3.97402e-05	0.000141929	6.87237e-05	2718	tags=38%, list=19%, signal=31%	IL6/EREG/IL1B/DCN/IER3/ATF3/F2/CD44/PMAIP1/EGR3/TNFRSF12A/LEF1/TOP2A/SOD2/CD38/GNA15/IGFBP6/LUM/CD14/DDIT3/ISG20/BMP2/KRT18/WEE1/HGF/BTG2/SLC20A1/BIRC3/LMNA/GADD45B/MCL1/SQSTM1/ENO2/ETF1/SAT1/TNFSF10/BTG3/ANXA1/TIMP1/EMP1/GPX3/DNAJA1/CLU/RARA/CASP3/JUN/LGALS3/TSPO/AIFM3/CD69/BCL2L1/RELA/GPX4/IRF1/CYLD/CDKN1A/CTH/DIABLO	ccRCC	TFRC
Deg_TFRC_ccRCC.Rdata	HALLMARK_INTERFERON_GAMMA_RESPONSE	196	0.528821	1.71447	3.87771e-05	0.000141929	6.87237e-05	3612	tags=45%, list=25%, signal=34%	IL6/SOCS3/CCL2/PTGS2/NAMPT/C1S/C1R/CFH/FPR1/ICAM1/IFI30/PIM1/MX2/SLAMF7/RIPK2/ZBP1/SOD2/OASL/TNFAIP6/MTHFD2/CD38/UPP1/MT2A/ISG15/PDE4B/RBCK1/IRF4/ISG20/CSF2RB/VCAM1/MX1/RSAD2/IFNAR2/PTPN1/SOCS1/STAT1/CD86/TNFAIP3/HIF1A/LGALS3BP/ST3GAL5/IRF7/CXCL9/PTPN2/OAS2/PSMB2/TNFSF10/OAS3/CD274/STAT2/STAT4/PLSCR1/CFB/PNPT1/IL15RA/STAT3/CASP3/USP18/MYD88/CD69/CMPK2/BTG1/LCP2/IRF1/CDKN1A/NFKB1/IL4R/WARS1/HELZ2/…	ccRCC	TFRC
Deg_TFRC_ccRCC.Rdata	HALLMARK_ESTROGEN_RESPONSE_LATE	172	0.535829	1.73132	8.77333e-05	0.000292444	0.000141605	2512	tags=41%, list=18%, signal=34%	PKP3/SERPINA5/CYP4F11/KRT19/TFPI2/DNAJC12/SLC7A5/MDK/CD44/IGSF1/CCN5/EGR3/OLFM1/NBL1/SFN/SLC16A1/S100A9/AREG/CDC20/XBP1/UGDH/PPIF/PDLIM3/TOP2A/HOMER2/LAMC2/CA12/STIL/KIF20A/TSPAN13/HSPB8/SCARB1/PERP/NXT1/CDC6/MEST/ZFP36/FABP5/SEMA3B/ISG20/IL17RB/GLA/PTGES/NAB2/ST14/PAPSS2/TPBG/TPD52L1/OPN3/FOS/ELOVL5/NRIP1/RAPGEFL1/ANXA9/FKBP4/RBBP8/ABCA3/BTG3/SERPINA1/DHCR7/TOB1/GFUS/SLC24A3/TST/SLC9A3R1/SIAH2/P…	ccRCC	TFRC
Deg_TFRC_ccRCC.Rdata	HALLMARK_UV_RESPONSE_UP	143	0.548709	1.73296	9.65595e-05	0.000299534	0.000145038	2917	tags=45%, list=21%, signal=36%	IL6/CXCL2/TFRC/ATF3/FOSB/OLFM1/ICAM1/NPTXR/PPIF/NR4A1/PDLIM3/JUNB/SOD2/RRAD/CCNE1/TYRO3/BMP2/HSPA13/BTG2/MAOA/SPR/FOS/GLS/SQSTM1/YKT6/RPN1/DDX21/ENO2/E2F5/GRINA/RFC4/TCHH/CEBPG/LYN/FKBP4/DNAJB1/KCNH2/H2AX/STIP1/CNP/TARS1/BTG3/MMP14/GPX3/ASNS/DNAJA1/TUBA4A/GRPEL1/BAK1/POLR2H/TST/FEN1/CASP3/CLCN2/TMBIM6/NUP58/SLC6A8/RAB27A/BTG1/IRF1/ALAS1/AGO2/SULT1A1/BID/CA2	ccRCC	TFRC
Deg_TFRC_ccRCC.Rdata	HALLMARK_ESTROGEN_RESPONSE_EARLY	183	0.532478	1.72779	0.000101842	0.000299534	0.000145038	2272	tags=38%, list=16%, signal=33%	KRT19/TSKU/SLC7A2/SLC7A5/ELOVL2/CD44/FHL2/PMAIP1/CCN5/EGR3/OLFM1/NBL1/SFN/MLPH/SLC16A1/B4GALT1/AREG/TUBB2B/BHLHE40/P2RY2/XBP1/PPIF/PDLIM3/LAD1/SYBU/ELF3/MYC/CA12/HSPB8/RRP12/SCARB1/NXT1/FASN/KRT8/SEMA3B/KRT18/IL17RB/THSD4/GLA/SLC2A1/PTGES/SEC14L2/PAPSS2/TPBG/TPD52L1/SLC39A6/OPN3/FOS/LRIG1/TGM2/MYBL1/SYT12/KLF10/ELOVL5/UNC119/NRIP1/RAPGEFL1/ANXA9/FKBP4/RBBP8/ABCA3/UGCG/DHCR7/TOB1/CANT1/RARA/SLC24A…	ccRCC	TFRC
Deg_TFRC_ccRCC.Rdata	HALLMARK_ALLOGRAFT_REJECTION	179	0.529359	1.71593	0.000117326	0.000317153	0.000153569	1982	tags=27%, list=14%, signal=24%	IL6/EREG/LIF/IL1B/CCL2/CCL13/F2/CXCL13/BCL3/MMP9/FCGR2B/ICAM1/ACHE/IL2RA/DEGS1/SRGN/CD80/IL10/RIPK2/CCL19/TLR6/AARS1/LY75/IRF4/BCAT1/CSF1/TGFB1/CCR1/IFNAR2/SOCS1/STAT1/CD86/HIF1A/NME1/EIF5A/NCF4/IRF7/ELF4/GZMB/CXCL9/FGR/LYN/CD79A/WAS/CDKN2A/MRPL3/STAT4/TIMP1/SPI1	ccRCC	TFRC
Deg_TFRC_ccRCC.Rdata	HALLMARK_COMPLEMENT	182	0.519676	1.68762	0.000120518	0.000317153	0.000153569	2063	tags=29%, list=15%, signal=25%	IL6/CXCL1/ITIH1/PLAUR/ACTN2/KCNIP3/TFPI2/SERPINE1/CR1/F2/C1S/F3/CP/FN1/F10/C1R/CFH/KIF2A/DUSP5/S100A9/MAFF/PIM1/F8/FCN1/KYNU/OLR1/HSPA5/CEBPB/APOC1/PLEK/TNFAIP3/CTSL/C3/SRC/CD55/ITGAM/IRF7/GZMB/C9/LYN/LRP1/FCER1G/WAS/CTSB/GRB2/DUSP6/TIMP1/PLSCR1/SERPINA1/CFB/MMP14/KLKB1	ccRCC	TFRC
Deg_TFRC_ccRCC.Rdata	HALLMARK_GLYCOLYSIS	183	0.528814	1.7159	0.000137657	0.000344143	0.000166638	2927	tags=40%, list=21%, signal=32%	PLOD2/DCN/KDELR3/IER3/CD44/QSOX1/KIF2A/HK2/B4GALT1/ADORA2B/DEPDC1/SOX9/G6PD/ELF3/AURKA/IRS2/SDC1/HOMER1/KIF20A/HMMR/ANGPTL4/HSPA5/PYGB/GFPT1/RBCK1/CHPF/TALDO1/ISG20/MET/TPBG/VLDLR/PMM2/COPB2/IDH1/GMPPB/CDK1/CHPF2/B3GNT3/P4HA1/ENO2/LHPP/GAL3ST1/CHST2/FUT8/TPST1/FKBP4/B4GALT4/ERO1A/PSMC4/LDHA/SLC16A3/SDC3/GFUS/EXT1/UGP2/GALK1/STC1/GPC1/NT5E/B4GALT2/PRPS1/NANP/B4GALT7/POLR3K/TGFA/PLOD1/PKM/CTH/STC2/…	ccRCC	TFRC
Deg_TFRC_ccRCC.Rdata	HALLMARK_MYC_TARGETS_V1	200	0.504499	1.6419	0.000194293	0.000462603	0.000223997	4525	tags=54%, list=32%, signal=37%	CDC20/XPOT/KPNA2/MYC/PSMD14/CCT2/CDC45/EIF4A1/ODC1/MAD2L1/GNL3/SRM/NME1/SNRPG/CCNA2/DDX21/CCT5/ETF1/RAN/ILF2/EIF2S2/CAD/NOP56/RFC4/PSMB2/MCM4/PSMB3/PABPC1/SRPK1/CDK4/NCBP2/PSMC4/IARS1/HSPD1/LDHA/C1QBP/MCM6/PSMD7/PSMA7/HSPE1/AIMP2/PRDX4/RPS10/RANBP1/PSMD1/NAP1L1/NOLC1/NOP16/HPRT1/YWHAQ/EIF1AX/PABPC4/PSMA4/SLC25A3/COX5A/SSB/HDGF/H2AZ1/PA2G4/UBE2L3/CCT3/PPM1G/CDK2/GOT2/CBX3/GSPT1/SNRPA1/TOMM70/SRSF2…	ccRCC	TFRC
Deg_TFRC_ccRCC.Rdata	HALLMARK_IL2_STAT5_SIGNALING	185	0.50844	1.64977	0.000575422	0.00130778	0.00063324	2422	tags=35%, list=17%, signal=29%	COCH/LIF/APLP1/CDCP1/NFKBIZ/SLC2A3/CD44/NCS1/MXD1/HK2/CKAP4/MAFF/IL2RA/PIM1/BHLHE40/XBP1/CD83/IL10/PTGER2/SPP1/MYC/NFIL3/IL1R2/BATF3/PHLDA1/CCNE1/CDC6/IRF4/BMP2/ODC1/CTLA4/CSF1/ECM1/SOCS1/RGS16/CD86/ITIH5/GADD45B/LRIG1/TGM2/PLIN2/P4HA1/UCK2/SLC1A5/PUS1/ITGAE/SYNGR2/MAP3K8/TNFSF10/S100A1/PLSCR1/TNFRSF1B/EMP1/ENPP1/SELL/CTSZ/CASP3/RHOH/NT5E/P2RX4/MAPKAPK2/GSTO1/PRNP/AMACR	ccRCC	TFRC
Deg_TFRC_ccRCC.Rdata	HALLMARK_CHOLESTEROL_HOMEOSTASIS	72	0.609349	1.78279	0.000720033	0.00156529	0.00075793	2409	tags=40%, list=17%, signal=34%	PLAUR/TRIB3/ATF3/TNFRSF12A/ATF5/SCD/GPX8/MAL2/GLDC/SQLE/FADS2/NFIL3/FASN/FABP5/SEMA3B/ETHE1/LDLR/CPEB2/S100A11/MVK/CXCL16/PLSCR1/DHCR7/CLU/TP53INP1/LGALS3/NIBAN1/ACTG1/ANXA5	ccRCC	TFRC
Deg_TFRC_ccRCC.Rdata	HALLMARK_MYC_TARGETS_V2	56	0.552735	1.5608	0.012158	0.0253291	0.0122646	4841	tags=73%, list=34%, signal=48%	HK2/MYC/RRP12/PPRC1/NIP7/SLC19A1/PLK1/GNL3/BYSL/SRM/PUS1/NOP56/MCM4/CDK4/WDR43/HSPD1/HSPE1/AIMP2/TFB2M/MYBBP1A/GRWD1/NOLC1/NOP16/TCOF1/NOC4L/PA2G4/CBX3/PLK4/DDX18/MRTO4/PPAN/MPHOSPH10/SORD/DUSP2/PRMT3/RRP9/IMP4/PES1/TBRG4/UNG/EXOSC5	ccRCC	TFRC
Deg_TFRC_ccRCC.Rdata	HALLMARK_P53_PATHWAY	189	0.446235	1.44751	0.014882	0.0297639	0.014412	2486	tags=29%, list=18%, signal=24%	LIF/STEAP3/TRIB3/HBEGF/IER3/ATF3/MXD1/CD82/H2AW/SFN/SLC7A11/IFI30/PLK3/SDC1/UPP1/SEC61A1/SPHK1/RRAD/PERP/MDM2/NUPR1/DDIT3/TM4SF1/OSGIN1/BMP2/IRAK1/PPP1R15A/KRT17/TRAF4/ADA/TGFB1/SOCS1/ST14/RGS16/BTG2/EPHA2/DRAM1/TPD52L1/FOS/ITGB4/SAT1/TCHH/ZFP36L1/SERTAD3/AEN/CDKN2A/TOB1/BAK1/PLK2/ACVR1B/JUN/RHBDF2/PTPRE/TGFA/NINJ1	ccRCC	TFRC
Deg_TFRC_ccRCC.Rdata	HALLMARK_ANGIOGENESIS	32	0.616066	1.5936	0.0164568	0.0316477	0.0153242	961	tags=22%, list=7%, signal=20%	CXCL6/APOH/SERPINA5/THBD/SPP1/OLR1/LUM	ccRCC	TFRC
Deg_TFRC_ccRCC.Rdata	HALLMARK_ANDROGEN_RESPONSE	95	0.475965	1.43977	0.0387685	0.0717936	0.0347632	2466	tags=37%, list=17%, signal=31%	KRT19/BMPR1B/B4GALT1/SCD/TMPRSS2/HOMER2/DHCR24/ALDH1A3/STK39/RRP12/SEC24D/CENPN/KRT8/ADAMTS1/FADS1/UAP1/LMAN1/ELOVL5/ADRM1/SAT1/INSIG1/CDK6/SMS/AKAP12/DNAJB9/RPS6KA3/ELL2/DBI/SPCS3/CAMKK2/ACSL3/SRF/NGLY1/PGM3/TPD52	ccRCC	TFRC
Deg_TFRC_ccRCC.Rdata	HALLMARK_REACTIVE_OXYGEN_SPECIES_PATHWAY	47	0.532244	1.45872	0.0522959	0.0933856	0.0452183	3452	tags=47%, list=24%, signal=36%	TXNRD1/NQO1/G6PD/JUNB/SOD2/MGST1/SBNO2/LSP1/FTL/SELENOS/GPX3/PRDX6/PRDX4/PRNP/PRDX1/GPX4/GLRX2/HMOX2/NDUFA6/LAMTOR5/NDUFB4/SCAF4	ccRCC	TFRC
Deg_TFRC_ccRCC.Rdata	HALLMARK_PROTEIN_SECRETION	95	0.459255	1.38922	0.0558723	0.0963315	0.0466447	4143	tags=46%, list=29%, signal=33%	TSPAN8/SH3GL2/SEC24D/KRT18/GLA/DST/TMED2/COPB2/LMAN1/YKT6/RAB22A/ARFGAP3/ABCA1/RPS6KA3/SEC22B/RAB9A/AP2M1/RAB2A/CLTC/TPD52/OCRL/CD63/LAMP2/COPB1/ATP6V1H/CLCN3/DNM1L/BET1/GNAS/STX16/CTSC/SCAMP3/ATP1A1/VAMP4/RAB5A/STAM/GOLGA4/IGF2R/ARFGEF2/ARF1/ARCN1/ADAM10/SEC31A/M6PR	ccRCC	TFRC
Deg_TFRC_ccRCC.Rdata	HALLMARK_MITOTIC_SPINDLE	196	0.397622	1.28911	0.0674394	0.112399	0.0544248	2848	tags=26%, list=20%, signal=21%	BIRC5/BUB1/TPX2/ECT2/CCNB2/KIF2C/CENPF/TOP2A/KIF4A/NEK2/RHOF/AURKA/KIF23/ANLN/TTK/FGD6/BCAR1/DST/ESPL1/CDC42EP4/CLIP1/PLK1/CENPE/CDK1/LMNB1/EPB41/DLGAP5/FBXO5/DLG1/MID1IP1/KIF15/MAPRE1/NDC80/PIF1/KIF3C/KIF11/RACGAP1/TRIO/TUBA4A/SMC4/CDK5RAP2/PKD2/CSNK1D/PPP4R2/STAU1/CKAP5/CCDC88A/ARHGEF2/ARHGAP29/CDC42EP1/KIF5B	ccRCC	TFRC
Deg_TFRC_ccRCC.Rdata	HALLMARK_SPERMATOGENESIS	80	0.445422	1.31767	0.095858	0.148578	0.0719431	1751	tags=28%, list=12%, signal=24%	SCG5/GAD1/BUB1/DCC/CCNB2/CFTR/KIF2C/NEK2/AURKA/NCAPH/MLF1/CLGN/TTK/IL13RA2/TALDO1/DBF4/CDKN3/CDK1/AGFG1/YBX2/RFC4/PGS1	ccRCC	TFRC
Deg_TFRC_ccRCC.Rdata	HALLMARK_PEROXISOME	93	0.435665	1.31311	0.0925714	0.148578	0.0719431	1864	tags=18%, list=13%, signal=16%	DIO1/ESR2/SEMA3C/TOP2A/SLC25A19/SOD2/DHCR24/ACSL4/SERPINA6/STS/FADS1/HSD3B7/IDH1/ELOVL5/SLC35B2/PABPC1/ABCB4	ccRCC	TFRC
Deg_TFRC_ccRCC.Rdata	HALLMARK_BILE_ACID_METABOLISM	94	0.430761	1.30267	0.0980616	0.148578	0.0719431	1896	tags=20%, list=13%, signal=18%	GC/AQP9/DIO1/SLCO1A2/NPC1/DIO2/CYP8B1/NR1H4/DHCR24/ABCA4/FADS2/SERPINA6/FADS1/HSD3B7/IDH1/SLC35B2/CH25H/ABCA1/ABCA3	ccRCC	TFRC
Deg_TFRC_ccRCC.Rdata	HALLMARK_INTERFERON_ALPHA_RESPONSE	96	0.418785	1.27094	0.120729	0.177543	0.085968	3561	tags=38%, list=25%, signal=28%	C1S/IFI30/RIPK2/OASL/ISG15/LAMP3/ISG20/MX1/CSF1/RSAD2/LGALS3BP/IRF7/STAT2/CNP/OAS1/PLSCR1/SELL/PNPT1/CCRL2/SAMD9/PARP9/USP18/CMPK2/IRF1/TENT5A/IL4R/WARS1/HELZ2/PARP14/CASP8/EIF2AK2/PSME2/BST2/DHX58/TRIM25/SAMD9L	ccRCC	TFRC
Deg_TFRC_ccRCC.Rdata	HALLMARK_PI3K_AKT_MTOR_SIGNALING	101	0.413491	1.26428	0.127109	0.181584	0.0879251	4085	tags=44%, list=29%, signal=31%	PITX2/TRIB3/SFN/HSP90B1/MAP2K3/DDIT3/SLC2A1/CALR/CDK1/SQSTM1/ACACA/DAPP1/GRB2/CDK4/STAT2/RPS6KA3/PTPN11/RPTOR/TNFRSF1A/ARPC3/AP2M1/CLTC/MYD88/GSK3B/CDKN1A/ACTR2/TBK1/ACTR3/RAF1/ADCY2/CDK2/VAV3/CFL1/ARHGDIA/EIF4E/YWHAB/UBE2N/ITPR2/MKNK2/PRKAR2A/ARF1/PDK1/AKT1S1/PRKAG1	ccRCC	TFRC
Deg_TFRC_ccRCC.Rdata	HALLMARK_APICAL_JUNCTION	172	0.378832	1.22405	0.138478	0.19233	0.0931283	2106	tags=22%, list=15%, signal=19%	PPP2R2C/LAMB3/FLNC/ACTN2/MDK/SPEG/MMP9/ICAM1/B4GALT1/CERCAM/RHOF/LAMC2/IRS1/LAMA3/CD209/ITGA3/TNFRSF11B/COL16A1/MPZL1/VCAM1/CD86/RAC2/ZYX/NECTIN2/ITGB4/SRC/CNN2/DLG1/TUBG1/CD276/INSIG1/CD274/MAP3K20/KCNH2/AMIGO2/SLIT2/ADAMTS5/SDC3	ccRCC	TFRC
Deg_TFRC_ccRCC.Rdata	HALLMARK_KRAS_SIGNALING_DN	107	0.383904	1.17735	0.210468	0.276933	0.134094	1625	tags=22%, list=11%, signal=20%	AKR1B10/ITIH3/RYR2/SPTBN2/BMPR1B/CLDN16/NR4A2/DCC/CD80/PTGFR/MEFV/TENT5C/ENTPD7/TGM1/TG/MX1/RSAD2/BTG2/CLSTN3/COPZ2/SKIL/EGF/CHST2/YBX2	ccRCC	TFRC
Deg_TFRC_ccRCC.Rdata	HALLMARK_UV_RESPONSE_DN	142	0.371994	1.17287	0.210469	0.276933	0.134094	1680	tags=19%, list=12%, signal=17%	SERPINE1/F3/FHL2/HAS2/RUNX1/ADORA2B/BHLHE40/RND3/PTGFR/PLCB4/ITGB3/MYC/IRS1/SLC7A1/ANXA2/COL11A1/PRKCA/LPAR1/MET/VLDLR/CCN1/LDLR/DLG1/MMP16/ATP2B1/INSIG1/MAP1B	ccRCC	TFRC
Deg_TFRC_ccRCC.Rdata	HALLMARK_PANCREAS_BETA_CELLS	20	0.521311	1.24734	0.218341	0.279924	0.135542	1370	tags=25%, list=10%, signal=23%	SST/SYT13/SRPRB/PAK3/SLC2A2	ccRCC	TFRC
Deg_TFRC_ccRCC.Rdata	HALLMARK_ADIPOGENESIS	190	0.346868	1.12481	0.256059	0.320074	0.154983	3708	tags=34%, list=26%, signal=25%	FABP4/SNCG/ELOVL6/OMD/GBE1/ANGPTL4/HSPB8/NABP1/SCARB1/TALDO1/LPCAT3/PFKFB3/CDKN2C/ATP1B3/SLC19A1/PGM1/PPP1R15B/SLC5A6/ITIH5/YWHAG/IDH1/PREB/C3/PLIN2/AIFM1/COX6A1/SLC1A5/MRPL15/POR/DNAJB9/ABCA1/BCL6/DHCR7/TOB1/APOE/GPX3/GRPEL1/UCP2/TST/TKT/MCCC1/COX7B/IDH3A/GPX4/UBC/SULT1A1/PIM3/CS/RTN3/G3BP2/ACOX1/MGLL/SORBS1/ALDOA/TANK/ATL2/IMMT/MTCH2/JAGN1/NMT1/BAZ2A/UBQLN1/ABCB8/SOWAHC	ccRCC	TFRC
Deg_TFRC_ccRCC.Rdata	HALLMARK_HEME_METABOLISM	176	0.344053	1.11437	0.287066	0.350081	0.169513	3044	tags=24%, list=21%, signal=19%	MOCOS/ALAS2/TFRC/HBB/CTSE/XK/SLC7A11/ADD2/TENT5C/MAP2K3/SMOX/SNCA/SLC2A1/CDR2/BTG2/RNF19A/C3/BACH1/DCUN1D1/EPB41/HMBS/CTSB/SLC11A2/ELL2/E2F2/ASNS/RBM38/GMPS/UCP2/BMP2K/TOP1/HEBP1/SLC6A8/HTATIP2/LAMP2/PDZK1IP1/TCEA1/GDE1/CA2/CLCN3/HDGF/CPOX/MOSPD1	ccRCC	TFRC
Deg_TFRC_ccRCC.Rdata	HALLMARK_DNA_REPAIR	146	0.347064	1.09773	0.309783	0.368789	0.178571	5272	tags=46%, list=37%, signal=29%	GSDME/SEC61A1/PDE4B/TAF13/ADA/TMED2/NME1/ADRM1/RFC4/POLR2K/ALYREF/RAD51/NCBP2/CANT1/TARBP2/POLR2H/FEN1/RRM2B/POLR2A/ELL/CMPK2/DGUOK/GPX4/HPRT1/CSTF3/COX17/GTF2H3/POLR1C/TAF10/ZNF707/CETN2/BCAP31/RALA/ARL6IP1/VPS37B/SDCBP/SNAPC5/SAC3D1/UMPS/AAAS/GTF2B/MPG/MRPL40/DDB1/POM121/RAE1/RNMT/GTF2A2/PNP/TP53/RBX1/POLR2D/TK2/DAD1/NPR2/MPC2/TYMS/POLD3/PCNA/RFC5/NELFE/ELOA/SURF1/TSG101/TAF9/POLR2J/POLD4	ccRCC	TFRC
Deg_TFRC_ccRCC.Rdata	HALLMARK_APICAL_SURFACE	37	0.423848	1.12805	0.320681	0.372884	0.180555	2070	tags=27%, list=15%, signal=23%	PLAUR/EFNA5/DCBLD2/B4GALT1/RTN4RL1/SRPX/MAL/LYN/GAS1/SULF2	ccRCC	TFRC
Deg_TFRC_ccRCC.Rdata	HALLMARK_MYOGENESIS	156	0.33052	1.05566	0.377682	0.429185	0.207816	2281	tags=24%, list=16%, signal=21%	NCAM1/ACTN2/TNNT1/HBEGF/CKMT2/SPEG/ADAM12/SCD/NQO1/ACHE/FST/BHLHE40/BDKRB2/HSPB8/SPHK1/PTGIS/PPP1R3C/DES/TGFB1/TPD52L1/GADD45B/ITGB4/MRAS/CRYAB/GNAO1/SYNGR2/ITGB5/LSP1/KCNH2/APOD/TEAD4/PDE4DIP/GPX3/COL6A3/CLU/NAV2/KLF5/FABP3	ccRCC	TFRC
Deg_TFRC_ccRCC.Rdata	HALLMARK_OXIDATIVE_PHOSPHORYLATION	197	0.320024	1.0375	0.402748	0.447498	0.216683	5812	tags=53%, list=41%, signal=32%	IDH1/MRPS12/AIFM1/COX6A1/HCCS/MRPL15/TIMM17A/UQCRH/POR/OAT/LDHA/ATP5MC1/GRPEL1/ATP5MC3/ATP6V0B/HSPA9/COX6C/CYCS/COX7B/UQCRFS1/IDH3A/GPX4/ALAS1/COX17/ATP6V1E1/ATP5F1B/NDUFS6/MRPS11/SLC25A3/ATP6V1H/COX5A/CS/COX7A2L/ATP5F1E/NDUFB3/GOT2/NDUFA6/MRPS15/TOMM70/MTRR/MDH1/LDHB/NDUFB4/IMMT/ATP6V1C1/PDP1/FH/TIMM50/ATP5F1C/MRPS22/ATP6V0E1/GPI/CYC1/ATP6V1F/ATP5PF/UQCR10/NDUFS8/NDUFB5/ATP5MF/OPA1/PHB2/NDUFA3/H…	ccRCC	TFRC
Deg_TFRC_ccRCC.Rdata	HALLMARK_TGF_BETA_SIGNALING	53	0.347663	0.972899	0.496259	0.539412	0.261189	1480	tags=19%, list=10%, signal=17%	SERPINE1/JUNB/NOG/BMP2/PPP1R15A/TGFB1/SLC20A1/THBS1/KLF10/SKIL	ccRCC	TFRC
Deg_TFRC_ccRCC.Rdata	HALLMARK_NOTCH_SIGNALING	31	0.36589	0.941085	0.551957	0.574955	0.278399	1508	tags=16%, list=11%, signal=14%	DTX1/WNT5A/PRKCA/DTX4/PPARD	ccRCC	TFRC
Deg_TFRC_ccRCC.Rdata	HALLMARK_HEDGEHOG_SIGNALING	33	0.360991	0.936258	0.549598	0.574955	0.278399	2384	tags=27%, list=17%, signal=23%	L1CAM/ACHE/NRP2/NRCAM/VLDLR/RTN1/CDK6/ETS2/SCG2	ccRCC	TFRC
Deg_TFRC_ccRCC.Rdata	HALLMARK_FATTY_ACID_METABOLISM	144	0.290009	0.916529	0.621739	0.634428	0.307197	3203	tags=24%, list=23%, signal=19%	G0S2/TDO2/BMPR1B/IL4I1/UGDH/DHCR24/GPD1/FASN/ACSL4/HSPH1/ODC1/MAOA/IDH1/LGALS1/ELOVL5/ENO2/HCCS/CBR1/SMS/LDHA/KMT5A/PRDX6/OSTC/HSP90AA1/PTS/ERP29/S100A10/CA2/H2AZ1/CPOX/GABARAPL1/ACOX1/ACSM3/MGLL/ENO3	ccRCC	TFRC
Deg_TFRC_ccRCC.Rdata	HALLMARK_WNT_BETA_CATENIN_SIGNALING	38	0.266958	0.712049	0.868318	0.868318	0.420449	1549	tags=16%, list=11%, signal=14%	WNT5B/LEF1/MYC/TCF7/PPARD/ADAM17	ccRCC	TFRC
Deg_TFRC_HNSCC.Rdata	HALLMARK_E2F_TARGETS	199	0.615287	3.02158	1e-10	8.33333e-10	4.21053e-10	3675	tags=62%, list=26%, signal=47%	TFRC/MCM7/MCM2/ASF1B/TOP2A/CKS1B/UBE2S/MCM3/UBE2T/NCAPD2/TK1/HMGB2/XRCC6/SPAG5/CDC20/KIF2C/HMGB3/MCM5/MYBL2/SNRPB/CENPM/SSRP1/RAD51AP1/TBRG4/POP7/CKS2/ATAD2/POLD2/DCTPP1/TUBB/DLGAP5/PHF5A/KIF4A/AURKA/CDK4/PCNA/CCNB2/PRDX4/NASP/TCF19/H2AZ1/AURKB/TIMELESS/MCM6/BIRC5/KPNA2/DDX39A/CDCA8/MAD2L1/RFC2/NOP56/SUV39H1/KIF22/CDCA3/TMPO/TUBG1/NUP107/TRIP13/EZH2/CDK1/PSMC3IP/USP1/DSCC1/PRKDC/NUP205/RANBP1/RAN…	HNSCC	TFRC
Deg_TFRC_HNSCC.Rdata	HALLMARK_MYC_TARGETS_V1	200	0.53788	2.6519	1e-10	8.33333e-10	4.21053e-10	4009	tags=63%, list=28%, signal=46%	MCM7/RFC4/MCM2/ODC1/SNRPD2/XRCC6/CDC20/MCM5/CDC45/ILF2/RPS5/PHB2/FBL/RPLP0/HSPD1/PSMC4/CCT7/CCT5/RPL18/POLD2/PGK1/TRIM28/HSP90AB1/PHB/TUFM/RUVBL2/APEX1/NCBP2/MRPL23/CCT2/CYC1/SNRPG/CDK4/PCNA/PSMB3/PPIA/PRDX4/CCT4/LSM7/H2AZ1/RPS2/CCT3/PSMD3/MCM6/LSM2/KPNA2/RPL6/MAD2L1/EIF3D/IMPDH2/NOP56/PRPF31/RRM1/TYMS/HDGF/EIF2S2/PSMA7/USP1/RANBP1/RAN/MRPS18B/MCM4/SNRPA/IARS1/PPM1G/PSMD8/UBA2/NDUFAB1/PSMD7/EIF3B…	HNSCC	TFRC
Deg_TFRC_HNSCC.Rdata	HALLMARK_OXIDATIVE_PHOSPHORYLATION	197	0.536397	2.64795	1e-10	8.33333e-10	4.21053e-10	3529	tags=55%, list=25%, signal=42%	NDUFV1/MRPS12/PHB2/MRPL11/NDUFB7/POR/AFG3L2/UQCR10/NDUFS8/CYC1/TIMM10/UQCRH/NDUFS6/ATP5MC2/GPI/COX7B/UQCRFS1/NDUFA4/IDH2/ECHS1/COX4I1/COX8A/IDH1/COX5B/IMMT/PDHA1/OAT/GPX4/LDHB/COX6C/ATP5F1B/NDUFA6/IDH3B/HSD17B10/ATP6V0B/UQCRC1/FH/NDUFA1/MDH1/MDH2/SLC25A6/HSPA9/COX6B1/NDUFAB1/SURF1/ATP5F1A/MRPL34/TIMM50/GLUD1/CPT1A/SLC25A3/ETFB/TIMM13/ATP6V1E1/SLC25A5/NDUFS3/ATP5MC3/OPA1/ACO2/MRPS15/IDH3G/VDAC3/BA…	HNSCC	TFRC
Deg_TFRC_HNSCC.Rdata	HALLMARK_MTORC1_SIGNALING	198	0.52128	2.57134	1e-10	8.33333e-10	4.21053e-10	2285	tags=41%, list=16%, signal=35%	TFRC/DHCR7/PHGDH/MCM2/PSPH/FADS2/CYP51A1/GAPDH/TPI1/CCT6A/TXNRD1/EGLN3/CD9/TMEM97/DDIT3/SLC1A5/HSPD1/PSMC4/PDAP1/GCLC/FADS1/PGK1/GSR/PSMB5/P4HA1/ENO1/AURKA/DDIT4/SQLE/PPIA/SHMT2/PSMC2/SLC1A4/TOMM40/GPI/ADD3/DDX39A/NAMPT/SCD/PRDX1/HMGCS1/PNO1/GLA/SLC2A1/ACLY/STIP1/IDH1/RPN1/SERPINH1/M6PR/GOT1/IMMT/EIF2S2/TUBG1/DHCR24/NUP205/CXCR4/G6PD/SLC2A3/NFKBIB/MCM4/BUB1/HSP90B1/EBP/CACYBP/HSPA9/ACACA/ELOVL5/N…	HNSCC	TFRC
Deg_TFRC_HNSCC.Rdata	HALLMARK_G2M_CHECKPOINT	198	0.520598	2.56797	1e-10	8.33333e-10	4.21053e-10	2635	tags=44%, list=18%, signal=37%	MCM2/ODC1/H2BC12/TOP2A/NEK2/CKS1B/CENPF/UBE2S/MCM3/GINS2/NDC80/KIF15/CDC20/KIF2C/HMGB3/MCM5/MYBL2/E2F1/CDC45/CDC6/CKS2/TRAIP/SAP30/UBE2C/KIF4A/KIF23/AURKA/CDK4/DBF4/CCNB2/SQLE/PRMT5/NASP/POLQ/DKC1/H2AZ1/AURKB/PBK/MCM6/BIRC5/KPNA2/DDX39A/TPX2/RAD54L/MAD2L1/UCK2/HMGN2/CBX1/NUMA1/DTYMK/SUV39H1/KIF22/CENPA/TMPO/EXO1/EZH2/CDK1/CHAF1A/TROAP/KATNA1/KIF11/ODF2/BUB1/ORC6/CCND1/STMN1/PTTG1/FBXO5/E2F2/SMC4/…	HNSCC	TFRC
Deg_TFRC_HNSCC.Rdata	HALLMARK_MYOGENESIS	188	-0.623941	-2.30735	1e-10	8.33333e-10	4.21053e-10	1791	tags=43%, list=12%, signal=38%	BIN1/KIFC3/SGCD/IFRD1/CFD/PDE4DIP/SORBS1/MEF2D/CRYAB/NOS1/PSEN2/SORBS3/MYH8/APOD/COX7A1/FGF2/TNNT1/PKIA/IGF1/KLF5/PPP1R3C/GPX3/APLNR/CHRNB1/NCAM1/DMD/DMPK/MEF2C/TGFB1/HSPB8/RYR1/ITGA7/FABP3/VIPR1/CASQ2/TNNC1/MYH7/MYOG/MYL2/SGCG/ACHE/TNNC2/TNNI1/MYBPH/TCAP/MYLPF/CASQ1/HRC/FHL1/TNNT3/GNAO1/ACTC1/DES/PGAM2/MYOZ1/SOD3/SLN/MYOM1/TNNI2/MYOM2/MB/ENO3/CAMK2B/MYL1/CHRNG/ACTN2/MYH2/CSRP3/ACTA1/MYH1/PYGM/CK…	HNSCC	TFRC
Deg_TFRC_HNSCC.Rdata	HALLMARK_MYC_TARGETS_V2	56	0.62826	2.51829	2.13593e-09	1.52567e-08	7.70864e-09	4261	tags=71%, list=30%, signal=50%	DUSP2/PES1/EXOSC5/MCM5/TMEM97/TBRG4/HSPD1/FARSA/DCTPP1/BYSL/PHB/SLC29A2/CDK4/NOP56/MCM4/MRTO4/TFB2M/TCOF1/GNL3/RABEPK/RRP9/WDR43/WDR74/NPM1/UNG/AIMP2/UTP20/SUPV3L1/NOLC1/IMP4/PLK4/HSPE1/RRP12/PPAN/GRWD1/MPHOSPH10/NOP16/PRMT3/MYBBP1A/DDX18	HNSCC	TFRC
Deg_TFRC_HNSCC.Rdata	HALLMARK_DNA_REPAIR	145	0.45997	2.19983	2.94546e-09	1.84091e-08	9.30145e-09	3846	tags=57%, list=27%, signal=42%	RFC4/POLR2J/FEN1/ZWINT/SAC3D1/SSRP1/BCAP31/NT5C/RFC5/NCBP2/BRF2/PCNA/NME3/POLR2H/RAD51/NELFE/MRPL40/NME4/GTF2F1/RFC2/IMPDH2/ALYREF/POLR1C/POLR2G/TAF6/TYMS/CLP1/ADA/CETN2/NELFCD/GPX4/GTF3C5/MPG/DDB1/TARBP2/SNAPC5/POLR1H/RFC3/APRT/POLD1/SURF1/UMPS/EDF1/SF3A3/RNMT/POLA1/ADRM1/NELFB/VPS28/CSTF3/POLR2F/LIG1/PRIM1/RPA3/DGUOK/MPC2/POLR3C/DAD1/XPC/RAE1/POLR2I/SEC61A1/POLR2E/ITPA/GMPR2/SUPT5H/USP11/PDE4B/…	HNSCC	TFRC
Deg_TFRC_HNSCC.Rdata	HALLMARK_GLYCOLYSIS	186	0.390898	1.90527	6.6728e-08	3.70711e-07	1.87307e-07	2310	tags=37%, list=16%, signal=31%	GPC3/FKBP4/ARTN/TPI1/EGFR/PC/EGLN3/DPYSL4/KIF20A/BIK/ENO2/SLC25A10/HS6ST2/PSMC4/GCLC/GPC4/PGK1/P4HA1/SDC2/ENO1/SAP30/AURKA/DDIT4/GPC1/PFKP/NSDHL/PPIA/NASP/PLOD1/HAX1/TPST1/TFF3/PPFIA4/SOD1/CENPA/IDH1/IER3/MIF/GOT1/PKM/CDK1/MPI/CLDN3/CXCR4/GLCE/G6PD/TALDO1/MDH1/MDH2/STMN1/ANG/B4GALT4/XYLT2/B3GAT3/KDELR3/SLC37A4/PYGB/AKR1A1/IGFBP3/POLR3K/STC2/SLC16A3/ANGPTL4/CYB5A/EXT1/COPB2/VEGFA/SLC25A13	HNSCC	TFRC
Deg_TFRC_HNSCC.Rdata	HALLMARK_KRAS_SIGNALING_DN	132	-0.530366	-1.89209	1.10852e-06	5.54258e-06	2.80046e-06	2839	tags=46%, list=20%, signal=37%	SKIL/CALML5/EGF/RYR2/KLHDC8A/TGM1/NR4A2/MX1/SLC25A23/MEFV/TG/CHST2/MAST3/CYP39A1/PDCD1/KLK8/KCNMB1/LYPD3/ITGB1BP2/HSD11B2/SHOX2/NOS1/SYNPO/IDUA/SLC6A14/PTGFR/KLK7/IFI44L/RSAD2/ZC2HC1C/KMT2D/SPRR3/YBX2/CPEB3/KRT4/RYR1/SERPINB2/TCL1A/PRKN/KRT13/SIDT1/ALOX12B/SLC16A7/MYH7/TCF7L1/KCND1/MSH5/ZBTB16/ACTC1/STAG3/P2RX6/COL2A1/DCC/CHRNG/SMPX/SOX10/CKM/MYOT/KRT1/ARPP21/SCGB1A1	HNSCC	TFRC
Deg_TFRC_HNSCC.Rdata	HALLMARK_EPITHELIAL_MESENCHYMAL_TRANSITION	197	0.357366	1.76416	5.5126e-06	2.50573e-05	1.26605e-05	3627	tags=43%, list=25%, signal=32%	SPP1/MCM7/TFPI2/COL11A1/CADM1/LAMC2/IGFBP2/MEST/COL8A2/ENO2/SLC6A8/CXCL8/TNFRSF12A/TAGLN/LGALS1/SERPINE1/ACTA2/GPC1/PLOD1/FBN2/FLNA/ITGA5/COL5A2/LAMC1/CXCL6/IL6/TNC/COL7A1/MMP3/FBLN2/SERPINH1/MATN2/GPX7/COL3A1/CTHRC1/COLGALT1/PLAUR/FZD8/PLOD3/LAMA1/ITGA2/MMP14/PPIB/CDH11/P3H1/THY1/DST/IGFBP3/SAT1/COL4A2/TNFAIP3/COL4A1/FUCA1/PTHLH/COL5A3/VEGFA/COL6A3/SDC1/TIMP1/VCAM1/COL1A2/JUN/ITGB5/DPYSL3/CXCL1/…	HNSCC	TFRC
Deg_TFRC_HNSCC.Rdata	HALLMARK_XENOBIOTIC_METABOLISM	167	0.365034	1.75418	1.02589e-05	4.27455e-05	2.15977e-05	2191	tags=30%, list=15%, signal=26%	CYP26A1/AKR1C2/CES1/AKR1C3/ALDH3A1/FETUB/DDC/APOE/ADH7/RBP4/AQP9/NQO1/PC/PGD/AHCY/TMEM97/GCNT2/SLC1A5/PYCR1/HES6/GCLC/PTGR1/GSR/POR/SERPINE1/EPHX1/SHMT2/TPST1/TMEM176B/BLVRB/UGDH/IDH1/DDAH2/CBR1/MAOA/GSS/ADH1C/GSTO1/NINJ1/SPINT2/MTHFD1/TKFC/ELOVL5/LONP1/FBP1/ACO2/PEMT/PGRMC1/KARS1/SERTAD1	HNSCC	TFRC
Deg_TFRC_HNSCC.Rdata	HALLMARK_FATTY_ACID_METABOLISM	142	0.362842	1.73248	4.27837e-05	0.000161739	8.17209e-05	2153	tags=32%, list=15%, signal=28%	ALDH3A1/ALDH1A1/CEL/ODC1/ADH7/ACAT2/NCAPH2/ENO2/ACSS1/APEX1/GLUL/ERP29/LGALS1/HSP90AA1/EPHX1/NSDHL/H2AZ1/HMGCS1/ECHS1/EHHADH/UGDH/IDH1/CBR1/MIF/MAOA/PDHA1/ACOT2/DHCR24/ADH1C/GCDH/IDH3B/HSD17B10/ACADS/FH/MDH1/MDH2/G0S2/AADAT/ELOVL5/PSME1/CPT1A/NTHL1/SMS/ACO2/HSD17B7/IDH3G	HNSCC	TFRC
Deg_TFRC_HNSCC.Rdata	HALLMARK_MITOTIC_SPINDLE	197	0.338245	1.66976	4.5287e-05	0.000161739	8.17209e-05	3571	tags=37%, list=25%, signal=28%	CTTN/TOP2A/NEK2/CENPF/NDC80/KIF15/KIF2C/SAC3D1/ECT2/CEP192/DLGAP5/KIF4A/KIF23/AURKA/CCNB2/DYNC1H1/FLNB/FLNA/BIRC5/TPX2/NUMA1/KIF22/UXT/CDK1/CKAP5/KATNA1/KIF11/SUN2/KNTC1/NIN/BUB1/ALMS1/CEP72/FBXO5/SMC4/BCR/NEDD9/GSN/DST/LMNB1/MYH9/CEP131/ANLN/CLIP2/INCENP/SMC3/SMC1A/TRIO/RACGAP1/LRPPRC/SPTBN1/RALBP1/CNTRL/RHOT2/CENPJ/ESPL1/CDK5RAP2/MYH10/NF1/CEP250/HDAC6/RAPGEF5/MAP1S/NET1/ACTN4/STK38L/CENPE/CDC4…	HNSCC	TFRC
Deg_TFRC_HNSCC.Rdata	HALLMARK_HYPOXIA	184	0.321949	1.56103	0.000226591	0.000755303	0.000381627	2301	tags=31%, list=16%, signal=26%	EDN2/GPC3/ALDOC/GAPDH/TPI1/EGFR/PGF/DPYSL4/GCNT2/ENO2/DDIT3/CP/SLC25A1/EFNA1/GPC4/PGK1/P4HA1/SDC2/ENO1/SAP30/SERPINE1/DDIT4/GPC1/PFKP/GPI/NDRG1/PPFIA4/IL6/SLC2A1/IER3/MIF/SIAH2/PLAUR/CA12/CXCR4/ILVBL/SLC2A3/ADM/NFIL3/ACKR3/KDELR3/SLC37A4/IGFBP3/FOS/MYH9/PFKL/STC2/FBP1/ANGPTL4/CHST3/PRDX5/S100A4/TNFAIP3/PPP1R15A/HK1/EXT1/VEGFA	HNSCC	TFRC
Deg_TFRC_HNSCC.Rdata	HALLMARK_ESTROGEN_RESPONSE_LATE	189	0.305462	1.49005	0.000453109	0.00141597	0.000715435	1981	tags=27%, list=14%, signal=24%	KRT19/MYB/DHCR7/TFPI2/CPE/FKBP4/CYP4F11/TOP2A/LAMC2/DUSP2/PRLR/GINS2/CD9/MEST/KIF20A/CDC20/CKB/CDC6/IL17RB/RBBP8/TST/NAB2/EMP2/FDFT1/ASS1/ABHD2/XRCC3/NXT1/SLC1A4/ADD3/FLNB/TFF3/BLVRB/GLA/IDH2/UGDH/CCNA1/SIAH2/METTL3/AGR2/COX6C/CA12/SERPINA1/CCND1/ELOVL5/ETFB/FGFR3/ST6GALNAC2/FOS/STIL/GPER1	HNSCC	TFRC
Deg_TFRC_HNSCC.Rdata	HALLMARK_UNFOLDED_PROTEIN_RESPONSE	112	0.363885	1.64022	0.00071449	0.00210144	0.00106178	3662	tags=44%, list=25%, signal=33%	CKS1B/EXOSC5/LSM4/EIF4A2/DDIT4/DKC1/SLC1A4/ATF4/NOP56/EIF4EBP1/EXOSC2/EIF4G1/SRPRB/EXOSC4/EEF2/HSP90B1/PREB/IARS1/HSPA9/KDELR3/STC2/TSPYL2/PDIA6/MTHFD2/ALDH18A1/RRP9/VEGFA/RPS14/NFYB/TARS1/DCTN1/NHP2/XPOT/NOP14/CEBPG/SEC11A/HYOU1/ZBTB17/PAIP1/NPM1/ATF3/YIF1A/PDIA5/NOLC1/POP4/CCL2/IMP3/PSAT1/EIF4A3	HNSCC	TFRC
Deg_TFRC_HNSCC.Rdata	HALLMARK_CHOLESTEROL_HOMEOSTASIS	72	0.413787	1.7508	0.000877953	0.00243876	0.00123222	2236	tags=35%, list=16%, signal=29%	DHCR7/ALDOC/FADS2/CYP51A1/ACAT2/ALCAM/CD9/TMEM97/FDPS/TNFRSF12A/CTNNB1/FDFT1/SQLE/NSDHL/SCD/HMGCS1/PLAUR/EBP/JAG1/NFIL3/TRIB3/SREBF2/HSD17B7/LGMN/CHKA	HNSCC	TFRC
Deg_TFRC_HNSCC.Rdata	HALLMARK_ADIPOGENESIS	190	0.297799	1.44919	0.00156146	0.0041091	0.00207618	4213	tags=47%, list=29%, signal=34%	DHCR7/FABP4/APOE/MCCC1/SLC25A1/SLC25A10/SLC1A5/NDUFB7/TST/SLC5A6/POR/TKT/UQCR10/RAB34/CYC1/COX7B/ECHS1/SOD1/ACLY/COX8A/IDH1/ATP1B3/IMMT/GPX4/ARL4A/TALDO1/UQCRC1/ACADS/PREB/MDH2/NDUFAB1/ESYT1/UCK1/UBC/ETFB/COQ5/NDUFS3/PFKL/PIM3/ANGPTL4/DHRS7B/ACO2/PEMT/COL4A1/IDH3G/ABCA1/OMD/FAH/PRDX3/NMT1/CHCHD10/BCL6/ENPP2/COQ9/SDHB/AIFM1/PGM1/ADIPOR2/CAVIN1/DLD/PTCD3/UQCRQ/COX6A1/GRPEL1/PFKFB3/ESRRA/SAMM50/APLP…	HNSCC	TFRC
Deg_TFRC_HNSCC.Rdata	HALLMARK_PANCREAS_BETA_CELLS	20	-0.654676	-1.7385	0.00387387	0.00968466	0.0048933	1615	tags=40%, list=11%, signal=36%	DPP4/MAFB/STXBP1/PAK3/PAX6/PCSK1/INSM1/SCGN	HNSCC	TFRC
Deg_TFRC_HNSCC.Rdata	HALLMARK_REACTIVE_OXYGEN_SPECIES_PATHWAY	47	0.435354	1.69101	0.0066625	0.0158631	0.00801504	1474	tags=34%, list=10%, signal=31%	FTL/PRDX2/NQO1/TXNRD1/GCLC/GSR/PFKP/PRDX4/CDKN2D/ABCC1/GCLM/PRDX1/SOD1/GPX4/NDUFA6/G6PD	HNSCC	TFRC
Deg_TFRC_HNSCC.Rdata	HALLMARK_SPERMATOGENESIS	81	0.333661	1.42284	0.0153709	0.0343707	0.0173662	2221	tags=32%, list=15%, signal=27%	RPL39L/POMC/GSTM3/RFC4/NEK2/KIF2C/AURKA/TOPBP1/DBF4/CCNB2/HSPA2/CCNA1/EZH2/MLF1/CDK1/ARL4A/ALOX15/TALDO1/BUB1/NCAPH/CLPB/SCG5/DMC1/PEBP1/PARP2/VDAC3	HNSCC	TFRC
Deg_TFRC_HNSCC.Rdata	HALLMARK_UV_RESPONSE_UP	150	0.274325	1.30759	0.0158105	0.0343707	0.0173662	1209	tags=17%, list=8%, signal=16%	EPCAM/TFRC/RFC4/NPTX2/FEN1/FKBP4/IGFBP2/MAPK8IP2/SPR/ENO2/SLC6A8/PDAP1/NFKBIA/TST/PPT1/MRPL23/EPHX1/PSMC3/POLR2H/HSPA2/BID/IL6/KLHDC3/STIP1/RPN1/MAOA	HNSCC	TFRC
Deg_TFRC_HNSCC.Rdata	HALLMARK_PEROXISOME	95	0.305303	1.35853	0.0193169	0.0402436	0.0203336	2645	tags=27%, list=18%, signal=22%	ALDH1A1/CEL/ABCC5/CADM1/TOP2A/SLC35B2/FIS1/FADS1/FDPS/PRDX1/IDH2/SOD1/EHHADH/IDH1/DHCR24/PEX6/TSPO/ELOVL5/PRDX5/GNPAT/MSH2/PEX5/PEX11A/SLC27A2/HSD17B11/RDH11	HNSCC	TFRC
Deg_TFRC_HNSCC.Rdata	HALLMARK_APICAL_SURFACE	38	-0.506929	-1.51666	0.0236201	0.0472402	0.0238687	1112	tags=29%, list=8%, signal=27%	MDGA1/EFNA5/B4GALT1/RHCG/SLC2A4/TMEM8B/ATP6V0A4/GATA3/IL2RG/MAL/PKHD1	HNSCC	TFRC
Deg_TFRC_HNSCC.Rdata	HALLMARK_APOPTOSIS	158	0.273096	1.31504	0.0368121	0.0707924	0.0357688	2926	tags=28%, list=20%, signal=22%	GSTM1/KRT18/TOP2A/HMGB2/BIK/ENO2/DDIT3/BCAP31/GSR/TNFRSF12A/PPT1/IL1B/CTNNB1/TNF/PLAT/BID/IL6/SOD1/IER3/CCNA1/GPX1/GPX4/TSPO/BRCA1/DAP3/EBP/CCND1/LMNA/PAK1/NEDD9/GSN/SAT1/SQSTM1/BAX/LEF1/ERBB2/RHOT2/CDK2/TIMP1/JUN/VDAC2/CD14/DNM1L/BMF	HNSCC	TFRC
Deg_TFRC_HNSCC.Rdata	HALLMARK_INTERFERON_ALPHA_RESPONSE	96	-0.387854	-1.34695	0.0658199	0.121889	0.0615858	4944	tags=48%, list=34%, signal=32%	TRIM21/SLC25A28/ISG15/TMEM140/UBA7/TDRD7/TRIM26/IRF2/WARS1/CSF1/DDX60/OAS1/IFIT2/PSMB9/IRF7/PARP14/IFIT3/CASP8/IFI44/PARP12/CXCL11/LAMP3/EIF2AK2/PARP9/IL7/NMI/HELZ2/ISG20/BATF2/IFIH1/MX1/CD47/SAMD9/SAMD9L/HERC6/GBP4/IRF9/EPSTI1/CMPK2/SP110/TRIM5/CXCL10/IL15/TRIM14/IFI44L/RSAD2	HNSCC	TFRC
Deg_TFRC_HNSCC.Rdata	HALLMARK_TNFA_SIGNALING_VIA_NFKB	198	0.238582	1.17686	0.070548	0.125978	0.0636523	2573	tags=28%, list=18%, signal=23%	CCL20/CSF2/LIF/DUSP2/BCL2A1/CXCL3/EFNA1/NFKBIA/TNFAIP2/LAMB3/ATP2B1/IL1B/TNF/SERPINE1/IL23A/TNFAIP6/CD83/TGIF1/NAMPT/CXCL6/PLEK/IL6/TNC/IER3/SLC2A6/PLAU/PLAUR/ICAM1/SPHK1/SOCS3/SLC2A3/NINJ1/NFKBIE/CCL4/CCND1/NFKB2/G0S2/JAG1/NFIL3/ACKR3/RELB/FOS/SAT1/HES1/TNFAIP3/SQSTM1/PPP1R15A/ABCA1/VEGFA/SMAD3/NFE2L2/SGK1/BCL6/TLR2/YRDC	HNSCC	TFRC
Deg_TFRC_HNSCC.Rdata	HALLMARK_APICAL_JUNCTION	178	-0.322666	-1.18507	0.179957	0.304967	0.154088	2324	tags=19%, list=16%, signal=16%	PCDH1/TIAL1/CTNND1/NECTIN1/TJP1/WASL/CD274/MPZL2/CALB2/RHOF/CLDN11/KRT31/SORBS3/FYB1/ADAMTS5/NFASC/ALOX15B/NEGR1/B4GALT1/CD34/NEXN/PPP2R2C/CD209/FLNC/CDH6/NLGN2/TMEM8B/ACTC1/DSC1/NRXN2/NRAP/ACTN2/ACTA1/CDSN	HNSCC	TFRC
Deg_TFRC_HNSCC.Rdata	HALLMARK_ANGIOGENESIS	30	0.342091	1.18174	0.200692	0.304967	0.154088	3124	tags=37%, list=22%, signal=29%	SPP1/COL5A2/FGFR1/CXCL6/COL3A1/JAG1/S100A4/VEGFA/TIMP1/FSTL1/ITGAV	HNSCC	TFRC
Deg_TFRC_HNSCC.Rdata	HALLMARK_ALLOGRAFT_REJECTION	182	-0.318503	-1.17155	0.195489	0.304967	0.154088	3447	tags=29%, list=24%, signal=22%	ETS1/CCR2/IL2RB/CD28/CSK/CD96/CD7/HLA-DOB/IL7/TPD52/IL10/TLR6/ITGAL/TRAT1/IFNAR2/JAK2/CCND2/CCR5/HDAC9/CD79A/ITK/CD47/CD3G/CXCR3/WAS/TLR3/CXCL9/UBE2D1/TAPBP/PRKCB/LTB/FCGR2B/CD3E/IRF4/IL18/CDKN2A/FYB1/IL15/CXCL13/FASLG/BCL3/TAP2/KLRD1/TGFB1/HLA-G/EREG/ACHE/MAP4K1/CD1D/CCL22/KRT1/IL2RG/RPL3L	HNSCC	TFRC
Deg_TFRC_HNSCC.Rdata	HALLMARK_INTERFERON_GAMMA_RESPONSE	195	-0.31372	-1.16318	0.201278	0.304967	0.154088	4012	tags=38%, list=28%, signal=28%	IFIT2/GCH1/RNF213/AUTS2/STAT1/PSMB9/SOCS1/PSMB2/IRF7/PARP14/CASP4/SLAMF7/IL18BP/BANK1/IFIT3/CMKLR1/CASP8/OAS3/IFI44/IL2RB/PARP12/PML/CXCL11/CD38/EIF2AK2/ITGB7/MARCHF1/SECTM1/IL7/NMI/HELZ2/RAPGEF6/SAMHD1/ISG20/NLRC5/APOL6/PIM1/IFNAR2/JAK2/BATF2/IFIT1/IFIH1/MX1/LATS2/UPP1/ST3GAL5/SAMD9L/HERC6/GBP4/IRF9/MYD88/OAS2/CXCL9/TAPBP/EPSTI1/CD274/CMPK2/ZBP1/SERPING1/DDX58/SP110/P2RY14/CXCL10/IRF4/MX2/IL15/X…	HNSCC	TFRC
Deg_TFRC_HNSCC.Rdata	HALLMARK_ANDROGEN_RESPONSE	97	0.257167	1.14669	0.192593	0.304967	0.154088	2190	tags=19%, list=15%, signal=16%	KRT8/KRT19/XRCC6/FADS1/GSR/ABHD2/NDRG1/SCD/HMGCS1/AKT1/DHCR24/CCND1/XRCC5/ELOVL5/ADRM1/SAT1/SMS/CENPN	HNSCC	TFRC
Deg_TFRC_HNSCC.Rdata	HALLMARK_P53_PATHWAY	197	0.226229	1.11679	0.226712	0.3334	0.168455	2986	tags=26%, list=21%, signal=21%	GPX2/LIF/H1-2/ABCC5/DDIT3/H2AW/TM4SF1/RPL18/GLS2/OSGIN1/RPS12/PCNA/DDIT4/EPHX1/RGS16/NDRG1/IRAK1/SLC3A2/RPL36/IER3/ADA/LDHB/SPHK1/NINJ1/TRIB3/TM7SF3/FOS/SAT1/TCN2/STEAP3/TRAF4/TSPYL2/S100A4/FUCA1/PPP1R15A/BAX/DEF6/CTSF/AEN/CEBPA/SDC1/DCXR/CDH13/XPC/JUN/DNTTIP2/TRIAP1/SEC61A1/ST14/RAD51C/WRAP73	HNSCC	TFRC
Deg_TFRC_HNSCC.Rdata	HALLMARK_NOTCH_SIGNALING	32	0.322023	1.13047	0.261324	0.37332	0.188625	2092	tags=28%, list=15%, signal=24%	FZD7/WNT2/SAP30/APH1A/KAT2A/FZD1/CCND1/JAG1/HES1	HNSCC	TFRC
Deg_TFRC_HNSCC.Rdata	HALLMARK_COAGULATION	101	0.234021	1.05719	0.3	0.416667	0.210526	2220	tags=24%, list=15%, signal=20%	TFPI2/MMP11/APOC1/MMP9/CD9/SERPINE1/P2RY1/PLAT/MMP7/PLEK/MMP3/GNB2/CTSK/PLAU/SERPINA1/C1QA/ITGA2/MMP14/ANG/GSN/PEF1/C1R/MMP10/LGMN	HNSCC	TFRC
Deg_TFRC_HNSCC.Rdata	HALLMARK_BILE_ACID_METABOLISM	89	0.243608	1.04517	0.34058	0.460243	0.232544	2643	tags=25%, list=18%, signal=20%	ALDH1A1/RBP1/FADS2/AQP9/SLC35B2/FADS1/SLC27A5/GCLM/IDH2/SOD1/IDH1/DHCR24/PEX6/PEX11G/PEX16/PRDX5/PECR/ABCA1/GNPAT/PEX11A/SLC27A2/HSD17B11	HNSCC	TFRC
Deg_TFRC_HNSCC.Rdata	HALLMARK_ESTROGEN_RESPONSE_EARLY	195	-0.278621	-1.03305	0.412141	0.54229	0.273999	2794	tags=24%, list=19%, signal=19%	BCL11B/MSMB/MINDY1/MLPH/ZNF185/P2RY2/JAK2/KLK10/ALDH3B1/TFAP2C/CYP26B1/PLAAT3/MAST4/MPPED2/SULT2B1/SEC14L2/UGCG/SNX24/NCOR2/CALB2/RET/CXCL12/AQP3/CCN5/TOB1/B4GALT1/TTC39A/KAZN/SLC22A5/GFRA1/HSPB8/FOXC1/FCMR/KRT13/PDLIM3/AR/NPY1R/TJP3/CLIC3/GREB1/ANXA9/MAPT/MUC1/EGR3/PGR/CBFA2T3	HNSCC	TFRC
Deg_TFRC_HNSCC.Rdata	HALLMARK_KRAS_SIGNALING_UP	185	-0.267953	-0.988094	0.521413	0.652643	0.329756	3501	tags=31%, list=24%, signal=24%	CMKLR1/EVI5/ETS1/CBL/CCSER2/PLVAP/F13A1/TOR1AIP2/CDADC1/GNG11/ATG10/ALDH1A2/STRN/BMP2/IKZF1/PRRX1/ACE/PTCD2/ADGRL4/CCND2/TNNT2/ANKH/HDAC9/IL33/CA2/EMP1/HSD11B1/HOXD11/CD37/MPZL2/ENG/ABCB1/PRDM1/SLPI/SOX9/RBM4/PPBP/CXCL10/APOD/CSF2RA/MAFB/TPH1/CAB39L/PEG3/CFB/SNAP25/MALL/KIF5C/GLRX/FLT4/WNT7A/SCN1B/EREG/MAP4K1/RELN/IL2RG/ARG1/IGF2	HNSCC	TFRC
Deg_TFRC_HNSCC.Rdata	HALLMARK_COMPLEMENT	179	-0.267831	-0.983208	0.522114	0.652643	0.329756	3417	tags=28%, list=24%, signal=22%	RASGRP1/CLU/CPM/DUSP5/GMFB/SIRT6/PRSS36/VCPIP1/PRKCD/CTSV/PHEX/ZEB1/SH2B3/CASP10/GZMK/PIM1/S100A9/F8/JAK2/CASP9/BRPF3/TIMP2/CD36/FCN1/WAS/CA2/GNG2/SPOCK2/ERAP2/CR1/CEBPB/NOTCH4/OLR1/SERPING1/F5/DPP4/KYNU/APOBEC3F/CFB/S100A12/ZFPM2/F3/LTF/SERPINB2/PRSS3/CDA/KCNIP2/ACTN2/GATA3/CR2	HNSCC	TFRC
Deg_TFRC_HNSCC.Rdata	HALLMARK_PROTEIN_SECRETION	94	0.211953	0.937585	0.583942	0.712124	0.35981	4172	tags=33%, list=29%, signal=24%	KRT18/EGFR/AP2M1/PPT1/GLA/SOD1/M6PR/ERGIC3/DST/ABCA1/SCAMP3/COPB2/CD63/YKT6/COPB1/ICA1/ATP1A1/ARF1/ZW10/DNM1L/SCRN1/ARFGAP3/MAPK1/AP2B1/BNIP3/COPE/COG2/TSPAN8/TOM1L1/AP2S1/CLTC	HNSCC	TFRC
Deg_TFRC_HNSCC.Rdata	HALLMARK_PI3K_AKT_MTOR_SIGNALING	101	0.202515	0.914861	0.684615	0.815018	0.411799	1787	tags=17%, list=12%, signal=15%	GNGT1/EGFR/E2F1/DDIT3/AP2M1/CDK4/PPP1CA/SLC2A1/AKT1/CDK1/CXCR4/NFKBIB/HSP90B1/ECSIT/RPS6KA1/ACACA/TRIB3	HNSCC	TFRC
Deg_TFRC_HNSCC.Rdata	HALLMARK_UV_RESPONSE_DN	144	-0.245876	-0.885221	0.703947	0.818543	0.41358	3824	tags=26%, list=27%, signal=20%	ADGRL2/PRKAR2B/DYRK1A/PTEN/NFIB/VLDLR/RND3/RASA2/APBB2/WDR37/CCN1/DAB2/MMP16/PDLIM5/CELF2/SLC7A1/NEK7/PTPN21/AGGF1/CAV1/COL1A1/MT1E/FBLN5/TGFBR2/TJP1/MAP2K5/RUNX1/CAP2/PRDM2/RBPMS/PTGFR/INPP4B/ZMIZ1/CITED2/KALRN/F3/MAGI2/CACNA1A	HNSCC	TFRC
Deg_TFRC_HNSCC.Rdata	HALLMARK_INFLAMMATORY_RESPONSE	181	0.187154	0.910195	0.777778	0.883838	0.446571	1601	tags=14%, list=11%, signal=12%	CCL20/OSM/GPC3/LIF/AQP9/NFKBIA/CD70/FFAR2/CXCL8/ATP2B1/IL1B/SERPINE1/SLC7A2/TNFAIP6/RGS16/ITGA5/NAMPT/CXCL6/IL6/PLAUR/ICAM1/FPR1/SPHK1/ADM/MMP14	HNSCC	TFRC
Deg_TFRC_HNSCC.Rdata	HALLMARK_IL2_STAT5_SIGNALING	188	-0.221884	-0.820535	0.812166	0.902407	0.455953	3117	tags=24%, list=22%, signal=19%	IL18R1/CDC42SE2/BMP2/SPRED2/TTC39B/IL10/SMPDL3A/PIM1/CCR4/TNFRSF9/F2RL2/CCND2/CDKN1C/ETFBKMT/ITIH5/AHR/CA2/GBP4/EMP1/IKZF2/AGER/RORA/SH3BGRL2/CD79B/KLF6/SOCS2/ABCB1/LTB/BMPR2/CXCL10/IRF4/EOMES/FAM126B/PENK/IL1RL1/SHE/MXD1/PLAGL1/ECM1/S100A1/HOPX/CAPN3/IKZF4/ENO3/MUC1	HNSCC	TFRC
Deg_TFRC_HNSCC.Rdata	HALLMARK_IL6_JAK_STAT3_SIGNALING	78	-0.224307	-0.759911	0.854415	0.928712	0.469244	3425	tags=26%, list=24%, signal=20%	CBL/CXCL11/IFNAR1/IL18R1/CD38/IL7/PIM1/CD36/IRF9/MYD88/CXCL9/LTB/CXCL10/CSF2RA/LEPR/CXCL13/IL10RB/TGFB1/PLA2G2A/IL2RG	HNSCC	TFRC
Deg_TFRC_HNSCC.Rdata	HALLMARK_TGF_BETA_SIGNALING	52	-0.220215	-0.699044	0.907792	0.949883	0.479941	4380	tags=33%, list=30%, signal=23%	ID1/KLF10/XIAP/PPM1A/HIPK2/ACVR1/BMP2/UBE2D3/SKIL/CDKN1C/TJP1/NCOR2/ENG/BMPR2/FKBP1A/SKI/TGFB1	HNSCC	TFRC
Deg_TFRC_HNSCC.Rdata	HALLMARK_HEDGEHOG_SIGNALING	32	-0.223207	-0.649953	0.911888	0.949883	0.479941	1747	tags=16%, list=12%, signal=14%	SCG2/HEY2/RTN1/SHH/ACHE	HNSCC	TFRC
Deg_TFRC_HNSCC.Rdata	HALLMARK_HEME_METABOLISM	171	-0.179497	-0.655706	0.981562	0.987838	0.499118	2129	tags=23%, list=15%, signal=20%	MARK3/NUDT4/TNS1/CAST/BNIP3L/CTNS/ENDOD1/KLF3/TSPAN5/NFE2/ABCB6/SEC14L1/BACH1/ABCG2/RANBP10/UCP2/SLC30A1/LMO2/NEK7/ATP6V0A1/DCAF10/SYNJ1/DAAM1/CA2/SLC6A9/BMP2K/MBOAT2/ELL2/PSMD9/AQP3/KAT2B/ACKR1/ANK1/BCAM/ALDH1L1/SPTB/TAL1/SLC30A10/FN3K	HNSCC	TFRC
Deg_TFRC_HNSCC.Rdata	HALLMARK_WNT_BETA_CATENIN_SIGNALING	39	-0.178977	-0.539968	0.987838	0.987838	0.499118	3062	tags=23%, list=21%, signal=18%	PPARD/RBPJ/CCND2/TCF7/NOTCH4/HEY2/NCOR2/PSEN2/NKD1	HNSCC	TFRC
Deg_TFRC_LSCC.Rdata	HALLMARK_E2F_TARGETS	199	0.656887	2.96327	1e-10	4.16667e-10	1.40351e-10	3531	tags=70%, list=24%, signal=54%	TFRC/TRA2B/BRCA2/UBE2T/TOP2A/EZH2/DIAPH3/CDC25A/CENPM/KPNA2/BIRC5/MELK/MAD2L1/MCM4/MTHFD2/CCNE1/SPAG5/LBR/BRCA1/ORC6/DEPDC1/BUB1B/SPC25/ASF1A/CKS2/RFC3/SPC24/MCM3/H2AZ1/CDKN3/MCM7/PHF5A/CDKN2A/RAD51AP1/HMGA1/DSCC1/RANBP1/CCNB2/MCM2/MYC/GINS3/RRM2/TMPO/HMMR/CDK1/PLK4/KIF4A/PCNA/CHEK2/SMC4/CENPE/MCM6/XPO1/TRIP13/DDX39A/BRMS1L/SRSF1/ATAD2/PRKDC/XRCC6/MSH2/NUDT21/MCM5/PSMC3IP/TK1/HELLS/TIMELESS/MMS22…	LSCC	TFRC
Deg_TFRC_LSCC.Rdata	HALLMARK_MYC_TARGETS_V1	200	0.632603	2.85111	1e-10	4.16667e-10	1.40351e-10	5057	tags=86%, list=34%, signal=58%	ODC1/TRA2B/RFC4/NCBP2/CDC45/XPOT/FBL/KPNA2/UBA2/SNRPD1/MAD2L1/MCM4/RRM1/SNRPG/H2AZ1/MCM7/EIF2S2/RANBP1/MCM2/MYC/TYMS/CCT5/C1QBP/CCNA2/PCNA/HPRT1/MCM6/XPO1/EIF1AX/SRSF1/XRCC6/VBP1/SNRPD3/MCM5/PSMD8/STARD7/CCT4/PRPS2/DEK/PTGES3/EIF3J/TOMM70/EPRS1/IARS1/SET/NOP56/USP1/PSMD14/DUT/POLD2/COX5A/CCT7/EIF3D/GLO1/VDAC3/IFRD1/ACP1/PSMC4/NOP16/PSMA4/AIMP2/NPM1/CNBP/PWP1/POLE3/CCT3/DDX21/SSB/DDX18/NME1/HSPD1/…	LSCC	TFRC
Deg_TFRC_LSCC.Rdata	HALLMARK_G2M_CHECKPOINT	198	0.574814	2.59794	1e-10	4.16667e-10	1.40351e-10	2668	tags=52%, list=18%, signal=43%	ODC1/EGF/TRA2B/BRCA2/CENPF/CDC6/TOP2A/EZH2/EXO1/PBK/CDC25A/CDC45/KPNA2/BIRC5/SNRPD1/MAD2L1/NEK2/DKC1/LBR/ORC6/NDC80/CKS2/DBF4/MCM3/H2AZ1/CDKN3/POLQ/SMC2/CBX1/KNL1/HMGA1/GINS2/H2BC12/CCNB2/FBXO5/HOXC10/MCM2/MYC/BUB1/TMPO/HMMR/CDK1/PLK4/KIF4A/CCNA2/NUP50/SMC4/KIF23/CENPE/MCM6/XPO1/DDX39A/SRSF1/E2F3/SLC7A5/TPX2/CENPA/SQLE/MCM5/SLC7A1/CHAF1A/E2F1/LIG3/KIF15/ORC5/FANCC/PTTG1/UBE2S/AURKB/TRAIP/TTK/CKS1…	LSCC	TFRC
Deg_TFRC_LSCC.Rdata	HALLMARK_INTERFERON_ALPHA_RESPONSE	96	-0.648982	-2.5087	1e-10	4.16667e-10	1.40351e-10	4046	tags=70%, list=28%, signal=51%	NUB1/RIPK2/SAMD9/DDX60/MX1/MOV10/TRIM14/TRIM5/STAT2/IFI35/OGFR/PARP12/PARP9/LAP3/IRF9/B2M/HERC6/TRIM21/WARS1/IRF1/PSMB9/IFIH1/PARP14/DHX58/IL15/GBP2/IFITM1/EPSTI1/BST2/C1S/UBE2L6/GBP4/IL7/LAMP3/SELL/CASP1/CD47/TAP1/HLA-C/IFI30/IFITM3/ISG15/CMPK2/IFI44/SAMD9L/RSAD2/CSF1/SP110/IFIT3/IFI44L/ISG20/UBA7/TXNIP/OASL/HELZ2/TENT5A/LY6E/CXCL10/TMEM140/CCRL2/IRF7/IFIT2/CD74/IFITM2/IL4R/BATF2/CXCL11	LSCC	TFRC
Deg_TFRC_LSCC.Rdata	HALLMARK_INFLAMMATORY_RESPONSE	185	-0.59424	-2.48847	1e-10	4.16667e-10	1.40351e-10	2978	tags=59%, list=20%, signal=48%	IFNGR2/P2RX7/RELA/APLNR/MSR1/SCN1B/RNF144B/IRF1/NOD2/INHBA/IL15/PTPRE/IFITM1/ITGA5/LCK/TPBG/GNA15/BST2/CCL24/HRH1/KCNA3/CDKN1A/OSMR/ICAM4/IL18/CD55/PCDH7/CD40/LAMP3/SELL/LIF/IL18R1/TNFRSF9/RGS16/HPN/IL2RB/SLAMF1/EBI3/BEST1/IL1R1/IL15RA/TNFAIP6/CYBB/TLR3/CD48/TIMP1/PTGER4/RGS1/PLAUR/LCP2/CSF1/MMP14/OSM/ADGRE1/IL10RA/GPR132/CXCL8/C3AR1/CMKLR1/CLEC5A/C5AR1/EMP3/IL18RAP/CD69/IL7R/CCL5/KLF6/CCR7/CD14/…	LSCC	TFRC
Deg_TFRC_LSCC.Rdata	HALLMARK_INTERFERON_GAMMA_RESPONSE	196	-0.583472	-2.46599	1e-10	4.16667e-10	1.40351e-10	3989	tags=66%, list=27%, signal=49%	PFKP/RIPK2/VAMP8/MYD88/HIF1A/DDX60/OAS2/PSMB10/LATS2/MX1/NFKB1/TRIM14/NOD1/STAT2/IFI35/OGFR/ZNFX1/APOL6/JAK2/TAPBP/PARP12/SOCS3/LAP3/IRF9/GZMA/SLAMF7/FGL2/SOD2/B2M/PTPN6/HERC6/IL18BP/XAF1/TRIM21/WARS1/IRF1/EIF4E3/PSMB9/IFIH1/PARP14/DHX58/IL15/MX2/OAS3/EPSTI1/BST2/PML/C1S/UBE2L6/GBP4/TNFAIP2/SELP/CDKN1A/BPGM/FCGR1A/IFNAR2/NLRC5/STAT4/VCAM1/IL7/CD40/SAMHD1/CASP1/DDX58/HLA-A/CASP4/P2RY14/TAP1/PTGS2/…	LSCC	TFRC
Deg_TFRC_LSCC.Rdata	HALLMARK_EPITHELIAL_MESENCHYMAL_TRANSITION	198	-0.580632	-2.457	1e-10	4.16667e-10	1.40351e-10	2916	tags=63%, list=20%, signal=51%	CALD1/PLOD1/ECM2/DCN/IGFBP4/SGCD/INHBA/NTM/IL15/LRP1/GADD45B/GREM1/COL11A1/ITGA5/LAMA2/SNTB1/CAPG/QSOX1/NID2/FSTL1/VCAN/WIPF1/HTRA1/CCN2/FLNA/DAB2/COL12A1/PRSS2/SERPINH1/RHOB/ITGA2/TPM1/TNC/VCAM1/CRLF1/FUCA1/TGFB1/PMP22/COL5A3/LOXL1/CTHRC1/FBN1/TPM2/GADD45A/FAS/MGP/FBLN2/LRRC15/PTHLH/THY1/BMP1/ABI3BP/FAP/COL1A1/GLIPR1/TIMP1/SPARC/POSTN/SFRP4/COL6A3/JUN/APLP1/CD59/PLAUR/MMP14/CXCL8/COL1A2/BGN/TNFR…	LSCC	TFRC
Deg_TFRC_LSCC.Rdata	HALLMARK_IL6_JAK_STAT3_SIGNALING	78	-0.652049	-2.42797	1e-10	4.16667e-10	1.40351e-10	3203	tags=63%, list=22%, signal=49%	MAP3K8/IL10RB/SOCS3/IRF9/TNFRSF1A/IFNGR2/IRF1/TNF/IL2RA/IFNGR1/IL6ST/OSMR/PLA2G2A/LTB/IL7/TGFB1/ITGA4/IL18R1/PDGFC/FAS/EBI3/IL12RB1/IL1R1/TNFRSF21/IL15RA/JUN/CD36/CSF1/ACVRL1/CCR1/IL3RA/CSF2RA/CSF2RB/CD14/TLR2/CXCL13/TNFRSF1B/CXCL10/IL2RG/IL1B/ITGB3/TNFRSF12A/A2M/CXCL1/CXCL3/PIK3R5/IL4R/CSF3R/CXCL11	LSCC	TFRC
Deg_TFRC_LSCC.Rdata	HALLMARK_COAGULATION	106	-0.613188	-2.40637	1e-10	4.16667e-10	1.40351e-10	2621	tags=58%, list=18%, signal=48%	LRP1/FYN/LGMN/CTSB/CTSO/MMP9/KLF7/C1S/HTRA1/S100A13/CTSK/CAPN2/ITGA2/RGN/ANG/PLAU/FBN1/HPN/TF/VWF/F8/BMP1/CPQ/TIMP1/F10/SPARC/PECAM1/MMP14/PRSS23/C1R/CFI/DUSP6/C1QA/CTSE/C2/APOC1/SERPING1/MMP1/THBS1/CFH/TIMP3/C3/ITGB3/MMP2/ACOX2/A2M/CTSH/FN1/SERPINA1/CRIP2/DPP4/RAPGEF3/OLR1/COMP/SERPINE1/CFB/CPB2/MMP10/PLAT/TFPI2/FGA/FGG	LSCC	TFRC
Deg_TFRC_LSCC.Rdata	HALLMARK_ALLOGRAFT_REJECTION	181	-0.5719	-2.38694	1e-10	4.16667e-10	1.40351e-10	3081	tags=61%, list=21%, signal=49%	BCAT1/GZMA/CD96/IFNGR2/B2M/PTPN6/F2R/TRAT1/WARS1/INHBA/TNF/IL15/GBP2/CCR5/IL2RA/LCK/MMP9/CRTAM/IFNGR1/CAPG/IL11/GPR65/CD28/CD8A/PTPRC/CCR2/FLNA/IFNAR2/HLA-E/CD80/STAT4/ZAP70/IL18/CD2/LTB/GCNT1/IL7/MAP4K1/CD40/CD247/TGFB1/LIF/CTSS/CD47/HLA-A/IGSF6/TAP1/GZMB/CD3G/IL2RB/CD86/ITGB2/FAS/PRF1/CXCR3/HLA-G/CD7/HCLS1/PRKCB/IL12RB1/THY1/CD3D/CCL4/ITGAL/CD3E/TLR3/ITK/CD1D/TIMP1/ACHE/HLA-DQA1/LCP2/CSF1/CCL19…	LSCC	TFRC
Deg_TFRC_LSCC.Rdata	HALLMARK_TNFA_SIGNALING_VIA_NFKB	197	-0.558337	-2.36406	1e-10	4.16667e-10	1.40351e-10	3965	tags=64%, list=27%, signal=47%	TIPARP/RIPK2/ZBTB10/SNN/FJX1/PANX1/SERPINB2/TRIP10/MCL1/NFKB1/BHLHE40/ABCA1/SAT1/RNF19B/KDM6B/JUNB/KLF10/BTG2/PHLDA2/MAP3K8/KLF9/EGR3/SOCS3/SOD2/IFNGR2/ID2/RELA/LITAF/PLEK/NFKBIE/ATF3/IRF1/INHBA/IFIH1/NINJ1/TNF/PFKFB3/FOSL1/GADD45B/PTPRE/TNIP1/CCND1/RELB/DUSP4/STAT5A/NFKB2/TRAF1/LAMB3/IL6ST/TNFAIP2/CDKN1A/PHLDA1/DRAM1/RHOB/DUSP5/PLK2/CFLAR/CD80/IL18/TNC/CEBPB/ZFP36/PLAU/LIF/DDX58/TNFRSF9/TAP1/PTG…	LSCC	TFRC
Deg_TFRC_LSCC.Rdata	HALLMARK_COMPLEMENT	180	-0.529648	-2.20835	1e-10	4.16667e-10	1.40351e-10	3139	tags=51%, list=21%, signal=41%	S100A12/LAP3/GZMA/RHOG/CASP10/CLU/GNG2/PLEK/IRF1/PSMB9/CTSL/KCNIP3/S100A9/ERAP2/LRP1/FYN/GNAI2/LGMN/CTSB/CTSO/LCK/C1S/S100A13/DOCK10/KCNIP2/DUSP5/SH2B3/CD55/CEBPB/ANG/CASP1/CTSS/SPOCK2/PLA2G7/CASP4/GZMB/F5/GZMK/F8/PRSS36/FCER1G/CPQ/PRSS3/TIMP1/F10/TIMP2/CD36/CD59/ZFPM2/PLAUR/LCP2/MMP14/GNGT2/CA2/ITGAM/C1R/DUSP6/C1QA/CCL5/CTSD/C2/C1QC/APOC1/SERPING1/PIK3CG/CASP5/WAS/CR1/CFH/TNFAIP3/FCN1/NOTCH4/IRF…	LSCC	TFRC
Deg_TFRC_LSCC.Rdata	HALLMARK_MTORC1_SIGNALING	198	0.4878	2.20467	1.7229e-10	6.62654e-10	2.2321e-10	3061	tags=45%, list=21%, signal=36%	TXNRD1/SLC7A11/GCLC/TFRC/ME1/PSAT1/PHGDH/TRIB3/G6PD/TMEM97/GSR/SLC9A3R1/PRDX1/HMGCS1/RIT1/GPI/NAMPT/ASNS/CDC25A/MCM4/MTHFD2/GMPS/ELOVL6/IDH1/SC5D/SLC1A4/PNO1/HMGCR/EIF2S2/MCM2/BUB1/RRM2/SORD/STARD4/INSIG1/SCD/IGFBP5/HPRT1/PSMD12/DDX39A/IDI1/PITPNB/SLC6A6/SLC7A5/SQLE/DHCR7/EEF1E1/CD9/ATP5MC1/CACYBP/NUFIP1/HK2/UNG/ACTR3/EBP/ELOVL5/EPRS1/AURKA/RPA1/PSMD14/UCHL5/IMMT/IFRD1/PSPH/SSR1/PSMC4/DDIT3/SERP1…	LSCC	TFRC
Deg_TFRC_LSCC.Rdata	HALLMARK_OXIDATIVE_PHOSPHORYLATION	197	0.478459	2.15368	1.32807e-09	4.74312e-09	1.59768e-09	4429	tags=54%, list=30%, signal=38%	OPA1/GPI/CYCS/NDUFB5/UQCRFS1/IDH1/TOMM22/DLD/TIMM50/COX7B/NDUFA6/ETFB/COX6C/ATP5MC3/SLC25A5/LRPPRC/MRPS12/COX11/FH/AFG3L2/ATP5MC1/LDHB/CPT1A/PDHX/MDH1/COX5B/TOMM70/ECH1/NDUFS6/ATP5PD/ISCA1/PDHA1/POLR2F/NDUFB3/MDH2/COX6B1/COX5A/SUCLA2/NDUFA1/UQCRH/IMMT/ATP5F1B/VDAC3/NDUFB7/NQO2/MRPS30/VDAC2/HCCS/NDUFB4/SLC25A6/NDUFS4/MRPL35/ATP5MF/UQCR10/GOT2/NDUFC2/NDUFA5/COX17/TIMM17A/HSPA9/ACO2/MRPS22/COX6A1/SU…	LSCC	TFRC
Deg_TFRC_LSCC.Rdata	HALLMARK_KRAS_SIGNALING_UP	185	-0.501993	-2.10217	1.64e-09	5.46667e-09	1.84141e-09	2769	tags=48%, list=19%, signal=40%	PRDM1/INHBA/MAFB/TLR8/PLVAP/GNG11/MMP9/TRAF1/SNAP25/BPGM/F13A1/ITGA2/GLRX/HSD11B1/ST6GAL1/MAP4K1/FUCA1/PLAU/LIF/ANKH/CTSS/RGS16/PTGS2/ITGB2/LCP1/TRIB1/IKZF1/FCER1G/DOCK2/AKAP12/PECAM1/PLAUR/SEMA3B/ALDH1A2/CA2/IL10RA/C3AR1/ACE/CMKLR1/TMEM100/MALL/LAPTM5/DUSP6/TMEM176B/IL7R/SPON1/CSF2RA/ENG/GFPT2/IRF8/GYPC/CD37/ANGPTL4/LAT2/TNFRSF1B/PPP1R15A/ETS1/BIRC3/CXCL10/CFH/ADGRA2/IL2RG/EPHB2/TNFAIP3/G0S2/CXC…	LSCC	TFRC
Deg_TFRC_LSCC.Rdata	HALLMARK_APICAL_JUNCTION	179	-0.45481	-1.89667	4.88518e-07	1.52662e-06	5.14229e-07	4029	tags=54%, list=27%, signal=39%	LIMA1/STX4/EGFR/SRC/ITGB4/VCL/CLDN7/THBS3/KCNH2/PIK3R3/SLIT2/MYH9/PARVA/INPPL1/NFASC/TAOK2/CX3CL1/PTEN/CNN2/AMIGO2/ADAMTS5/ITGB1/ADAM15/PBX2/ACTB/SORBS3/MPZL2/NEGR1/SDC3/RHOF/NECTIN2/MSN/IRS1/VASP/GNAI2/EVL/LDLRAP1/FSCN1/MMP9/TRAF1/RSU1/LAMB3/VCAN/CAP1/PTPRC/GRB7/ICAM4/ITGA2/ICAM5/ITGA9/VCAM1/CD34/CERCAM/SIRPA/SPEG/ARHGEF6/FBN1/CD86/SHC1/VWF/THY1/RAC2/BMP1/PCDH1/NEXN/VAV2/PECAM1/ICAM2/TNFRSF11B/A…	LSCC	TFRC
Deg_TFRC_LSCC.Rdata	HALLMARK_MYC_TARGETS_V2	56	0.544731	1.98222	9.29683e-05	0.000273436	9.21048e-05	3883	tags=62%, list=26%, signal=46%	TMEM97/MCM4/BYSL/TFB2M/MYC/PES1/SORD/WDR43/PLK4/NDUFAF4/PRMT3/MCM5/HK2/UNG/NOP56/MPHOSPH10/NIP7/NOP16/AIMP2/TBRG4/NPM1/DDX18/HSPD1/HSPE1/PHB/CBX3/CDK4/LAS1L/UTP20/GNL3/FARSA/PA2G4/SUPV3L1/PUS1/DCTPP1	LSCC	TFRC
Deg_TFRC_LSCC.Rdata	HALLMARK_IL2_STAT5_SIGNALING	191	-0.388889	-1.63483	0.000211659	0.00058794	0.000198043	3694	tags=45%, list=25%, signal=34%	IKZF4/SYT11/BHLHE40/BATF3/NRP1/ST3GAL4/CD81/AHNAK/PRAF2/PRNP/PLIN2/ABCB1/MAP3K8/BCL2L1/DHRS3/AMACR/FGL2/SERPINB6/TNFRSF8/SPRY4/IL2RA/GADD45B/TNFSF11/IFNGR1/TRAF1/CAPG/ICOS/GPR65/GBP4/SELP/CTSZ/PHLDA1/MAP6/RHOB/BATF/LTB/CTLA4/GLIPR2/SELL/LIF/IL18R1/COL6A1/TNFRSF9/RGS16/IL2RB/CD86/CCR4/HOPX/IFITM3/TNFRSF21/TLR7/CST7/CD48/NFKBIZ/APLP1/CSF1/CA2/IL10RA/SLC2A3/ADAM19/IL3RA/TNFRSF4/RHOH/PLEC/SMPDL3A/KLF…	LSCC	TFRC
Deg_TFRC_LSCC.Rdata	HALLMARK_SPERMATOGENESIS	87	0.451283	1.75605	0.000335916	0.000883989	0.000297765	1864	tags=32%, list=13%, signal=28%	TKTL1/ALOX15/GSTM3/CCNA1/DCC/POMC/NEFH/TALDO1/RFC4/EZH2/RPL39L/GMCL1/NEK2/TOPBP1/STRBP/DBF4/MLF1/CDKN3/DMC1/NCAPH/CCNB2/BUB1/CDK1/HSPA4L/COIL/TTK/TSN/AURKA	LSCC	TFRC
Deg_TFRC_LSCC.Rdata	HALLMARK_REACTIVE_OXYGEN_SPECIES_PATHWAY	47	0.536478	1.87985	0.000363233	0.000908082	0.00030588	1377	tags=28%, list=9%, signal=25%	TXNRD1/GCLC/GCLM/NQO1/G6PD/ABCC1/GSR/TXN/PRDX1/HHEX/SOD1/NDUFA6/GLRX2	LSCC	TFRC
Deg_TFRC_LSCC.Rdata	HALLMARK_FATTY_ACID_METABOLISM	144	0.386401	1.65993	0.000632232	0.00150531	0.000507053	2261	tags=26%, list=15%, signal=23%	ALDH3A1/ADH7/ODC1/ALDH1A1/ME1/CEL/CBR1/CBR3/HMGCS1/UGDH/ALDH3A2/SMS/ADH1C/ACAT2/EPHX1/IDH1/H2AZ1/EHHADH/DLD/MIF/PPARA/IDI1/FH/METAP1/CPT1A/ACSS1/MDH1/ADSL/ELOVL5/MAOA/ECH1/PDHA1/MDH2/NCAPH2/SUCLA2/GPD2/HCCS/KMT5A	LSCC	TFRC
Deg_TFRC_LSCC.Rdata	HALLMARK_APOPTOSIS	158	-0.388762	-1.59475	0.000716596	0.00162863	0.00054859	3264	tags=39%, list=22%, signal=30%	BTG2/PEA15/BCL2L1/EGR3/CLU/SOD2/RELA/F2R/DCN/PLPPR4/ATF3/GPX1/IRF1/ADD1/TNF/CAV1/GADD45B/CCND1/IFNGR1/GNA15/BMF/CDKN1A/RHOB/CFLAR/IL18/CD2/RARA/CASP1/PLCB2/SMAD7/ANKH/CASP4/TAP1/GADD45A/FAS/HGF/PRF1/IFITM3/PPP2R5B/TIMP1/TIMP2/JUN/FEZ1/ISG20/BGN/PDGFRB/CD69/TXNIP/CD14/DPYD/BIRC3/TIMP3/GPX3/IL1B/TNFRSF12A/MMP2/BMP2/IGFBP6/PLAT/EREG/IL1A	LSCC	TFRC
Deg_TFRC_LSCC.Rdata	HALLMARK_MYOGENESIS	153	-0.391784	-1.59765	0.00110649	0.00240541	0.000810242	3878	tags=51%, list=26%, signal=38%	PSEN2/ITGB4/TSC2/KCNH2/CFD/MYH9/BHLHE40/OCEL1/CACNA1H/BIN1/MEF2D/COL4A2/PRNP/ITGB1/SORBS3/CLU/CNN3/DAPK2/APLNR/PDE4DIP/SGCD/VIPR1/DMPK/GADD45B/NCAM1/DMD/LAMA2/ITGA7/PKIA/MB/SMTN/DENND2B/CDKN1A/TGFB1/SPEG/COX7A1/TPM2/MEF2C/SSPN/PTGIS/IGFBP7/COL1A1/IGF1/SPARC/COL15A1/KIFC3/ACHE/COL6A3/CD36/MRAS/AGRN/FABP3/PTP4A3/PPP1R3C/BDKRB2/AK1/SGCA/AEBP1/COL6A2/TNNT1/SORBS1/LSP1/PDLIM7/MYOM1/CHRNB1/FHL1/TAGLN/M…	LSCC	TFRC
Deg_TFRC_LSCC.Rdata	HALLMARK_ANGIOGENESIS	30	-0.584288	-1.80283	0.00139334	0.00290279	0.000977783	3591	tags=60%, list=24%, signal=45%	NRP1/JAG2/S100A4/LRPAP1/PDGFA/FSTL1/VCAN/TNFRSF21/TIMP1/VAV2/POSTN/KCNJ8/COL5A2/COL3A1/LPL/SLCO2A1/OLR1/CXCL6	LSCC	TFRC
Deg_TFRC_LSCC.Rdata	HALLMARK_XENOBIOTIC_METABOLISM	167	0.34761	1.52298	0.00279118	0.00558236	0.00188037	1038	tags=17%, list=7%, signal=16%	ABCC2/CES1/ALDH3A1/AKR1C3/AKR1C2/GCLC/ADH7/NQO1/PTGR1/PGD/GSTM4/GCNT2/TMEM97/CBR1/GSR/CYP26A1/FETUB/UGDH/ADH1C/FMO3/EPHX1/CYP2S1/IDH1/PGRMC1/AHCY/BLVRB/ABCC3/PYCR1	LSCC	TFRC
Deg_TFRC_LSCC.Rdata	HALLMARK_UNFOLDED_PROTEIN_RESPONSE	112	0.366199	1.48667	0.00630081	0.0121169	0.0040815	2820	tags=28%, list=19%, signal=23%	PSAT1/STC2/CEBPG/ASNS/XPOT/MTHFD2/DKC1/EIF4A2/SLC1A4/EIF4G1/LSM4/SLC7A5/CHAC1/TARS1/POP4/CKS1B/IARS1/SRPRB/NOP56/YWHAZ/EXOSC2/SSR1/SERP1/NPM1/EIF4A3/NFYB/GEMIN4/H2AX/HSPA9/PAIP1/ATF4	LSCC	TFRC
Deg_TFRC_LSCC.Rdata	HALLMARK_DNA_REPAIR	147	0.338461	1.45242	0.00960352	0.0177843	0.0059905	3483	tags=33%, list=24%, signal=25%	RFC4/NCBP2/POLR2H/RFC3/NPR2/PRIM1/ALYREF/RAD51/TYMS/PCNA/VPS37D/UPF3B/HPRT1/RFC5/SMAD5/POLR2D/NUDT21/CSTF3/POLA1/NELFCD/NT5C/RFC2/SNAPC5/POLR1C/MPC2/ADA/POLD3/POLR2F/UMPS/DUT/FEN1/POLR1D/NME1/POLR2I/GTF2A2/GTF3C5/COX17/ARL6IP1/TAF9/POLR2J/GTF2H1/RAE1/RPA3/NT5C3A/ZWINT/MRPL40/NFX1/RNMT	LSCC	TFRC
Deg_TFRC_LSCC.Rdata	HALLMARK_TGF_BETA_SIGNALING	52	-0.464193	-1.59111	0.0134465	0.0231836	0.00780923	3464	tags=38%, list=24%, signal=29%	SMAD6/JUNB/KLF10/SKI/NCOR2/IFNGR2/ID2/RAB31/ID3/ID1/TGFB1/SMAD7/BCAR3/ENG/LTBP2/THBS1/PPP1R15A/PMEPA1/BMP2/SERPINE1	LSCC	TFRC
Deg_TFRC_LSCC.Rdata	HALLMARK_KRAS_SIGNALING_DN	130	0.332442	1.39627	0.0131303	0.0231836	0.00780923	1026	tags=18%, list=7%, signal=17%	TEX15/AKR1B10/CCNA1/CLDN8/DCC/KLHDC8A/KRT1/KRT4/KLK8/BRDT/RYR1/KRT15/EGF/CLDN16/ADRA2C/SPRR3/NUDT11/ALOX12B/CHST2/CALML5/PKP1/SHOX2/IGFBP2	LSCC	TFRC
Deg_TFRC_LSCC.Rdata	HALLMARK_GLYCOLYSIS	186	0.307265	1.37461	0.019978	0.0332967	0.0112157	2171	tags=20%, list=15%, signal=18%	TKTL1/GCLC/GPC3/ME1/STC2/ABCB6/G6PD/TALDO1/ARTN/TXN/IGFBP3/IRS2/HS6ST2/CHST2/GLCE/IDH1/DEPDC1/DLD/MIF/SOD1/FAM162A/HMMR/CDK1/SLC35A3/NANP/SLC25A13/DPYSL4/CENPA/RRAGD/MDH1/HK2/AURKA/GNE/STMN1/MDH2/HOMER1/PSMC4/GFPT1	LSCC	TFRC
Deg_TFRC_LSCC.Rdata	HALLMARK_HEDGEHOG_SIGNALING	33	0.475477	1.54455	0.0247043	0.0398456	0.0134217	686	tags=21%, list=5%, signal=20%	SHH/CRMP1/GLI1/NRCAM/PTCH1/SCG2/HEY1	LSCC	TFRC
Deg_TFRC_LSCC.Rdata	HALLMARK_CHOLESTEROL_HOMEOSTASIS	72	0.369531	1.38922	0.0294401	0.0460001	0.0154948	2459	tags=35%, list=17%, signal=29%	TRIB3/GSTM2/TMEM97/HMGCS1/ACAT2/ALDOC/PCYT2/ALCAM/FDFT1/SC5D/HMGCR/SREBF2/STARD4/SCD/IDI1/SQLE/DHCR7/CD9/FDPS/EBP/ECH1/CBS/MVD/ATF5/PPARG	LSCC	TFRC
Deg_TFRC_LSCC.Rdata	HALLMARK_UV_RESPONSE_DN	144	-0.341066	-1.38054	0.0324612	0.0491836	0.0165671	4359	tags=45%, list=30%, signal=32%	TFPI/SYNJ2/KCNMA1/F3/ZMIZ1/ARHGEF9/DDAH1/MGMT/SIPA1L1/RGS4/PRKCA/CAP2/DBP/RXRA/PIK3R3/NFKB1/BHLHE40/MET/WDR37/ICA1/NRP1/RND3/PTEN/LTBP1/PIK3CD/APBB2/IRS1/CAV1/FYN/MGLL/COL11A1/GRK5/DAB2/EFEMP1/MMP16/GCNT1/ID1/PMP22/SMAD7/CACNA1A/PTPN21/RBPMS/PTPRM/COL1A1/SYNE1/VAV2/CITED2/DLC1/COL1A2/PDGFRB/TGFBR2/COL5A2/FBLN5/CCN1/PTGFR/INPP4B/CELF2/KIT/COL3A1/ITGB3/DUSP1/AMPH/FHL2/MT1E/SERPINE1	LSCC	TFRC
Deg_TFRC_LSCC.Rdata	HALLMARK_ESTROGEN_RESPONSE_EARLY	195	-0.313246	-1.32395	0.0344111	0.0506045	0.0170457	3429	tags=35%, list=23%, signal=27%	TMPRSS3/THSD4/KLF10/TJP3/JAK2/CBFA2T3/EGR3/SYBU/NCOR2/DHRS3/CA12/IGFBP4/AFF1/MINDY1/SH3BP5/ANXA9/CCND1/PAPSS2/TPBG/IL6ST/RPS6KA2/FLNB/RAB31/SLC1A1/DHRS2/ABAT/ZNF185/PGR/RARA/ADCY1/DEPTOR/PODXL/SULT2B1/CCN5/MYOF/PDLIM3/SEMA3B/KLK10/NBL1/PRSS23/DLC1/RHOD/FOS/FKBP5/RAB17/OLFML3/GAB2/SLC24A3/ALDH3B1/CISH/SEC14L2/FOXC1/MLPH/NPY1R/FCMR/CXCL12/HSPB8/MUC1/TGM2/TFF3/KCNK5/FHL2/CLIC3/ABCA3/AQP3/PTGES/AREG/…	LSCC	TFRC
Deg_TFRC_LSCC.Rdata	HALLMARK_PEROXISOME	95	0.30912	1.22116	0.117936	0.158306	0.0533241	1868	tags=18%, list=13%, signal=16%	CACNA1B/ALDH1A1/CEL/ABCC5/SLC27A2/PRDX1/TOP2A/IDH1/EHHADH/SOD1/NUDT19/IDI1/MSH2/FDPS/HSD11B2/ELOVL5/ECH1	LSCC	TFRC
Deg_TFRC_LSCC.Rdata	HALLMARK_HYPOXIA	183	-0.285035	-1.19438	0.119751	0.158306	0.0533241	2844	tags=30%, list=19%, signal=24%	DCN/SDC3/ATF3/SLC2A5/HOXB9/PFKFB3/CAV1/PRDX5/TPBG/KLF7/PPARGC1A/CCN2/CDKN1A/GLRX/DDIT4/NDST1/CAVIN3/ZFP36/TGFB3/HS3ST1/AMPD3/SULT2B1/CCN5/P4HA2/AKAP12/CITED2/JUN/PLAUR/SLC2A3/ISG20/ERRFI1/PPP1R3C/BGN/FOS/COL5A1/KLF6/PGF/ANGPTL4/PPP1R15A/ETS1/FBP1/SDC4/CCN1/TNFAIP3/CXCR4/DUSP1/TMEM45A/TGFBI/TGM2/SELENBP1/MT2A/MT1E/SERPINE1/EDN2	LSCC	TFRC
Deg_TFRC_LSCC.Rdata	HALLMARK_ESTROGEN_RESPONSE_LATE	189	-0.283987	-1.19436	0.120313	0.158306	0.0533241	3171	tags=34%, list=22%, signal=27%	EGR3/NCOR2/DNAJC12/CA12/FGFR3/ID2/PTPN6/ST14/IGFBP4/AFF1/HOMER2/AGR2/S100A9/CAV1/ANXA9/CCND1/PAPSS2/TPBG/IL6ST/RPS6KA2/FLNB/RAB31/DHRS2/BATF/PGR/ZFP36/GFUS/SULT2B1/CCN5/NMU/MYOF/PDLIM3/SEMA3B/KLK10/CA2/NBL1/PRSS23/ISG20/PRLR/FOS/FKBP5/SLC24A3/ALDH3B1/CISH/FOXC1/LAMC2/TPSAB1/ACOX2/GALE/NPY1R/CXCL12/HSPB8/CACNA2D2/TNNC1/DUSP2/SERPINA1/TFF3/KCNK5/CLIC3/ABCA3/SERPINA3/PTGES/AREG/LTF/TFPI2	LSCC	TFRC
Deg_TFRC_LSCC.Rdata	HALLMARK_MITOTIC_SPINDLE	197	0.259035	1.16599	0.117479	0.158306	0.0533241	4506	tags=39%, list=31%, signal=27%	WASF1/ECT2/DLG1/BRCA2/CENPF/TOP2A/CENPJ/BIRC5/NEK2/NDC80/ANLN/SASS6/CCNB2/FBXO5/BUB1/DST/CDK1/KIF4A/SMC4/KIF23/CENPE/LRPPRC/TPX2/KIF15/TTK/OPHN1/FARP1/AURKA/CEP192/LMNB1/CEP57/KIF11/RACGAP1/YWHAE/TUBD1/PRC1/NF1/TUBGCP3/CDK5RAP2/GEMIN4/ESPL1/MID1IP1/CDC42BPA/RAPGEF5/KIF20B/KNTC1/TLK1/ALMS1/NCK1/LATS1/CEP72/DLGAP5/ALS2/KIF2C/CDC27/KIF3C/CEP131/SMC1A/CKAP5/PPP4R2/KATNA1/MAPRE1/APC/RALBP1/RANBP9/DYNL…	LSCC	TFRC
Deg_TFRC_LSCC.Rdata	HALLMARK_UV_RESPONSE_UP	150	0.246532	1.06974	0.286082	0.366772	0.123544	2359	tags=23%, list=16%, signal=19%	TFRC/OLFM1/GAL/EPCAM/CEBPG/RFC4/PTPRD/CLCN2/MAPK8IP2/EPHX1/GGH/ASNS/PPP1R2/POLR2H/CCNE1/SLC6A8/SHOX2/IGFBP2/BID/SIGMAR1/CDKN2B/CREG1/CHRNA5/TARS1/SPR/BTG3/TCHH/MAOA/FEN1/GCH1/POLE3/DDX21/SQSTM1/CDC5L	LSCC	TFRC
Deg_TFRC_LSCC.Rdata	HALLMARK_BILE_ACID_METABOLISM	89	0.264269	1.03287	0.401985	0.502481	0.169257	1139	tags=11%, list=8%, signal=10%	ABCA4/GCLM/ALDH1A1/SLC27A2/SLCO1A2/ALDH8A1/IDH1/CH25H/SOD1/ABCA5	LSCC	TFRC
Deg_TFRC_LSCC.Rdata	HALLMARK_APICAL_SURFACE	39	-0.312239	-1.01619	0.434859	0.508288	0.171213	2164	tags=28%, list=15%, signal=24%	CRYBG1/IL2RB/EFNA5/THY1/PLAUR/SCUBE1/IL2RG/GATA3/AFAP1L2/GAS1/NTNG1	LSCC	TFRC
Deg_TFRC_LSCC.Rdata	HALLMARK_PI3K_AKT_MTOR_SIGNALING	100	0.251719	1.00947	0.438119	0.508288	0.171213	2645	tags=23%, list=18%, signal=19%	PITX2/GNGT1/TRIB3/RIT1/PRKAA2/MAPK10/CDK1/ADCY2/E2F1/ACTR3/AP2M1/ECSIT/DDIT3/ACACA/MAP2K6/SQSTM1/PLCB1/NFKBIB/PTPN11/RALB/CDK4/ATF1/SMAD2	LSCC	TFRC
Deg_TFRC_LSCC.Rdata	HALLMARK_P53_PATHWAY	196	0.222975	1.0053	0.447293	0.508288	0.171213	1941	tags=18%, list=13%, signal=16%	SLC7A11/OSGIN1/GPX2/KLK8/ABCC5/TRIB3/TP63/TM4SF1/TPD52L1/EPHX1/NUDT15/INHBB/GLS2/FGF13/ABHD4/CDKN2A/FAM162A/CEBPA/TPRKB/CDKN2B/PCNA/HSPA4L/H1-2/DNTTIP2/CDH13/RB1/PERP/RPL36/LDHB/DCXR/TCHH/KRT17/SLC3A2/SERPINB5/RAD51C/ADA	LSCC	TFRC
Deg_TFRC_LSCC.Rdata	HALLMARK_HEME_METABOLISM	173	0.22663	0.99844	0.427419	0.508288	0.171213	959	tags=9%, list=7%, signal=8%	SLC7A11/GCLC/GCLM/TFRC/ADD2/ABCB6/DCUN1D1/H4C3/ASNS/ALDH1L1/GMPS/FECH/HTATIP2/BLVRB/SLC6A8	LSCC	TFRC
Deg_TFRC_LSCC.Rdata	HALLMARK_ANDROGEN_RESPONSE	98	-0.238866	-0.924403	0.613065	0.681184	0.229451	2716	tags=20%, list=18%, signal=17%	HOMER2/CCND1/HSD17B14/STEAP4/TMPRSS2/HPGD/BMPR1B/ANKH/PTPN21/IQGAP2/AKAP12/PTK2B/ACTN1/FKBP5/MAK/INPP4B/ALDH1A3/PMEPA1/AZGP1/SPDEF	LSCC	TFRC
Deg_TFRC_LSCC.Rdata	HALLMARK_ADIPOGENESIS	193	-0.211469	-0.894176	0.734255	0.773862	0.260669	3124	tags=21%, list=21%, signal=17%	PHYH/CAVIN1/SQOR/PGM1/SLC27A1/QDPR/PFKFB3/MGLL/ITGA7/STAT5A/IFNGR1/STOM/MTARC2/UCP2/ADCY6/FZD4/GADD45A/SSPN/ANGPT1/CD151/APOE/LTC4S/LAMA4/COL15A1/CD36/ORM1/PHLDB1/ACADL/SORBS1/LEP/ANGPTL4/ENPP2/MYLK/SNCG/GPX3/C3/LPL/HSPB8/ITIH5/CYP4B1/FABP4	LSCC	TFRC
Deg_TFRC_LSCC.Rdata	HALLMARK_PROTEIN_SECRETION	94	0.222403	0.878894	0.726829	0.773862	0.260669	5611	tags=45%, list=38%, signal=28%	TOM1L1/SOD1/DST/BNIP3/TPD52/ATP7A/SCAMP1/CLTA/AP2M1/VAMP4/COG2/NAPG/GLA/VAMP7/CAV2/MAPK1/TMX1/ANP32E/BET1/RPS6KA3/DNM1L/KRT18/ZW10/GNAS/LAMP2/SEC22B/YIPF6/CLN5/COPB2/ARFGAP3/VPS4B/LMAN1/RAB2A/CLTC/AP1G1/ARFGEF1/SCRN1/OCRL/CLCN3/ATP1A1/GOSR2/TMED2	LSCC	TFRC
Deg_TFRC_LSCC.Rdata	HALLMARK_PANCREAS_BETA_CELLS	20	-0.285951	-0.816927	0.742908	0.773862	0.260669	3099	tags=40%, list=21%, signal=32%	STXBP1/MAFB/PCSK1/PAK3/LMO2/FOXA2/VDR/DPP4	LSCC	TFRC
Deg_TFRC_LSCC.Rdata	HALLMARK_NOTCH_SIGNALING	32	0.242642	0.781319	0.831797	0.848773	0.285902	231	tags=6%, list=2%, signal=6%	WNT5A/FZD7	LSCC	TFRC
Deg_TFRC_LSCC.Rdata	HALLMARK_WNT_BETA_CATENIN_SIGNALING	39	0.187368	0.625336	0.97235	0.97235	0.327528	1592	tags=13%, list=11%, signal=11%	PTCH1/HEY1/SKP2/MYC/ADAM17	LSCC	TFRC
Deg_TFRC_LUAD.Rdata	HALLMARK_E2F_TARGETS	199	0.683145	2.65065	1e-10	1e-09	4.21053e-10	2779	tags=60%, list=19%, signal=49%	CDKN2A/TRIP13/DEPDC1/CDKN3/HMGA1/TFRC/MYBL2/CCNB2/DLGAP5/BIRC5/KIF18B/CDC20/AURKA/CDCA3/AURKB/BUB1B/KIF4A/KIF2C/CDK1/TOP2A/CDC25A/CENPE/SPC25/RRM2/MAD2L1/MYC/KPNA2/HMMR/CHEK1/TK1/CKS2/MCM2/MKI67/SPAG5/RACGAP1/BRCA1/RAD51AP1/MELK/ESPL1/CENPM/PSMC3IP/EZH2/ASF1B/GINS1/SPC24/DIAPH3/PAICS/H2AX/STMN1/UBE2T/MTHFD2/MCM6/UBE2S/NME1/PLK4/GINS3/ORC6/GINS4/E2F8/MCM4/DSCC1/CDCA8/CKS1B/CDK4/MCM7/CCNE1/TACC3/NC…	LUAD	TFRC
Deg_TFRC_LUAD.Rdata	HALLMARK_G2M_CHECKPOINT	197	0.656052	2.54293	1e-10	1e-09	4.21053e-10	2513	tags=49%, list=17%, signal=41%	UBE2C/TPX2/CENPA/CDKN3/HMGA1/MYBL2/CCNB2/CDC6/POLQ/KIF23/BIRC5/TROAP/TTK/CDC20/AURKA/AURKB/NDC80/KIF4A/KIF2C/BUB1/CDK1/NEK2/TOP2A/CDC25A/CCNA2/CENPE/MAD2L1/MYC/KPNA2/HMMR/CHEK1/CKS2/KIF15/MCM2/EXO1/RAD54L/MKI67/RACGAP1/KIF11/ESPL1/CENPF/KNL1/CDC45/UCK2/PBK/E2F1/EZH2/H2AX/STMN1/KIF20B/CDC7/DBF4/TRAIP/MCM6/UBE2S/STIL/PLK4/ORC6/CKS1B/CDK4/MT2A/TACC3/E2F2/INCENP/PLK1/E2F3/JPT1/FBXO5/PTTG1/H2AZ1/HIF1A…	LUAD	TFRC
Deg_TFRC_LUAD.Rdata	HALLMARK_TNFA_SIGNALING_VIA_NFKB	196	0.654359	2.5367	1e-10	1e-09	4.21053e-10	2395	tags=51%, list=16%, signal=43%	FOSL1/IL6/FOSB/NR4A3/IL1A/ATF3/SLC2A3/CXCL3/KLF4/CXCL6/IL1B/HBEGF/CCL2/BCL2A1/EGR3/SLC16A6/SERPINE1/SOCS3/CXCL11/MYC/TIPARP/SPHK1/DUSP2/MXD1/CXCL10/PLAU/BIRC3/KYNU/OLR1/CCL4/PLAUR/CXCL1/MAFF/CCL20/RIPK2/TNFAIP3/TNFAIP6/EGR2/DNAJB4/PDE4B/G0S2/GPR183/NAMPT/F2RL1/PTX3/NFIL3/PLEK/FJX1/NR4A1/LAMB3/GADD45B/LIF/CD69/PPP1R15A/CCRL2/EDN1/TAP1/ZFP36/FOSL2/DUSP5/SIK1/CD83/IFIT2/FOS/ACKR3/KLF6/GFPT2/IL18/CXC…	LUAD	TFRC
Deg_TFRC_LUAD.Rdata	HALLMARK_MYC_TARGETS_V1	200	0.620781	2.41106	1e-10	1e-09	4.21053e-10	4324	tags=72%, list=29%, signal=51%	CDC20/CCNA2/MAD2L1/MYC/TYMS/KPNA2/MCM2/CDC45/RFC4/CCT5/MCM6/NME1/MCM4/CCT2/HSPD1/CDK4/MCM7/HSPE1/NCBP2/PGK1/GLO1/H2AZ1/DDX21/SNRPG/NOP16/XPOT/C1QBP/CCT4/CDK2/EIF2S2/SNRPD1/PSMB3/CCT7/MCM5/PSMA4/RANBP1/TOMM70/HDAC2/PPM1G/DEK/PCNA/SSBP1/PSMD14/NPM1/PSMC4/SET/PHB/SSB/FBL/KPNB1/COX5A/YWHAE/SNRPA1/TCP1/XPO1/IFRD1/EIF2S1/YWHAQ/BUB3/RAN/UBA2/RPLP0/NOLC1/PPIA/TFDP1/SNRPD2/CLNS1A/VDAC1/GNL3/RPS3/TRA2B/PHB…	LUAD	TFRC
Deg_TFRC_LUAD.Rdata	HALLMARK_MTORC1_SIGNALING	198	0.597838	2.31611	1e-10	1e-09	4.21053e-10	3881	tags=62%, list=26%, signal=46%	TFRC/SLC2A3/AURKA/AK4/BUB1/HK2/CDC25A/RRM2/SLC2A1/STC1/MCM2/ELOVL6/FADS2/HMGCS1/GCLC/IFI30/WARS1/SCD/ERO1A/PNP/GAPDH/MTHFD2/TXNRD1/EGLN3/NAMPT/PLOD2/NFIL3/TRIB3/MCM4/GLA/HSPD1/TOMM40/INSIG1/HSPE1/PPP1R15A/PGK1/PLK1/FADS1/DDIT3/P4HA1/TPI1/SORD/GMPS/PSAT1/UNG/SHMT2/PHGDH/CXCR4/EIF2S2/PSMA4/STARD4/NUP205/PNO1/LDLR/CDKN1A/RDH11/DHCR7/TES/TUBG1/RPN1/EEF1E1/PSMD14/PSMC4/VLDLR/IFRD1/ME1/CTH/PDK1/PSMB5/A…	LUAD	TFRC
Deg_TFRC_LUAD.Rdata	HALLMARK_HYPOXIA	185	0.524394	2.01776	2.46088e-07	2.05073e-06	8.63466e-07	2561	tags=39%, list=17%, signal=33%	IL6/STC2/ATF3/SLC2A3/PKP1/EDN2/AK4/HK2/SERPINE1/AKAP12/TIPARP/INHA/SLC2A1/STC1/PLAC8/CAV1/CSRP2/PLAUR/MAFF/IGFBP3/TNFAIP3/ERO1A/KDELR3/GAPDH/HMOX1/SLC2A5/NFIL3/TMEM45A/ADM/FAM162A/MT1E/SCARB1/MT2A/PPP1R15A/PIM1/PLIN2/PGK1/ZFP36/FOSL2/KIF5A/PGM2/DDIT3/P4HA1/TPI1/FOS/ACKR3/KLF6/ANXA2/NOCT/TGFBI/CXCR4/CCN1/MIF/PDGFB/TKTL1/HS3ST1/LXN/CDKN1A/TES/LOX/PFKP/B4GALNT2/XPNPEP1/ETS1/VLDLR/UGP2/PDK1/SIAH2/RRA…	LUAD	TFRC
Deg_TFRC_LUAD.Rdata	HALLMARK_INFLAMMATORY_RESPONSE	186	0.49944	1.92347	6.04918e-06	4.32084e-05	1.8193e-05	2634	tags=44%, list=18%, signal=37%	IL6/CSF3/CXCL8/IL1A/OSM/HAS2/AQP9/CXCL6/IL1B/HBEGF/CCL2/SERPINE1/CXCL11/MYC/SPHK1/MXD1/C5AR1/CXCL10/SELE/ITGA5/OLR1/MARCO/PLAUR/CCL20/IL18RAP/RIPK2/CXCL9/MEFV/FPR1/TNFAIP6/NLRP3/PDE4B/GPR183/NAMPT/ADM/MSR1/PTAFR/LIF/CD69/CCRL2/EDN1/HIF1A/KLF6/BEST1/IL18/IRF1/IL10/KCNJ2/DCBLD2/ADGRE1/MEP1A/SLC31A2/PTGER4/CXCR6/ATP2C1/CYBB/TNFRSF1B/LDLR/CD14/CDKN1A/IL18R1/PDPN/CCL5/IL15RA/MMP14/CALCRL/OSMR/PVR/HRH1…	LUAD	TFRC
Deg_TFRC_LUAD.Rdata	HALLMARK_IL6_JAK_STAT3_SIGNALING	81	0.601985	2.06752	1.23921e-05	6.88447e-05	2.89873e-05	2002	tags=36%, list=14%, signal=31%	REG1A/IL6/IL1R2/CXCL3/IL1B/SOCS3/CXCL11/CXCL10/CXCL1/CXCL9/PLA2G2A/CD36/HMOX1/TNFRSF21/PIM1/CCR1/IL3RA/CRLF2/IL2RA/IRF1/STAT1/TNFRSF1B/CD14/CSF2/IL18R1/PTPN1/IL15RA/OSMR/CSF2RA	LUAD	TFRC
Deg_TFRC_LUAD.Rdata	HALLMARK_KRAS_SIGNALING_UP	190	0.483571	1.86724	1.22785e-05	6.88447e-05	2.89873e-05	2125	tags=32%, list=14%, signal=27%	ANXA10/USH1C/PTPRR/WNT7A/KLF4/IL1B/HBEGF/AKAP12/PCP4/CXCL10/PLAU/BIRC3/EPHB2/SEMA3B/MMD/PLAUR/CA2/SPP1/CCL20/TMEM158/EPB41L3/IGFBP3/TNFAIP3/PLEK2/ERO1A/ADGRL4/TLR8/G0S2/HSD11B1/F2RL1/MMP9/PDCD1LG2/EMP1/GALNT3/LIF/PPP1R15A/FCER1G/ZNF639/ACE/RBP4/GFPT2/GPNMB/BPGM/DCBLD2/CXCR4/TMEM100/PPBP/TSPAN1/IL1RL2/CTSS/TNFRSF1B/LAPTM5/CSF2/SNAP25/IL33/CSF2RA/C3AR1/LY96/IL7R/ETS1	LUAD	TFRC
Deg_TFRC_LUAD.Rdata	HALLMARK_ALLOGRAFT_REJECTION	179	0.492063	1.8938	1.93984e-05	9.69918e-05	4.08387e-05	3719	tags=51%, list=25%, signal=38%	IL6/HLA-G/CDKN2A/IL1B/CCL2/GZMB/BRCA1/CCL4/IL18RAP/RIPK2/CXCL9/WARS1/NLRP3/MMP9/NME1/SRGN/CCL13/CCL11/CRTAM/TGFB2/BCL10/CD7/LIF/CCR1/TAP1/MRPL3/HIF1A/GBP2/CD86/IL2RA/IL18/FGR/IL10/EIF5A/STAT1/B2M/CD8B/KLRD1/GALNT1/CTSS/CAPG/TRAT1/PTPRC/GCNT1/CCL5/NPM1/FCGR2B/CD28/LY86/RARS1/FASLG/ETS1/NCK1/LCP2/MTIF2/CD80/FYB1/GPR65/ITK/DARS1/IGSF6/TLR1/CD8A/CD40/LYN/RPS19/CXCR3/RPL39/EIF3J/ITGB2/CXCL13/TAP2/UBE2…	LUAD	TFRC
Deg_TFRC_LUAD.Rdata	HALLMARK_OXIDATIVE_PHOSPHORYLATION	197	0.473864	1.83675	5.61824e-05	0.000255375	0.000107526	4988	tags=59%, list=34%, signal=39%	NDUFS6/LDHB/NDUFB5/TIMM8B/MRPS22/COX7A2/MAOB/UQCRH/CYCS/MRPL11/MDH1/ATP5MF/OPA1/TOMM70/SDHD/MRPS12/VDAC2/NDUFB3/ATP6V1F/LRPPRC/TIMM9/COX7A2L/COX5B/COX5A/ETFA/NDUFB4/ATP5MC3/ATP5F1B/COX17/TOMM22/MRPS11/AFG3L2/VDAC1/PHB2/ECHS1/GRPEL1/HTRA2/ATP6V0B/TIMM17A/ATP5PB/DLAT/ATP5PF/PRDX3/ATP5F1C/COX8A/MRPL15/TIMM50/ATP5MC1/SUPV3L1/ATP5MG/NDUFA8/PDK4/ETFB/ATP5F1A/ATP5F1E/GLUD1/DLD/IMMT/TIMM10/IDH1/HCCS/ATP6…	LUAD	TFRC
Deg_TFRC_LUAD.Rdata	HALLMARK_IL2_STAT5_SIGNALING	192	0.450751	1.74396	6.78062e-05	0.000282526	0.000118958	3336	tags=44%, list=23%, signal=35%	IL1R2/SLC2A3/CDC6/HK2/COCH/MYC/MXD1/CXCL10/ITGA6/NCS1/CA2/UCK2/SPP1/AGER/MAFF/PNP/TNFRSF21/GBP4/NFIL3/EMP1/GADD45B/LIF/CCNE1/IL1RL1/PIM1/PLIN2/IL3RA/GSTO1/P4HA1/CD83/CD86/KLF6/IL2RA/IL10/CDCP1/GABARAPL1/TNFRSF18/ITGAV/MYO1E/CST7/TNFRSF1B/ICOS/ITGAE/PHLDA1/AHCY/CAPG/CSF2/ANXA4/IL18R1/CTLA4/SMPDL3A/SNX9/PDCD2L/FURIN/UMPS/GLIPR2/PTGER2/TWSG1/RRAGD/PLSCR1/CTSZ/GPR65/TGM2/PRNP/PLAGL1/ABCB1/ADAM19/IGF1…	LUAD	TFRC
Deg_TFRC_LUAD.Rdata	HALLMARK_MYC_TARGETS_V2	56	0.640688	2.05695	0.000128454	0.000494052	0.000208022	3761	tags=66%, list=26%, signal=49%	HK2/MYC/DUSP2/BYSL/PLK4/MCM4/HSPD1/CDK4/HSPE1/PLK1/SORD/NOP16/WDR43/UNG/MCM5/UTP20/NPM1/PHB/EXOSC5/MRTO4/NOLC1/GNL3/RRP9/DDX18/PA2G4/CBX3/NOP56/SUPV3L1/RRP12/AIMP2/NIP7/RABEPK/SLC19A1/NDUFAF4/WDR74/MYBBP1A/MPHOSPH10	LUAD	TFRC
Deg_TFRC_LUAD.Rdata	HALLMARK_EPITHELIAL_MESENCHYMAL_TRANSITION	198	0.442591	1.71466	0.00026842	0.000958644	0.00040364	2015	tags=28%, list=14%, signal=24%	IL6/PRSS2/CXCL8/CXCL6/FBN2/SLC6A8/SERPINE1/PFN2/LAMC2/ITGA5/PLAUR/CXCL1/CDH6/SPP1/IGFBP3/TNFAIP3/PLOD2/PTX3/MMP3/GREM1/NTM/LAMA1/GADD45B/LOXL2/MCM7/CALU/CRLF1/VEGFC/RGS4/CTHRC1/MEST/BASP1/CDH2/TGFBI/PCOLCE2/SLIT3/CCN1/ITGB1/POSTN/ITGAV/MSX1/FSTL3/COL12A1/CAPG/IL32/TPM4/GLIPR1/LGALS1/LOX/AREG/GAS1/COLGALT1/MMP14/DST/PVR	LUAD	TFRC
Deg_TFRC_LUAD.Rdata	HALLMARK_MITOTIC_SPINDLE	196	0.444743	1.7241	0.000338764	0.00112921	0.000475458	2548	tags=26%, list=17%, signal=22%	TPX2/CCNB2/DLGAP5/KIF23/BIRC5/FSCN1/TTK/AURKA/NDC80/KIF4A/ANLN/KIF2C/BUB1/CDK1/NEK2/TOP2A/CENPE/ECT2/KIF15/RACGAP1/KIF11/ESPL1/CENPF/PIF1/KIF20B/RHOF/INCENP/KIF3C/PLK1/FBXO5/LMNB1/CCDC88A/SASS6/MYO1E/RASAL2/CEP72/MAPRE1/LRPPRC/DST/MARCKS/TRIO/RALBP1/YWHAE/SMC4/NCK1/CKAP5/CDC27/TUBA4A/STK38L/WASF1/EPB41L2	LUAD	TFRC
Deg_TFRC_LUAD.Rdata	HALLMARK_INTERFERON_GAMMA_RESPONSE	196	0.442362	1.71487	0.000420434	0.00131385	0.000553202	3634	tags=43%, list=25%, signal=33%	IL6/HLA-G/CCL2/SOCS3/CXCL11/CD274/CXCL10/OASL/RIPK2/CXCL9/IFI30/FPR1/TNFAIP3/TNFAIP6/WARS1/PNP/PDE4B/GBP4/MTHFD2/NAMPT/MT2A/CD69/PIM1/FCGR1A/TAP1/HIF1A/GBP6/IFIT2/CD86/IRF1/BPGM/EPSTI1/STAT1/IFIT3/SAMD9L/B2M/PELI1/RSAD2/PSMB9/CDKN1A/SOD2/METTL7B/PTPN1/CCL5/PFKP/IL15RA/ISG15/LCP2/APOL6/PLSCR1/SERPING1/TNFAIP2/PNPT1/CD40/ARL4A/CSF2RB/LYSMD2/CMPK2/IFI35/PSMA3/GZMA/TOR1B/CASP4/LAP3/UPP1/NMI/PARP12/IR…	LUAD	TFRC
Deg_TFRC_LUAD.Rdata	HALLMARK_SPERMATOGENESIS	86	0.518677	1.80014	0.0013931	0.00409736	0.0017252	1159	tags=23%, list=8%, signal=22%	CDKN3/NEFH/CCNB2/TTK/AURKA/KIF2C/BUB1/CDK1/NEK2/RPL39L/IL12RB2/RFC4/NCAPH/EZH2/SLC2A5/DBF4/MLF1/CLGN/TOPBP1/ACE	LUAD	TFRC
Deg_TFRC_LUAD.Rdata	HALLMARK_UV_RESPONSE_UP	149	0.435192	1.63836	0.00214369	0.00535923	0.00225652	2774	tags=42%, list=19%, signal=35%	IL6/FOSB/CTSV/SHOX2/TFRC/ATF3/GGH/SLC6A8/RFC4/CA2/RRAD/CDKN2B/FEN1/PPAT/PPIF/H2AX/HMOX1/BID/NR4A1/TARS1/NPTX2/CCNE1/TAP1/SLC6A12/TYRO3/FOS/MAPK8IP2/DDX21/CXCL2/IRF1/DNAJB1/CDK2/FKBP4/JUNB/POLR2H/CLTB/MSX1/FMO1/PDLIM3/STARD3/SOD2/CLCN2/HLA-F/RPN1/ATP6V1F/CHRNA5/DNAJA1/MMP14/FURIN/CDO1/SIGMAR1/PDAP1/CEBPG/AP2S1/TUBA4A/ENO2/GRPEL1/PPP1R2/ABCB1/CREG1/KLHDC3/POLE3/LYN	LUAD	TFRC
Deg_TFRC_LUAD.Rdata	HALLMARK_GLYCOLYSIS	189	0.410154	1.5846	0.00197213	0.00535923	0.00225652	2567	tags=30%, list=17%, signal=25%	CHST4/STC2/CENPA/DEPDC1/AURKA/AK4/CDK1/HK2/HMMR/STC1/DSC2/PYGL/KIF20A/B3GNT3/GCLC/IGFBP3/SLC16A3/CHST1/ERO1A/KDELR3/STMN1/ARTN/EGLN3/SLC25A10/PLOD2/B4GALT4/FAM162A/BIK/PGK1/PKP2/PGM2/P4HA1/TPI1/PGAM1/TGFBI/CXCR4/FKBP4/MIF/TKTL1/MDH1/B4GALT2/COPB2/PFKP/PSMC4/RARS1/ME2/VLDLR/UGP2/ME1/CTH/PKM/PPIA/RRAGD/GFPT1/MXI1/ENO2/SPAG4	LUAD	TFRC
Deg_TFRC_LUAD.Rdata	HALLMARK_COMPLEMENT	184	0.409317	1.57272	0.00212615	0.00535923	0.00225652	3131	tags=36%, list=21%, signal=29%	HNF4A/IL6/F5/CTSV/CDA/SERPINE1/GZMB/MMP12/KYNU/OLR1/PLAUR/CA2/CXCL1/MAFF/CD36/TNFAIP3/APOC1/PLEK/ADRA2B/CTSL/LIPA/PHEX/FCER1G/PIM1/SPOCK2/CDK5R1/PLA2G7/DUSP5/CTSB/IRF1/DYRK2/C1QA/PDGFB/CTSS/PSMB9/PCSK9/C1QC/ITGAM/GMFB/CCL5/MMP14/ERAP2/XPNPEP1/ADAM9/ME1/CR1/EHD1/LCP2/GNAI3/PLSCR1/GNB4/SERPING1/SH2B3/ANXA5/PRCP/TIMP2/PFN1/DGKH/LYN/CR2/GZMA/DGKG/CASP4/LAP3/ANG/CASP10	LUAD	TFRC
Deg_TFRC_LUAD.Rdata	HALLMARK_UNFOLDED_PROTEIN_RESPONSE	112	0.456355	1.64891	0.00241376	0.00574705	0.00241981	4336	tags=47%, list=29%, signal=34%	STC2/ATF3/CCL2/ERO1A/H2AX/KDELR3/MTHFD2/TARS1/CKS1B/NABP1/EIF4EBP1/PSAT1/XPOT/PAIP1/SRPRB/NPM1/DNAJA4/CHAC1/EXOSC5/EIF4A3/PREB/EIF2S1/LSM1/EIF4G1/SEC11A/NOLC1/CEBPG/YWHAZ/RRP9/NFYA/LSM4/EXOSC2/EIF4A2/DKC1/NOP56/NHP2/EIF4A1/IARS1/ALDH18A1/ATF4/EXOSC9/CEBPB/DDX10/SSR1/PDIA5/SLC7A5/HSPA9/KIF5B/EIF2AK3/EXOSC4/SPCS1/WIPI1/IMP3	LUAD	TFRC
Deg_TFRC_LUAD.Rdata	HALLMARK_APOPTOSIS	156	0.423318	1.60556	0.00269915	0.00613442	0.00258292	2306	tags=25%, list=16%, signal=21%	IL6/IL1A/ATF3/NEFH/IL1B/PMAIP1/ANXA1/EGR3/TOP2A/CAV1/BIRC3/BRCA1/AVPR1A/HMOX1/BID/TGFB2/EMP1/BIK/BCL10/GADD45B/CD69/TAP1/DDIT3/HMGB2/IL18/IRF1/CDK2/KRT18/CD14/CDKN1A/VDAC2/SOD2/DNAJA1/TSPO/FASLG/GNA15/CTH/TNFRSF12A/MCL1	LUAD	TFRC
Deg_TFRC_LUAD.Rdata	HALLMARK_PANCREAS_BETA_CELLS	23	-0.62653	-1.72365	0.00427683	0.00891796	0.00375493	719	tags=30%, list=5%, signal=29%	DPP4/PAK3/STXBP1/ABCC8/PCSK2/GCG/PCSK1	LUAD	TFRC
Deg_TFRC_LUAD.Rdata	HALLMARK_COAGULATION	112	0.444971	1.60778	0.00428062	0.00891796	0.00375493	1386	tags=22%, list=9%, signal=20%	HNF4A/FGA/GDA/CTSV/FGG/TF/ANXA1/SERPINE1/F12/CTSE/PLAU/OLR1/MAFF/PRSS23/APOC1/DUSP14/MMP9/PLEK/MMP3/THBD/P2RY1/CTSB/PROS1/C1QA/MEP1A	LUAD	TFRC
Deg_TFRC_LUAD.Rdata	HALLMARK_DNA_REPAIR	147	0.414692	1.56162	0.00601973	0.0120395	0.00506925	3582	tags=37%, list=24%, signal=28%	CDA/TYMS/RAD51/RFC4/ZWINT/FEN1/PNP/PDE4B/NME1/ADA/NCBP2/GSDME/RPA3/ALYREF/RFC5/SDCBP/POLR2H/RALA/RFC2/PCNA/ARL6IP1/TAF13/GTF2A2/UMPS/DAD1/COX17/POLA2/RFC3/NELFE/SNAPC5/POLR1C/POLR2K/NT5C3A/GTF2B/PRIM1/POLE4/CMPK2/TAF9/RNMT/MRPL40/HPRT1/DGUOK/POLR2J/POLR1H/SEC61A1/SAC3D1/GUK1/STX3/POLD3/POLR2G/DUT/VPS37B/CLP1/TARBP2	LUAD	TFRC
Deg_TFRC_LUAD.Rdata	HALLMARK_XENOBIOTIC_METABOLISM	169	0.387309	1.47906	0.00715031	0.0137506	0.00578972	1430	tags=18%, list=10%, signal=17%	REG1A/HNF4A/CYP2C18/CDA/AQP9/CYP2S1/VNN1/SERPINE1/SMOX/MPP2/ABCC2/KYNU/CA2/GCLC/CD36/HMOX1/HSD11B1/TGFB2/APOE/MT2A/UGDH/SERTAD1/GSTO1/SLC6A12/RBP4/TDO2/SHMT2/PROS1/SSR3/PYCR1/GABARAPL1	LUAD	TFRC
Deg_TFRC_LUAD.Rdata	HALLMARK_ESTROGEN_RESPONSE_LATE	191	0.373939	1.44766	0.00965363	0.0178771	0.00752719	1382	tags=24%, list=9%, signal=22%	TFF1/SERPINA5/SLC16A1/GJB3/NMU/CDC6/PRLR/KLF4/TMPRSS3/CDC20/EGR3/TOP2A/ANXA9/PCP4/TNNC1/DUSP2/CAV1/TRIM29/LAMC2/KIF20A/SEMA3B/CA2/PRSS23/KRT19/PPIF/CYP26B1/STIL/PLK4/GLA/CKB/AGR2/SNX10/SCARB1/MICB/UGDH/XRCC3/ZFP36/PLAAT3/GPER1/MEST/FOS/SORD/MYB/GINS2/FKBP4	LUAD	TFRC
Deg_TFRC_LUAD.Rdata	HALLMARK_INTERFERON_ALPHA_RESPONSE	96	0.419968	1.48655	0.0218657	0.0390459	0.0164404	3719	tags=40%, list=25%, signal=30%	CXCL11/CXCL10/OASL/RIPK2/IFI30/WARS1/GBP4/SAMD9/CCRL2/TMEM140/TAP1/GBP2/IFIT2/IRF1/EPSTI1/IFIT3/SAMD9L/B2M/RSAD2/PSMB9/ISG15/PROCR/PLSCR1/LPAR6/PNPT1/OAS1/CMPK2/IFI35/PSMA3/LAP3/NMI/PARP12/UBE2L6/PSMB8/BATF2/RTP4/IL15/CD47	LUAD	TFRC
Deg_TFRC_LUAD.Rdata	HALLMARK_HEDGEHOG_SIGNALING	33	-0.521216	-1.56336	0.028113	0.0484707	0.0204087	2177	tags=36%, list=15%, signal=31%	NRP1/ADGRG1/LDB1/TLE3/PTCH1/L1CAM/CELSR1/AMOT/SCG2/OPHN1/ACHE/SLIT1	LUAD	TFRC
Deg_TFRC_LUAD.Rdata	HALLMARK_ANGIOGENESIS	32	0.536523	1.53251	0.0395212	0.0658687	0.0277342	1593	tags=34%, list=11%, signal=31%	SERPINA5/CXCL6/STC1/OLR1/SPP1/TNFRSF21/THBD/POSTN/ITGAV/KCNJ8/MSX1	LUAD	TFRC
Deg_TFRC_LUAD.Rdata	HALLMARK_NOTCH_SIGNALING	32	-0.483262	-1.44682	0.0611354	0.095524	0.0402206	3590	tags=44%, list=24%, signal=33%	FZD7/TCF7L2/NOTCH2/NOTCH3/NOTCH1/FZD5/CCND1/HEYL/PRKCA/ST3GAL6/DLL1/ARRB1/DTX4/PSEN2	LUAD	TFRC
Deg_TFRC_LUAD.Rdata	HALLMARK_KRAS_SIGNALING_DN	120	-0.341293	-1.31817	0.0605327	0.095524	0.0402206	1563	tags=36%, list=11%, signal=32%	CPEB3/SCGB1A1/KMT2D/MAST3/KRT5/MX1/CELSR2/CYP39A1/SIDT1/ZC2HC1C/TG/SLC16A7/IDUA/KCND1/PRKN/DTNB/TCF7L1/EGF/TENT5C/NOS1/MYO15A/SLC5A5/THNSL2/FGGY/CHST2/MAGIX/PTGFR/TFCP2L1/ZBTB16/PRODH/CAMK1D/GPRC5C/C5/KRT15/BRDT/KLHDC8A/CLDN8/HSD11B2/CACNA1F/CD207/COL2A1/GP2/CALCB	LUAD	TFRC
Deg_TFRC_LUAD.Rdata	HALLMARK_P53_PATHWAY	194	0.328466	1.27159	0.0671031	0.101671	0.042809	2584	tags=22%, list=18%, signal=19%	SERPINB5/GPX2/KRT17/CDKN2A/IL1A/ATF3/KLF4/HBEGF/SPHK1/MXD1/TM4SF1/RRAD/IFI30/CDKN2B/HMOX1/TRIB3/FAM162A/ADA/LIF/PPP1R15A/TAP1/LDHB/CDK5R1/DDIT3/FOS/TPRKB/PLK3/S100A10/CDKN1A/TCN2/RAP2B/PCNA/DNTTIP2/PROCR/IER5/H1-2/RPS12/TNFSF9/GM2A/HSPA4L/EPHA2/TAX1BP3/AEN	LUAD	TFRC
Deg_TFRC_LUAD.Rdata	HALLMARK_APICAL_JUNCTION	178	0.31552	1.21336	0.11093	0.163132	0.0686872	2705	tags=25%, list=18%, signal=20%	FLNC/CLDN6/CALB2/CLDN18/FSCN1/CD274/CDH3/LAMC2/DSC3/CDH6/MMP9/RHOF/COL17A1/LAMB3/INSIG1/IRS1/CD86/PPP2R2C/TGFBI/ITGB1/MYL12B/ADAMTS5/PARD6G/PTPRC/ACTG2/TUBG1/LAYN/AMIGO2/SIRPA/MAPK11/TRO/ADAM9/SGCE/ARPC2/YWHAH/FYB1/LAMA3/VASP/EPB41L2/GAMT/LIMA1/PFN1/CD99/ZYX	LUAD	TFRC
Deg_TFRC_LUAD.Rdata	HALLMARK_CHOLESTEROL_HOMEOSTASIS	72	0.380045	1.26925	0.133094	0.190134	0.0800563	2593	tags=31%, list=18%, signal=25%	ATF3/PPARG/SEMA3B/FADS2/HMGCS1/PLAUR/SCD/AVPR1A/NFIL3/TRIB3/CBS/GPX8/STARD4/LDLR/DHCR7/ACAT2/PCYT2/TNFRSF12A/PLSCR1/FDPS/ANXA5/SQLE	LUAD	TFRC
Deg_TFRC_LUAD.Rdata	HALLMARK_PROTEIN_SECRETION	94	0.349715	1.23054	0.147009	0.204179	0.0859699	4720	tags=35%, list=32%, signal=24%	TSPAN8/CAV2/GLA/BNIP3/KRT18/LMAN1/COPB2/AP2M1/DST/ADAM10/AP2S1/M6PR/SNAP23/AP3S1/ZW10/VPS4B/TMX1/ARCN1/STAM/AP2B1/SEC22B/YKT6/PPT1/CTSC/STX12/NAPG/ABCA1/TMED2/ARFGEF2/CLTA/VAMP3/SNX2/GALC	LUAD	TFRC
Deg_TFRC_LUAD.Rdata	HALLMARK_WNT_BETA_CATENIN_SIGNALING	40	0.407957	1.23107	0.202899	0.274187	0.115447	797	tags=8%, list=5%, signal=7%	DKK4/MYC/SKP2	LUAD	TFRC
Deg_TFRC_LUAD.Rdata	HALLMARK_REACTIVE_OXYGEN_SPECIES_PATHWAY	47	0.376284	1.1705	0.222609	0.292906	0.123329	5036	tags=53%, list=34%, signal=35%	GCLC/TXNRD1/JUNB/FTL/SOD2/PFKP/NDUFB4/GCLM/PRDX1/PRNP/LAMTOR5/OXSR1/SELENOS/FES/MBP/TXN/NDUFS2/ATOX1/PRDX6/MGST1/NDUFA6/LSP1/GLRX/HHEX/PDLIM1	LUAD	TFRC
Deg_TFRC_LUAD.Rdata	HALLMARK_BILE_ACID_METABOLISM	92	-0.301304	-1.10085	0.277108	0.355267	0.149586	1311	tags=20%, list=9%, signal=18%	LONP2/PEX6/CYP39A1/CYP46A1/FDXR/NR0B2/EPHX2/SLC22A18/NR3C2/MLYCD/BMP6/TFCP2L1/AR/DIO1/ABCA3/HSD17B6/ABCA4/TTR	LUAD	TFRC
Deg_TFRC_LUAD.Rdata	HALLMARK_PI3K_AKT_MTOR_SIGNALING	100	0.308431	1.09599	0.289655	0.362069	0.15245	3953	tags=38%, list=27%, signal=28%	CDK1/SLC2A1/E2F1/TRIB3/CDK4/MAP2K6/DDIT3/RALB/CXCR4/CDK2/PPP2R1B/CDKN1A/AP2M1/FASLG/NCK1/PDK1/CFL1/VAV3/CSNK2B/PFN1/ARPC3/ACTR2/TIAM1/YWHAB/DAPP1/SLA/RAC1/ACTR3/PRKAG1/GRB2/UBE2N/NFKBIB/DUSP3/ATF1/TBK1/TNFRSF1A/PTPN11/CAB39	LUAD	TFRC
Deg_TFRC_LUAD.Rdata	HALLMARK_ESTROGEN_RESPONSE_EARLY	196	0.27689	1.0734	0.2969	0.362074	0.152452	1464	tags=18%, list=10%, signal=16%	TFF1/SLC16A1/CALB2/STC2/KLF4/TMPRSS3/PMAIP1/EGR3/ANXA9/MYC/TIPARP/SLC2A1/SEMA3B/FHL2/MYBL1/KCNK15/PRSS23/KRT19/PPIF/CYP26B1/RETREG1/TSKU/GLA/KRT8/SCARB1/MICB/REEP1/RHOD/PLAAT3/ABLIM1/FOS/MYB/FKBP4/KRT18/RAB31	LUAD	TFRC
Deg_TFRC_LUAD.Rdata	HALLMARK_ANDROGEN_RESPONSE	98	0.293419	1.04027	0.358752	0.427086	0.179826	3738	tags=39%, list=25%, signal=29%	AKAP12/HMGCS1/KRT19/SCD/KRT8/INSIG1/CDK6/CENPN/FADS1/IQGAP2/SORD/SMS/B2M/ITGAV/INPP4B/MAK/LMAN1/NKX3-1/ABHD2/UAP1/SLC26A2/PGM3/GNAI3/MYL12A/PA2G4/ADAMTS1/RRP12/ACTN1/SGK1/IDI1/SAT1/ACSL3/DBI/ELOVL5/NCOA4/SELENOP/HMGCR/PDLIM5	LUAD	TFRC
Deg_TFRC_LUAD.Rdata	HALLMARK_FATTY_ACID_METABOLISM	145	-0.253103	-0.996409	0.456633	0.522616	0.220049	2402	tags=19%, list=16%, signal=16%	GCDH/CRYZ/GSTZ1/HADH/NTHL1/ACADS/ENO3/AADAT/BLVRA/HSDL2/ACSS1/ALDH3A2/SLC22A5/ACADL/LTC4S/MAOA/CEL/D2HGDH/RDH16/MLYCD/EPHX1/AQP7/HMGCS2/ACSM3/ADH1C/HPGD/CYP1A1	LUAD	TFRC
Deg_TFRC_LUAD.Rdata	HALLMARK_ADIPOGENESIS	193	0.256302	0.990702	0.459902	0.522616	0.220049	4750	tags=41%, list=32%, signal=28%	PPARG/FABP4/SNCG/ATP1B3/ELOVL6/CD36/REEP6/SLC25A10/APOE/SCARB1/NABP1/PLIN2/ANGPT1/CHCHD10/DHCR7/SQOR/YWHAG/RIOK3/SOWAHC/MTCH2/COQ3/FZD4/PREB/ME1/SLC5A6/ADIPOR2/GHITM/LAMA4/SLC25A1/CMBL/ECHS1/GRPEL1/DLAT/PRDX3/COX8A/MRPL15/GBE1/ARL4A/SLC1A5/ETFB/PGM1/DLD/IMMT/IDH1/PPP1R15B/SLC19A1/RTN3/CAVIN1/UQCR10/ACLY/UQCRC1/CHUK/SDHB/CYC1/ITIH5/PTCD3/CDKN2C/NDUFS3/ACAA2/CS/SAMM50/NMT1/ABCA1/COX6A1/TANK/COX7B/D…	LUAD	TFRC
Deg_TFRC_LUAD.Rdata	HALLMARK_APICAL_SURFACE	38	0.320265	0.948609	0.514599	0.571776	0.240748	2774	tags=39%, list=19%, signal=32%	BRCA1/PLAUR/LYPD3/AFAP1L2/DCBLD2/NTNG1/PCSK9/GSTM3/GAS1/ADAM10/SULF2/ADIPOR2/SCUBE1/CRYBG1/LYN	LUAD	TFRC
Deg_TFRC_LUAD.Rdata	HALLMARK_UV_RESPONSE_DN	144	0.245924	0.922594	0.637705	0.693158	0.291856	1848	tags=14%, list=13%, signal=12%	HAS2/PPARG/RND3/SERPINE1/MYC/CAV1/FHL2/MT1E/INSIG1/IRS1/RGS4/SCHIP1/ANXA2/CCN1/ATP2C1/INPP4B/LDLR/FZD2/ANXA4/GCNT1	LUAD	TFRC
Deg_TFRC_LUAD.Rdata	HALLMARK_MYOGENESIS	160	0.233348	0.888562	0.708469	0.75369	0.317343	1801	tags=15%, list=12%, signal=13%	STC2/HBEGF/SLC6A8/MAPK12/TNNC1/SPHK1/CHRNA1/TEAD4/TNNT1/CD36/IGFBP3/SCD/CKB/GADD45B/REEP1/MB/FABP3/ABLIM1/SCHIP1/ITGB1/FKBP1B/TNNI2/CDKN1A/FHL1	LUAD	TFRC
Deg_TFRC_LUAD.Rdata	HALLMARK_TGF_BETA_SIGNALING	52	0.256979	0.811299	0.767196	0.799162	0.336489	3427	tags=25%, list=23%, signal=19%	SERPINE1/BCAR3/PPP1R15A/JUNB/RAB31/FURIN/TGIF1/CDKN1C/ID1/KLF10/SMAD3/SKIL/SPTBN1	LUAD	TFRC
Deg_TFRC_LUAD.Rdata	HALLMARK_PEROXISOME	100	0.223795	0.795242	0.868966	0.8867	0.373347	3539	tags=30%, list=24%, signal=23%	NR1I2/TOP2A/CACNA1B/FABP6/ALDH1A1/BCL10/FADS1/SLC25A19/EHHADH/RDH11/CRABP1/SOD2/ACSL4/CRABP2/TSPO/ECI2/YWHAH/MSH2/PRDX1/FDPS/ABCB1/VPS4B/CNBP/SLC35B2/IDH1/IDI1/NUDT19/SULT2B1/PEX5/ELOVL5	LUAD	TFRC
Deg_TFRC_LUAD.Rdata	HALLMARK_HEME_METABOLISM	173	0.193346	0.740699	0.977124	0.977124	0.411421	3819	tags=28%, list=26%, signal=21%	TFRC/SLC6A8/SLC2A1/SMOX/CTSE/CA2/GCLC/MOCOS/E2F2/H4C3/CTSB/GMPS/BPGM/AGPAT4/SDCBP/RIOK3/OPTN/ACP5/GCLM/BLVRB/CDC27/MPP1/ALDH1L1/ENDOD1/MXI1/HDGF/ABCG2/HTRA2/HTATIP2/DCUN1D1/LMO2/ANK1/TAL1/LPIN2/GLRX5/PICALM/TOP1/UBAC1/FECH/HBB/HMBS/NFE2/ADD2/BACH1/NCOA4/PDZK1IP1/MINPP1/EIF2AK1/GYPC	LUAD	TFRC
Deg_TFRC_PDAC.Rdata	HALLMARK_TNFA_SIGNALING_VIA_NFKB	197	0.655404	2.64726	1e-10	7.14286e-10	2.70677e-10	2544	tags=55%, list=17%, signal=46%	IL1A/CXCL3/IL1B/BCL2A1/SERPINB2/IL6/CCL20/TNFSF9/G0S2/TNF/SLC2A3/NR4A3/PTGS2/CXCL2/TNFRSF9/IER3/EFNA1/PLAUR/ATF3/MXD1/SOCS3/PHLDA2/IRF1/HBEGF/ICAM1/TAP1/OLR1/PLEK/ZC3H12A/CXCL10/SLC2A6/CXCL11/BCL3/PFKFB3/CCRL2/TNFAIP3/CD83/NR4A2/CCL2/DRAM1/NFKBIE/VEGFA/NR4A1/ETS2/PPP1R15A/INHBA/PDE4B/MAP3K8/SAT1/GEM/BMP2/FOS/NINJ1/TNFAIP6/TUBB2A/RNF19B/ACKR3/SLC16A6/CCN1/CD80/TNC/GPR183/EGR1/MAFF/SOD2/SNN/IER2/NA…	PDAC	TFRC
Deg_TFRC_PDAC.Rdata	HALLMARK_MTORC1_SIGNALING	198	0.611056	2.47081	1e-10	7.14286e-10	2.70677e-10	3160	tags=60%, list=22%, signal=48%	TFRC/SLC2A3/SCD/HK2/RRM2/EGLN3/EBP/BUB1/HMGCS1/DHCR24/AURKA/SLC1A5/HSPD1/CCNF/SLC2A1/SYTL2/HMGCR/CD9/HSPE1/PNP/IDI1/PGK1/PRDX1/ERO1A/GLA/DHCR7/AK4/SORD/PPP1R15A/SLC7A11/SRD5A1/DHFR/ENO1/STARD4/CYB5B/PPA1/ELOVL6/TOMM40/IFI30/GPI/TXNRD1/SQLE/IDH1/HSPA5/DDIT3/P4HA1/PLK1/NAMPT/CDC25A/BHLHE40/ACSL3/PSMD14/MCM4/GOT1/DAPP1/PLOD2/CYP51A1/CALR/SLC7A5/HSPA9/CDKN1A/TUBA4A/ITGB2/SHMT2/STIP1/CACYBP/LDHA/ATP5M…	PDAC	TFRC
Deg_TFRC_PDAC.Rdata	HALLMARK_E2F_TARGETS	199	0.604226	2.44565	1e-10	7.14286e-10	2.70677e-10	2793	tags=46%, list=19%, signal=38%	TFRC/CCNE1/TOP2A/RRM2/KIF4A/KIF2C/E2F8/MAD2L1/CENPM/CDCA8/AURKA/CDK1/UBE2S/TRIP13/DEPDC1/ASF1B/CDC20/PTTG1/BIRC5/MKI67/LMNB1/CKS2/TK1/H2AX/ESPL1/DLGAP5/HMMR/CCNB2/CENPE/MYBL2/AURKB/UBE2T/ORC6/RACGAP1/BUB1B/DCTPP1/GINS1/PLK4/SPC24/SPAG5/H2AZ1/KIF18B/CDKN2A/CDKN3/POP7/CDCA3/TCF19/PLK1/CDC25A/MCM4/MCM3/SPC25/DSCC1/ATAD2/SMC1A/CKS1B/MELK/PAICS/CDKN1A/RAN/RAD51AP1/CHEK2/MTHFD2/PCNA/EZH2/TACC3/JPT1/LYA…	PDAC	TFRC
Deg_TFRC_PDAC.Rdata	HALLMARK_INTERFERON_GAMMA_RESPONSE	195	0.576862	2.32902	1e-10	7.14286e-10	2.70677e-10	2740	tags=47%, list=19%, signal=38%	GBP6/IL6/CXCL9/PTGS2/CD274/SOCS3/IRF1/ICAM1/METTL7B/TAP1/CXCL10/PSMB9/CXCL11/TNFAIP3/PIM1/CSF2RB/TNFSF10/PNP/CCL2/OASL/PSMB8/ISG15/PDE4B/HLA-B/TNFAIP6/IFI30/ITGB7/HLA-A/IDO1/LAP3/SOD2/NAMPT/IRF4/TOR1B/FCGR1A/MX1/RIPK2/CD86/SLAMF7/MX2/GCH1/HLA-DRB1/B2M/BATF2/BST2/CDKN1A/PSMB10/HELZ2/LY6E/MTHFD2/CMPK2/CASP7/PFKP/IFI27/GBP4/STAT1/NFKB1/RTP4/SRI/MVP/FPR1/PSMB2/PSME2/NMI/CASP1/EPSTI1/ISG20/CFB/LCP2/IS…	PDAC	TFRC
Deg_TFRC_PDAC.Rdata	HALLMARK_MYC_TARGETS_V1	200	0.560466	2.26842	1e-10	7.14286e-10	2.70677e-10	5192	tags=70%, list=36%, signal=46%	MAD2L1/VDAC1/CCNA2/HSPD1/CDC20/TYMS/HSPE1/PGK1/EIF1AX/H2AZ1/CYC1/NOP16/MRPL23/CCT5/CDC45/GLO1/PSMD14/SRPK1/MCM4/HSP90AB1/SNRPD1/PSMD1/PSMA7/COX5A/CCT3/DDX21/PSMA1/RAN/PSMD7/LDHA/NDUFAB1/RFC4/PCNA/VBP1/PRPS2/CSTF2/CCT2/PTGES3/CCT7/KPNA2/PSMC4/PSMB3/CTPS1/RRM1/PHB/SNRPA1/EIF4E/PSMB2/SNRPA/NOLC1/SNRPG/PSMA4/RUVBL2/HPRT1/EPRS1/EIF2S2/TUFM/SLC25A3/AIMP2/EIF3B/HDGF/DHX15/POLD2/NHP2/SNRPD2/ETF1/PSMD8/CC…	PDAC	TFRC
Deg_TFRC_PDAC.Rdata	HALLMARK_G2M_CHECKPOINT	197	0.556639	2.24833	1e-10	7.14286e-10	2.70677e-10	3312	tags=51%, list=23%, signal=40%	HOXC10/TOP2A/KIF4A/KIF2C/UBE2C/MAD2L1/CCNA2/BUB1/AURKA/CDK1/CENPA/UBE2S/SLC12A2/E2F2/CDC20/PTTG1/BIRC5/BCL3/MKI67/CCNF/TTK/LMNB1/CKS2/H2AX/ESPL1/PBK/EXO1/HMMR/CCNB2/TROAP/CENPE/STIL/MYBL2/NEK2/AURKB/RAD54L/ORC6/KIF11/RACGAP1/KNL1/PLK4/H2AZ1/GINS2/ATF5/POLQ/H2BC12/TPX2/CDKN3/SQLE/CDC45/PLK1/CDC25A/E2F1/MCM3/KIF23/SNRPD1/CENPF/SLC7A5/SMC1A/CKS1B/CDC6/NDC80/KIF15/DKC1/EZH2/TACC3/JPT1/UCK2/DTYMK/CDC7…	PDAC	TFRC
Deg_TFRC_PDAC.Rdata	HALLMARK_INFLAMMATORY_RESPONSE	186	0.557506	2.23201	1e-10	7.14286e-10	2.70677e-10	2622	tags=47%, list=18%, signal=39%	MARCO/IL1A/FFAR2/CXCL8/MEP1A/AQP9/IL1B/RGS16/OSM/IL6/CXCL9/CD55/CCL20/TNFSF9/CD70/CCL24/TNFRSF9/TNFSF15/PLAUR/CLEC5A/CD82/MXD1/IRF1/HBEGF/ICAM1/MEFV/OLR1/C5AR1/CXCL10/ADM/SELE/CXCL11/IL10/CCRL2/PTAFR/TNFSF10/CCL2/LYN/INHBA/PDE4B/GPR132/CD14/CCL22/SELL/GNA15/NOD2/CYBB/CSF3R/PDPN/TNFAIP6/SLC31A1/GPR183/SELENOS/LAMP3/NAMPT/FZD5/RIPK2/GCH1/TNFRSF1B/BST2/CDKN1A/IFNGR2/HAS2/LDLR/LY6E/ADRM1/ABCA1/IRAK2/…	PDAC	TFRC
Deg_TFRC_PDAC.Rdata	HALLMARK_OXIDATIVE_PHOSPHORYLATION	197	0.512214	2.06889	6.58683e-09	4.11677e-08	1.56004e-08	4003	tags=58%, list=28%, signal=43%	VDAC1/CYCS/ATP1B1/ATP5MC3/COX7B/CYC1/NDUFS6/SLC25A5/UQCRH/GPI/VDAC2/COX6C/HCCS/ATP5F1B/IDH1/NDUFB3/COX5A/ACO2/TIMM17A/HSPA9/OAT/NDUFA1/COX4I1/ATP6V0B/UQCRC2/UQCRFS1/DLAT/AIFM1/LDHA/ATP5MC1/NDUFAB1/GRPEL1/FH/SDHD/MRPL15/CASP7/COX6A1/ECHS1/COX7A2/COX6B1/PDHA1/COX8A/NDUFV2/COX5B/UQCRQ/NDUFA8/IDH3A/ATP5F1E/ATP5MF/MDH2/RETSAT/HSD17B10/MTX2/ALAS1/ATP5PB/ATP5PO/POR/SLC25A3/AFG3L2/COX7C/NDUFB6/MGST3/DLD/…	PDAC	TFRC
Deg_TFRC_PDAC.Rdata	HALLMARK_ALLOGRAFT_REJECTION	180	0.527486	2.11212	9.56456e-09	5.31364e-08	2.01359e-08	3137	tags=43%, list=22%, signal=34%	MMP9/CCL13/IL1B/IL6/CXCL9/CXCL13/TNF/IL11/GZMB/ACHE/IL2RG/ICAM1/BCL10/TAP1/BCL3/IL10/C2/LY75/CCL2/LYN/LTB/INHBA/CCL22/CCL11/SRGN/CCR1/TPD52/TAP2/CDKN2A/CAPG/HLA-A/CD80/FCGR2B/IRF4/ELF4/RIPK2/CD86/GBP2/UBE2D1/B2M/IFNGR2/ITGB2/PSMB10/IGSF6/CD7/CTSS/IFNGR1/DEGS1/CCL4/CD28/STAT1/SPI1/INHBB/LCP2/NCF4/HLA-DOB/IFNAR2/WARS1/HLA-DRA/CD40/HIF1A/IRF8/IL4R/IL7/ABI1/IL2RB/GCNT1/HLA-DQA1/TAPBP/IL2RA/HLA-E/PTPN…	PDAC	TFRC
Deg_TFRC_PDAC.Rdata	HALLMARK_PANCREAS_BETA_CELLS	36	-0.747225	-2.15869	4.90727e-07	2.45363e-06	9.29798e-07	780	tags=50%, list=5%, signal=47%	CHGA/ISL1/GCG/PCSK1/PCSK2/NEUROD1/INSM1/SCGN/GCK/NKX6-1/PAX6/G6PC2/ABCC8/PAK3/IAPP/INS/NKX2-2/SLC2A2	PDAC	TFRC
Deg_TFRC_PDAC.Rdata	HALLMARK_HYPOXIA	189	0.480217	1.9209	9.0702e-07	4.12282e-06	1.56233e-06	2167	tags=37%, list=15%, signal=31%	HAS1/EFNA3/PKP1/IL6/EDN2/SLC2A3/HK2/ALDOC/PLAC8/CA12/SULT2B1/SLC2A5/ALDOB/IER3/EFNA1/HOXB9/PLAUR/ATF3/TMEM45A/PPFIA4/NDRG1/ADM/SLC2A1/PFKFB3/TNFAIP3/FBP1/PIM1/HMOX1/PGK1/VEGFA/ERO1A/AK4/PPP1R15A/NOCT/TGFBI/SELENBP1/PPARGC1A/FOS/ENO1/TPD52/GPI/ACKR3/CCN1/HSPA5/DDIT3/P4HA1/MAFF/BHLHE40/HK1/KDELR3/CDKN1A/SDC4/LDHA/PGM2/ALDOA/FOSL2/TPI1/PFKL/PDK1/PFKP/JUN/AMPD3/SCARB1/PLIN2/GCNT2/ENO2/CCN5/ISG20/IGFB…	PDAC	TFRC
Deg_TFRC_PDAC.Rdata	HALLMARK_P53_PATHWAY	195	0.454635	1.83554	7.13767e-06	2.97403e-05	1.127e-05	2548	tags=35%, list=18%, signal=29%	IL1A/CLCA2/RGS16/TP63/GPX2/TNFSF9/SFN/BAK1/IER3/ATF3/H2AW/CD82/MXD1/CDH13/HBEGF/KLK8/CEBPA/TAP1/KRT17/NDRG1/SDC1/HMOX1/EPHA2/DRAM1/PROCR/PPP1R15A/SLC7A11/VDR/SAT1/BMP2/FOS/NINJ1/SERPINB5/S100A10/IFI30/RNF19B/SLC35D1/CDKN2A/DDIT3/AK1/FUCA1/GM2A/PERP/ST14/SERTAD3/CDKN1A/NUDT15/H1-2/PCNA/PLK3/JUN/TSC22D1/TRAF4/IER5/OSGIN1/HINT1/STOM/INHBB/CDKN2AIP/RETSAT/CASP1/STEAP3/TRAFD1/DNTTIP2/RALGDS/PTPRE/VAMP…	PDAC	TFRC
Deg_TFRC_PDAC.Rdata	HALLMARK_INTERFERON_ALPHA_RESPONSE	96	0.559069	2.01713	9.33908e-06	3.59195e-05	1.36116e-05	3386	tags=51%, list=23%, signal=39%	IRF1/TAP1/CXCL10/PSMB9/CXCL11/CCRL2/HLA-C/OASL/PROCR/PSMB8/ISG15/SELL/IFI30/NCOA7/LAP3/LAMP3/SAMD9/MX1/RIPK2/GBP2/B2M/BATF2/BST2/HELZ2/LY6E/CMPK2/IFI27/GBP4/RTP4/PSME2/NMI/CASP1/EPSTI1/ISG20/PSMA3/TRIM21/TRAFD1/WARS1/LGALS3BP/IL4R/IL7/IFIH1/UBE2L6/IFI35/PSME1/CD74/OAS1/SAMD9L/ELF1	PDAC	TFRC
Deg_TFRC_PDAC.Rdata	HALLMARK_IL6_JAK_STAT3_SIGNALING	79	0.572243	2.00454	2.09129e-05	7.46888e-05	2.83031e-05	1918	tags=37%, list=13%, signal=32%	CXCL3/IL1B/IL6/CXCL9/CXCL13/TNF/BAK1/SOCS3/IRF1/IL2RG/CXCL10/CXCL11/CD9/PIM1/HMOX1/CSF2RB/LTB/CD14/MAP3K8/IL17RB/CSF3R/CCR1/IL1R2/TNFRSF1B/IFNGR2/IFNGR1/JUN/CXCL1/STAT1	PDAC	TFRC
Deg_TFRC_PDAC.Rdata	HALLMARK_GLYCOLYSIS	186	0.441574	1.76787	2.87307e-05	9.5769e-05	3.62914e-05	3670	tags=49%, list=25%, signal=37%	TFF3/EFNA3/HK2/EGLN3/ALDOB/IER3/AURKA/CDK1/CENPA/PPFIA4/DEPDC1/SRD5A3/HMMR/SDC1/ANG/KIF20A/PGK1/VEGFA/CAPN5/ERO1A/AK4/GALE/TGFBI/TALDO1/NSDHL/B3GNT3/TXN/GFUS/ENO1/PGAM1/POLR3K/IDH1/HSPA5/P4HA1/ELF3/GFPT1/GOT1/PLOD2/KDELR3/SOD1/PLOD1/LDHA/PGM2/ALDOA/TPI1/LCT/PFKP/GAL3ST1/PSMC4/BPNT1/MDH2/ENO2/HS2ST1/ISG20/SLC35A3/HOMER1/GNPDA1/QSOX1/PKM/AKR1A1/DLD/ME1/GYS1/MDH1/CHST2/SLC25A13/NOL3/SLC25A10/FUT8/SL…	PDAC	TFRC
Deg_TFRC_PDAC.Rdata	HALLMARK_ESTROGEN_RESPONSE_LATE	190	0.428098	1.71518	4.72182e-05	0.000147557	5.59163e-05	2198	tags=36%, list=15%, signal=31%	TFF1/HMGCS2/KRT13/TFF3/CA2/S100A9/SFN/HR/TOP2A/CA12/SULT2B1/SLC16A1/RAPGEFL1/GPER1/TJP3/MICB/AGR2/FDFT1/CDC20/PPIF/PKP3/CD9/STIL/KIF20A/TRIM29/GLA/DHCR7/TST/SORD/GALE/PLK4/ASS1/DYNLT3/TMPRSS3/GINS2/FOS/IL17RB/GFUS/GJB3/SNX10/COX6C/LSR/UGDH/NXT1/TFAP2C/CISH/SLC7A5/PERP/BLVRB/ST14/EGR3/NMU/WFS1/TNNC1/CDH1/CDC6/RBBP8/CYP4F11/MDK/KRT19/SLC27A2/FABP5/SCARB1/MAPK13/MYB/CCN5/ISG20/HPRT1/PDLIM3	PDAC	TFRC
Deg_TFRC_PDAC.Rdata	HALLMARK_UV_RESPONSE_UP	148	0.464575	1.79682	5.05854e-05	0.000148781	5.638e-05	2206	tags=40%, list=15%, signal=34%	SLC6A12/TFRC/SLC6A8/CA2/C4BPB/IL6/CCNE1/CXCL2/BAK1/DNAJB1/ATF3/IRF1/ICAM1/TAP1/DGAT1/PPIF/H2AX/HMOX1/LYN/NR4A1/TST/BMP2/FOS/CEBPG/CYB5B/CHRNA5/SPR/MRPL23/SOD2/EPCAM/AP2S1/HLA-F/GCH1/SIGMAR1/EIF2S3/NAT1/TUBA4A/DDX21/FEN1/STIP1/AQP3/RFC4/ALDOA/PPAT/GRPEL1/JUNB/DNAJA1/CLTB/NUP58/BSG/MAOA/POLR2H/FOSB/ENO2/SQSTM1/GGH/BID/PDLIM3/ALAS1	PDAC	TFRC
Deg_TFRC_PDAC.Rdata	HALLMARK_CHOLESTEROL_HOMEOSTASIS	71	0.568263	1.91342	6.28592e-05	0.000174609	6.61675e-05	3370	tags=63%, list=23%, signal=49%	ANXA13/SCD/ALDOC/EBP/PLAUR/ATF3/HMGCS1/FDFT1/LPL/HMGCR/FBXO6/CD9/LGALS3/IDI1/ETHE1/DHCR7/ACSS2/NSDHL/MVD/ATF5/STARD4/SQLE/PPARG/CYP51A1/ACAT2/LDLR/CXCL16/SC5D/FABP5/LGMN/ANTXR2/S100A11/FDPS/NFIL3/PMVK/TRIB3/FADS2/HSD17B7/ACTG1/MAL2/GUSB/PCYT2/ANXA5/FASN/TNFRSF12A	PDAC	TFRC
Deg_TFRC_PDAC.Rdata	HALLMARK_COMPLEMENT	185	0.43359	1.73651	0.00013119	0.000345238	0.000130827	3025	tags=43%, list=21%, signal=35%	MMP13/MMP12/SERPINB2/CA2/C4BPB/S100A9/IL6/CD55/FCN1/HSPA1A/GZMB/PLAUR/DPP4/IRF1/CDH13/OLR1/PLEK/ITGAM/CR1/CTSB/PSMB9/C2/TNFAIP3/PIM1/ANG/TMPRSS6/LGALS3/PLA2G7/HNF4A/LYN/CTSH/F5/CASP10/PREP/PCSK9/FCER1G/SRC/HSPA5/CTSL/ADAM9/LAP3/MMP15/MAFF/APOC1/EHD1/CTSS/PHEX/CASP7/PRSS36/LIPA/PPP4C/CXCL1/DYRK2/LGMN/GPD2/CASP1/CFB/CD46/LCP2/USP14/DUSP5/LTA4H/STX4/GNB2/CASP3/RHOG/DGKH/ME1/ERAP2/CP/CTSC/CALM3/ATOX1…	PDAC	TFRC
Deg_TFRC_PDAC.Rdata	HALLMARK_IL2_STAT5_SIGNALING	190	0.39572	1.58545	0.000906134	0.00226534	0.000858443	2682	tags=33%, list=18%, signal=27%	ECM1/RGS16/CA2/CCNE1/SLC2A3/TNFRSF9/HK2/TNFSF11/TNFRSF18/MXD1/SLC1A5/NDRG1/CXCL10/ICOS/IL10/PIM1/CD83/TNFSF10/PNP/LTB/CTSZ/IRF6/SELL/MAP3K8/BMP2/GALM/CTLA4/SMPDL3A/CD79B/CAPG/P4HA1/MAFF/ITGA6/IRF4/BHLHE40/SYNGR2/CISH/CD86/TNFRSF4/TNFRSF8/IL1R2/TNFRSF1B/CDC6/AHCY/GSTO1/IFNGR1/GBP4/UCK2/PTGER2/PLIN2/PUS1/KLF6/NFIL3/CASP3/IL3RA/TWSG1/IRF8/IL4R/IL2RB/BATF/SLC29A2/SPRY4	PDAC	TFRC
Deg_TFRC_PDAC.Rdata	HALLMARK_APOPTOSIS	156	0.408669	1.6006	0.00118968	0.00283258	0.0010734	2560	tags=33%, list=18%, signal=27%	IL1A/IL1B/IL6/TNF/TOP2A/IER3/EBP/ATF3/IRF1/BCL10/TAP1/HMOX1/TNFSF10/LGALS3/CD14/GNA15/SAT1/ERBB3/BMP2/PAK1/BCAP31/VDAC2/DDIT3/SOD2/KRT18/SOD1/GCH1/EGR3/CDKN1A/HSPB1/IFNGR1/DNAJA1/CASP7/JUN/SC5D/SLC20A1/ENO2/SQSTM1/RETSAT/CASP1/BID/ISG20/TSPO/LMNA/HMGB2/WEE1/CASP3/BTG3/ETF1/CDC25B/GSR	PDAC	TFRC
Deg_TFRC_PDAC.Rdata	HALLMARK_UNFOLDED_PROTEIN_RESPONSE	113	0.440926	1.61687	0.00267019	0.00606862	0.00229969	4596	tags=53%, list=32%, signal=37%	ATF3/H2AX/CCL2/CHAC1/VEGFA/ERO1A/CEBPG/TUBB2A/DNAJA4/HSPA5/ALDH18A1/KDELR3/CALR/SLC7A5/NABP1/HSPA9/CKS1B/WFS1/LSM4/MTHFD2/DKC1/EXOSC5/LSM1/PDIA6/EIF4E/NOLC1/IGFBP1/HYOU1/NHP2/EXOSC4/YWHAZ/HSP90B1/BAG3/ATP6V0D1/TARS1/CEBPB/NPM1/EIF4A3/NOP14/DNAJC3/POP4/EDEM1/SHC1/SLC30A5/EIF4A2/BANF1/EIF4G1/DDX10/IARS1/YIF1A/NOP56/DNAJB9/ARFGAP1/EXOSC2/IMP3/PDIA5/EIF2AK3/EIF2S1/SEC11A/KIF5B	PDAC	TFRC
Deg_TFRC_PDAC.Rdata	HALLMARK_FATTY_ACID_METABOLISM	146	0.397141	1.52628	0.00399159	0.00831582	0.00315126	2962	tags=39%, list=20%, signal=31%	FABP1/VNN1/HMGCS2/IL4I1/CA2/G0S2/ALDH3A1/GPD1/HPGD/HSPH1/ACSL5/HMGCS1/DHCR24/IDI1/H2AZ1/NSDHL/S100A10/HCCS/IDH1/UGDH/TDO2/ACO2/ACAT2/LDHA/ALDOA/PCBD1/FH/SDHD/ECHS1/HSD17B11/CBR1/PTS/METAP1/PDHA1/MAOA/SMS/BLVRA/MDH2/ENO2/GPD2/ACSL4/RETSAT/HSD17B10/DLD/OSTC/YWHAH/ME1/MDH1/TP53INP2/ADIPOR2/HIBCH/ALDH9A1/SUCLG1/HSD17B7/NTHL1/CPOX/SDHC	PDAC	TFRC
Deg_TFRC_PDAC.Rdata	HALLMARK_KRAS_SIGNALING_UP	189	0.365081	1.46035	0.00399159	0.00831582	0.00315126	1826	tags=26%, list=13%, signal=23%	MMP9/IL1B/RGS16/ANXA10/CA2/CCL20/G0S2/PPBP/PTPRR/PTGS2/ADAMDEC1/PLAUR/H2BC3/HBEGF/IL2RG/USH1C/CXCL10/MMP10/HKDC1/TNFAIP3/PIGR/PDCD1LG2/ADAM8/TSPAN1/SLPI/ERO1A/PSMB8/JUP/PRELID3B/PPP1R15A/INHBA/BMP2/PLEK2/FCER1G/F2RL1/KCNN4/FUCA1/TMEM176B/LCP1/NR0B2/TNFRSF1B/TLR8/ITGB2/RETN/CTSS/TMEM176A/GPNMB/ITGA2/TRIB1/ACE	PDAC	TFRC
Deg_TFRC_PDAC.Rdata	HALLMARK_MYC_TARGETS_V2	56	0.514645	1.67669	0.00467483	0.00934965	0.00354303	4387	tags=61%, list=30%, signal=43%	HK2/HSPD1/HSPE1/DCTPP1/SORD/PLK4/BYSL/NOP16/PLK1/MCM4/NIP7/EXOSC5/PHB/TBRG4/NOLC1/PUS1/DUSP2/AIMP2/SLC29A2/SLC19A1/RRP12/NPM1/PRMT3/WDR43/GRWD1/TFB2M/RABEPK/MYC/NOP56/MRTO4/IMP4/NDUFAF4/PA2G4/UNG	PDAC	TFRC
Deg_TFRC_PDAC.Rdata	HALLMARK_MYOGENESIS	154	-0.401731	-1.48705	0.00871188	0.0167536	0.00634874	3093	tags=38%, list=21%, signal=30%	MEF2C/COL6A2/COX7A1/TPD52L1/RYR1/NAV2/SORBS3/HDAC5/IGFBP7/GSN/ADCY9/SVIL/SORBS1/WWTR1/CD36/COL1A1/KIFC3/APLNR/PPP1R3C/VIPR1/SPEG/DMPK/KCNH2/PTP4A3/CHRNB1/ITGB4/STC2/SGCA/TNNT2/CFD/CRAT/FGF2/PKIA/PTGIS/FHL1/PSEN2/DMD/CACNA1H/PYGM/IGF1/MYH11/CTF1/ITGA7/TNNI2/LAMA2/REEP1/APOD/MYOM1/MYH3/SOD3/GNAO1/GPX3/CLU/DTNA/NOS1/CAMK2B/NCAM1/DES	PDAC	TFRC
Deg_TFRC_PDAC.Rdata	HALLMARK_XENOBIOTIC_METABOLISM	175	0.34562	1.37222	0.0174615	0.0323362	0.0122537	2560	tags=36%, list=18%, signal=30%	FABP1/VNN1/AQP9/SLC6A12/CYP2S1/CA2/DDC/ALDH3A1/NQO1/SLC1A5/FBP1/HMOX1/EPHA2/GSTM4/HNF4A/ETS2/JUP/SERTAD1/NINJ1/XDH/SLC35D1/CYP2J2/IDH1/UGDH/HSD17B2/AKR1C3/TDO2/TMEM176B/GCKR/ABCC2/CYP2C18/ALDH2/ACO2/PGD/BLVRB/GCH1/PSMB10/SHMT2/APOE/AHCY/GSTO1/CYP26A1/ASL/CBR1/PTS/PTGES3/MAOA/GSS/CYP27A1/GCNT2/RETSAT/CFB/IGFBP1/HPRT1/ALAS1/ATP2A2/POR/PGRMC1/PPARD/IRF8/TMBIM6/LPIN2/GSR	PDAC	TFRC
Deg_TFRC_PDAC.Rdata	HALLMARK_PROTEIN_SECRETION	95	0.387179	1.40061	0.0222699	0.0397677	0.0150699	5138	tags=57%, list=35%, signal=37%	TSPAN8/GLA/TPD52/KRT18/SOD1/AP2S1/GALC/ABCA1/ARF1/RAB9A/COPB1/VAMP3/AP2M1/RAB2A/CTSC/RPS6KA3/RER1/CD63/YIPF6/ATP6V1H/RAB22A/ERGIC3/IGF2R/TMED2/USO1/DNM1L/TSG101/SNAP23/AP3S1/ZW10/CLCN3/PPT1/ARCN1/SNX2/LAMP2/MAPK1/SEC24D/VAMP7/YKT6/STAM/NAPG/ADAM10/DST/M6PR/SCAMP3/TMX1/ATP7A/AP2B1/ARFGEF2/ANP32E/AP3B1/COPE/ARFIP1/KIF1B	PDAC	TFRC
Deg_TFRC_PDAC.Rdata	HALLMARK_DNA_REPAIR	147	0.344563	1.32713	0.0306108	0.0527772	0.0199998	4692	tags=45%, list=32%, signal=31%	ZWINT/TYMS/PNP/RAD51/PDE4B/BCAP31/AK1/ARL6IP1/FEN1/ADRM1/RNMT/RFC4/PCNA/CMPK2/APRT/STX3/VPS37B/POLR2H/BRF2/HPRT1/POLD3/SDCBP/GTF2H3/POLR2J/RAE1/DGUOK/SAC3D1/NT5C3A/NME4/NCBP2/POLR1H/GTF2B/COX17/POLR2C/RPA3/TAF13/POLR1D/CLP1/ALYREF/TMED2/RRM2B/POLR2D/TSG101/POLR1C/TAF9/RALA/POLA1/MPC2/DDB1/SSRP1/RFC3/ADA/DAD1/GSDME/GUK1/NELFCD/NME1/ERCC2/CANT1/ELL/POLD1/POLR2I/NELFE/CDA/MPG/NUDT21	PDAC	TFRC
Deg_TFRC_PDAC.Rdata	HALLMARK_ADIPOGENESIS	194	0.323107	1.30787	0.0372028	0.0620047	0.0234965	2992	tags=41%, list=21%, signal=33%	ATP1B3/CMBL/SLC1A5/DGAT1/LPL/PFKFB3/SOWAHC/DHCR7/TST/CMPK1/COX7B/TALDO1/CYC1/CHCHD10/ELOVL6/SLC5A6/IDH1/PPARG/ALDH2/ACO2/SOD1/NABP1/CD151/UBC/GHITM/RETN/DLAT/AIFM1/NDUFAB1/APOE/ALDOA/IFNGR1/MTCH2/GRPEL1/PFKL/MRPL15/COX6A1/ABCA1/ECHS1/SQOR/CYP4B1/COX8A/UQCRQ/IDH3A/SCARB1/PLIN2/STOM/G3BP2/MDH2/GPD2/RETSAT/PPP1R15B/ATP5PO/POR/MGST3/DLD/YWHAG/ESRRA/SCP2/ME1/UQCR10/STAT5A/ETFB/ADIPOR2/SLC25A10/LPCAT3/…	PDAC	TFRC
Deg_TFRC_PDAC.Rdata	HALLMARK_COAGULATION	113	0.372176	1.36476	0.0396478	0.0639481	0.024233	1237	tags=24%, list=9%, signal=22%	MMP9/MEP1A/HMGCS2/MMP3/F12/SERPINB2/PROC/DPP4/CTSE/KLK8/OLR1/PLEK/MMP10/CTSB/C2/CD9/ANG/TMPRSS6/CAPN5/HNF4A/CTSH/APOA1/THBD/PREP/ADAM9/MMP15/MAFF	PDAC	TFRC
Deg_TFRC_PDAC.Rdata	HALLMARK_REACTIVE_OXYGEN_SPECIES_PATHWAY	47	0.451588	1.41716	0.0493944	0.0771788	0.0292467	2939	tags=43%, list=20%, signal=34%	NQO1/PRDX1/TXN/HMOX2/TXNRD1/CDKN2D/FTL/SELENOS/SOD2/SOD1/JUNB/PFKP/SBNO2/LAMTOR5/PRDX2/GSR/LSP1/ABCC1/ATOX1/GLRX	PDAC	TFRC
Deg_TFRC_PDAC.Rdata	HALLMARK_ANDROGEN_RESPONSE	97	0.369293	1.33102	0.0716113	0.108502	0.0411165	3031	tags=35%, list=21%, signal=28%	TMPRSS2/SCD/HPGD/HMGCS1/DHCR24/NDRG1/HMGCR/IDI1/SORD/SAT1/KRT8/TPD52/ACSL3/SPDEF/CENPN/B2M/ADRM1/UAP1/TSC22D1/KRT19/DBI/INSIG1/SMS/STK39/ABCC4/MYL12A/GSR/H1-0/RPS6KA3/RRP12/GNAI3/TNFAIP8/IQGAP2/ITGAV	PDAC	TFRC
Deg_TFRC_PDAC.Rdata	HALLMARK_MITOTIC_SPINDLE	196	0.312376	1.26113	0.0796703	0.117162	0.0443983	3151	tags=22%, list=22%, signal=18%	TOP2A/KIF4A/KIF2C/BUB1/AURKA/CDK1/BIRC5/ECT2/TTK/LMNB1/ESPL1/DLGAP5/CCNB2/CENPE/NEK2/KIF11/RACGAP1/TPX2/PLK1/KIF23/CENPF/SMC1A/RHOF/TUBA4A/CD2AP/SHROOM1/NDC80/KIF15/EZR/PIF1/INCENP/MID1IP1/ARAP3/CEP72/BRCA2/FBXO5/ABI1/CKAP5/SAC3D1/CDC42/FSCN1/MAPRE1/VCL/SMC4	PDAC	TFRC
Deg_TFRC_PDAC.Rdata	HALLMARK_HEDGEHOG_SIGNALING	34	-0.479163	-1.35814	0.0857143	0.122449	0.0464017	2065	tags=35%, list=14%, signal=30%	HEY2/NRP1/CRMP1/TLE1/RTN1/SCG2/VLDLR/CDK5R1/SLIT1/NRCAM/NKX6-1/L1CAM	PDAC	TFRC
Deg_TFRC_PDAC.Rdata	HALLMARK_ESTROGEN_RESPONSE_EARLY	198	0.303958	1.22906	0.107438	0.149219	0.0565463	2198	tags=26%, list=15%, signal=22%	MSMB/TFF1/KRT13/TFF3/SFN/HR/CA12/SULT2B1/SLC16A1/RAPGEFL1/TJP3/KCNK15/MICB/FDFT1/SLC2A1/FHL2/PPIF/TTC39A/GLA/DHCR7/DYNLT3/TMPRSS3/FOS/IL17RB/KRT8/NXT1/TFAP2C/BHLHE40/ELF3/KRT18/CISH/SLC37A1/SLC7A5/BLVRB/EGR3/WFS1/HES1/AQP3/RBBP8/UGCG/KRT19/TUBB2B/SLC27A2/SCARB1/INHBB/KRT15/MYB/CCN5/BCL11B/UNC119/PDLIM3	PDAC	TFRC
Deg_TFRC_PDAC.Rdata	HALLMARK_PI3K_AKT_MTOR_SIGNALING	98	0.351006	1.26603	0.11054	0.149378	0.0566065	3729	tags=40%, list=26%, signal=30%	SFN/IL2RG/CDK1/SLC2A1/DDIT3/CFL1/E2F1/DAPP1/RPS6KA1/CALR/CDKN1A/ACTR3/RAC1/PDK1/ARF1/ARPC3/ACTR2/YWHAB/ACACA/RALB/EIF4E/SQSTM1/PPP1CA/HSP90B1/AP2M1/UBE2D3/TRIB3/MAP2K3/RPS6KA3/CDK2/CAB39/TRAF2/NFKBIB/CSNK2B/TBK1/PRKAG1/UBE2N/MYD88/PFN1	PDAC	TFRC
Deg_TFRC_PDAC.Rdata	HALLMARK_KRAS_SIGNALING_DN	125	-0.336721	-1.2108	0.13267	0.174566	0.0661512	2342	tags=36%, list=16%, signal=30%	SELENOP/PTGFR/FGGY/THRB/ZC2HC1C/NR6A1/KMT2D/CCDC106/KCNMB1/MACROH2A2/IDUA/UPK3B/NRIP2/FGFR3/MYO15A/KLHDC8A/CPEB3/RGS11/ADRA2C/TENT5C/SLC16A7/KCND1/C5/PLAG1/CAMK1D/CYP39A1/ITIH3/EFHD1/PRKN/YPEL1/TGM1/TGFB2/DCC/TFCP2L1/RYR2/NOS1/GAMT/EGF/NPHS1/SLC38A3/ZBTB16/CPB1/CPA2/CLPS/GP2	PDAC	TFRC
Deg_TFRC_PDAC.Rdata	HALLMARK_APICAL_JUNCTION	173	0.279973	1.11213	0.208995	0.267942	0.101536	2434	tags=23%, list=17%, signal=19%	MMP9/CLDN18/COL9A1/DSC3/CDH3/ICAM5/CD274/PDZD3/ICAM1/CLDN4/ADAMTS5/LIMA1/JUP/TGFBI/MVD/VASP/SRC/CD209/ADAM9/NECTIN1/CRB3/CD86/NECTIN2/RHOF/CDH1/MDK/ITGA2/ADAM15/INSIG1/SIRPA/MAPK13/CDH6/ACTB/MYL12B/STX4/RRAS/CAP1/RAC2/ARPC2	PDAC	TFRC
Deg_TFRC_PDAC.Rdata	HALLMARK_APICAL_SURFACE	37	-0.404627	-1.17573	0.217926	0.272408	0.103228	1996	tags=35%, list=14%, signal=30%	EFNA5/MDGA1/GATA3/CROCC/GHRL/SHROOM2/TMEM8B/SRPX/RTN4RL1/DCBLD2/AKAP7/NTNG1/PKHD1	PDAC	TFRC
Deg_TFRC_PDAC.Rdata	HALLMARK_PEROXISOME	96	0.316805	1.14304	0.231362	0.282149	0.10692	3140	tags=40%, list=22%, signal=31%	NR1I2/TOP2A/SULT2B1/ACSL5/DHCR24/BCL10/STS/IDI1/PRDX1/SLC25A19/HSD3B7/IDH1/SOD2/CRABP2/SOD1/HSD11B2/HSD17B11/SLC27A2/CTPS1/MVP/ACSL4/RETSAT/ISOC1/TSPO/SLC35B2/FDPS/YWHAH/SCP2/ABCD3/PEX13/ALDH9A1/SLC25A4/ABCC5/CDK7/NUDT19/PRDX5/GNPAT/IDE	PDAC	TFRC
Deg_TFRC_PDAC.Rdata	HALLMARK_EPITHELIAL_MESENCHYMAL_TRANSITION	198	0.267046	1.0798	0.256198	0.304998	0.115578	2319	tags=22%, list=16%, signal=19%	CXCL8/MMP3/ECM1/SLC6A8/IL6/PTHLH/LRRC15/PLAUR/TNFAIP3/SDC1/VEGFA/COL12A1/INHBA/COLGALT1/GREM1/TGFBI/SAT1/GEM/IL32/CAPG/CCN1/TNC/THBS2/PLOD3/LOXL2/FUCA1/PLOD2/MXRA5/PLOD1/PCOLCE2/SDC4/POSTN/SERPINH1/ITGA2/JUN/CXCL1/COL11A1/ENO2/CDH6/CALU/TPM4/VEGFC/QSOX1/COMP	PDAC	TFRC
Deg_TFRC_PDAC.Rdata	HALLMARK_HEME_METABOLISM	172	0.264979	1.05323	0.307895	0.358017	0.13567	2853	tags=23%, list=20%, signal=19%	TFRC/SLC6A8/CA2/PDZK1IP1/ACP5/TRIM10/CTSE/HBB/E2F2/CTSB/SLC2A1/SNCA/SLC7A11/XK/SLC30A10/SELENBP1/HTATIP2/IGSF3/RBM38/BLVRB/KDM7A/AQP3/ANK1/BSG/TMEM9B/BLVRA/SLC22A4/PRDX2/SDCBP/SLC10A3/FBXO34/HDGF/MGST3/OPTN/LPIN2/BACH1/SMOX/H1-0/MAP2K3/KLF3	PDAC	TFRC
Deg_TFRC_PDAC.Rdata	HALLMARK_SPERMATOGENESIS	81	-0.316952	-1.06353	0.345059	0.392112	0.14859	1487	tags=26%, list=10%, signal=23%	SPATA6/TLE4/ZC2HC1C/NF2/PIAS2/SEPTIN4/CCT6B/NEFH/PHF7/SHE/GFI1/DCC/SCG5/SNAP91/PACRG/CLGN/SCG3/PCSK1N/ADCYAP1/NOS1/CFTR	PDAC	TFRC
Deg_TFRC_PDAC.Rdata	HALLMARK_BILE_ACID_METABOLISM	93	-0.303678	-1.04156	0.381342	0.423713	0.160565	836	tags=13%, list=6%, signal=12%	RBP1/AR/TTR/TFCP2L1/CYP46A1/ABCA9/ABCA6/ABCA8/NR1H4/GC/SERPINA6/GNMT	PDAC	TFRC
Deg_TFRC_PDAC.Rdata	HALLMARK_UV_RESPONSE_DN	144	-0.27579	-1.0158	0.399361	0.434088	0.164497	3323	tags=28%, list=23%, signal=22%	PDGFRB/TGFBR3/SCN8A/LPAR1/AKT3/PRKCE/MMP16/PRKCA/DMAC2L/MT1E/PTEN/KCNMA1/TGFBR2/PTGFR/PTPN21/CITED2/MTA1/COL1A1/MAGI2/NRP1/ADGRL2/KIT/IGF1R/PRKAR2B/PTPRM/SNAI2/SYNE1/PIAS3/CAV1/IGFBP5/CELF2/RBPMS/VLDLR/AMPH/BDNF/MAP1B/NFIB/CDON/FBLN5/CACNA1A	PDAC	TFRC
Deg_TFRC_PDAC.Rdata	HALLMARK_ANGIOGENESIS	33	-0.354471	-0.998631	0.463327	0.492901	0.186784	1797	tags=18%, list=12%, signal=16%	NRP1/CCND2/FGFR1/APOH/VTN/SERPINA5	PDAC	TFRC
Deg_TFRC_PDAC.Rdata	HALLMARK_WNT_BETA_CATENIN_SIGNALING	39	-0.302776	-0.888645	0.649737	0.67681	0.256475	4359	tags=44%, list=30%, signal=31%	CSNK1E/FZD8/TP53/TCF7/PTCH1/HDAC11/HDAC5/AXIN2/DLL1/DVL2/HEY2/FRAT1/NCOR2/NOTCH4/CCND2/PSEN2/NKD1	PDAC	TFRC
Deg_TFRC_PDAC.Rdata	HALLMARK_TGF_BETA_SIGNALING	53	0.259849	0.835188	0.732057	0.746997	0.283073	2848	tags=25%, list=20%, signal=20%	ID1/PPP1R15A/HDAC1/BMP2/IFNGR2/ID3/CDH1/JUNB/SLC20A1/TGIF1/PPP1CA/UBE2D3/KLF10	PDAC	TFRC
Deg_TFRC_PDAC.Rdata	HALLMARK_NOTCH_SIGNALING	32	-0.283369	-0.798245	0.777184	0.777184	0.294512	2818	tags=25%, list=19%, signal=20%	PRKCA/SAP30/DLL1/NOTCH3/PSEN2/CCND1/DTX1/HEYL	PDAC	TFRC
Deg_TFRC_UCEC.Rdata	HALLMARK_E2F_TARGETS	199	0.672516	3.22028	1e-10	5e-10	1.89474e-10	3005	tags=61%, list=21%, signal=49%	CDC20/KIF2C/MCM2/PTTG1/TK1/MYBL2/AURKB/BIRC5/CENPM/DLGAP5/SNRPB/AURKA/DDX39A/H2AX/SPC24/CDCA8/HMGB2/H2AZ1/MCM7/UBE2S/ESPL1/UBE2T/TFRC/HMMR/KIF4A/CKS2/CKS1B/KIF22/SPAG5/JPT1/CDCA3/CENPE/CCNB2/TOP2A/MELK/BUB1B/MAD2L1/ASF1B/KPNA2/LMNB1/PCNA/TIMELESS/MCM6/NOP56/CDC25A/TBRG4/DCTPP1/POLD1/MCM5/RAN/RACGAP1/MCM3/MCM4/LYAR/HMGA1/PLK1/TCF19/POLD2/CDK4/RBBP7/NAA38/TRIP13/KIF18B/SSRP1/RAD51AP1/NCAPD2/POP7/RF…	UCEC	TFRC
Deg_TFRC_UCEC.Rdata	HALLMARK_MYC_TARGETS_V1	200	0.637587	3.05506	1e-10	5e-10	1.89474e-10	3528	tags=65%, list=24%, signal=50%	CDC20/MCM2/CYC1/PGK1/H2AZ1/MCM7/MRPL23/TUFM/PSMA7/RUVBL2/CDC45/SNRPD2/RRP9/MAD2L1/KPNA2/CCT7/PCNA/RPLP0/NDUFAB1/CCT5/HSPD1/MCM6/LDHA/NOP56/EIF2S2/C1QBP/RRM1/MCM5/RAN/CCNA2/PHB/PPM1G/MCM4/EEF1B2/NOP16/PSMD8/POLD2/NHP2/CDK4/TRIM28/PSMC4/RPS2/PHB2/RFC4/MRPS18B/LSM7/RPL18/PSMB3/XRCC6/PRPF31/KARS1/RPL6/PSMD7/EIF3B/GNL3/HSP90AB1/CCT3/CCT2/TYMS/RANBP1/COX5A/AIMP2/CCT4/FBL/SRM/HSPE1/IMPDH2/RPS5/HDGF/VDAC…	UCEC	TFRC
Deg_TFRC_UCEC.Rdata	HALLMARK_G2M_CHECKPOINT	197	0.619233	2.93991	1e-10	5e-10	1.89474e-10	2122	tags=45%, list=15%, signal=39%	CDC20/KIF2C/MCM2/UBE2C/PTTG1/E2F1/MYBL2/H2BC12/AURKB/BIRC5/AURKA/DDX39A/PBK/H2AX/KIF15/H2AZ1/UBE2S/NEK2/CENPF/TRAIP/ESPL1/HMMR/GINS2/KIF4A/CKS2/CKS1B/KIF22/CDC45/JPT1/CENPE/CCNB2/TOP2A/CENPA/MAD2L1/KPNA2/TPX2/LMNB1/E2F2/MCM6/CDC25A/KIF23/NDC80/MCM5/BUB1/RACGAP1/CCNA2/MCM3/HSPA8/CCNF/HMGA1/DTYMK/MT2A/INCENP/PLK1/CDC6/CDK4/CDK1/CHAF1A/HMGN2/RAD54L/TROAP/CDKN3/EXO1/CDC7/PLK4/POLQ/KNL1/PRMT5/E2F4/TTK…	UCEC	TFRC
Deg_TFRC_UCEC.Rdata	HALLMARK_MTORC1_SIGNALING	197	0.6024	2.85999	1e-10	5e-10	1.89474e-10	3493	tags=58%, list=24%, signal=44%	ENO1/MCM2/TPI1/SLC2A1/DDIT4/TXNRD1/GAPDH/TUBA4A/TRIB3/AURKA/DDX39A/SHMT2/PGK1/CORO1A/TFRC/PRDX1/PSMB5/PHGDH/HK2/RRP9/DHCR24/PNP/HSPD1/LDHA/EIF2S2/CDC25A/TOMM40/ITGB2/SDF2L1/EGLN3/DDIT3/BUB1/STIP1/ATP5MC1/MCM4/CCNF/SQSTM1/PLK1/FADS2/PFKL/CYP51A1/PSMC4/TM7SF2/TUBG1/G6PD/WARS1/MTHFD2/GPI/UNG/GSR/NUP205/EBP/HSPA9/DHFR/HSPE1/RPN1/PPIA/SERPINH1/HMBS/RRM2/PPP1R15A/CCT6A/PDAP1/ALDOA/FDXR/SLC37A4/ARPC5L/P…	UCEC	TFRC
Deg_TFRC_UCEC.Rdata	HALLMARK_OXIDATIVE_PHOSPHORYLATION	197	0.595467	2.82708	1e-10	5e-10	1.89474e-10	3383	tags=61%, list=23%, signal=47%	UQCRC1/CYC1/TIMM8B/NDUFB7/HSD17B10/ATP5ME/COX5B/NDUFS6/MRPL11/IDH2/TIMM10/NDUFV1/MRPS12/ATP5F1B/IDH3B/NDUFAB1/COX8A/LDHA/GPX4/GRPEL1/TIMM13/UQCRQ/ECHS1/COX4I1/NDUFA2/ATP5MC1/ATP5F1A/NDUFB3/NDUFS8/SDHB/NDUFA8/POR/UQCR10/PMPCA/PHB2/UQCRH/TCIRG1/UQCRFS1/NDUFS3/MRPS15/RHOT2/SLC25A6/ATP5F1D/ALAS1/COX7B/ATP5PB/GPI/FH/MDH2/ATP5MC3/SLC25A4/COX7C/HSPA9/COX6A1/COX5A/SLC25A11/ECI1/PDHB/HTRA2/ATP6V0B/ATP5F1E…	UCEC	TFRC
Deg_TFRC_UCEC.Rdata	HALLMARK_MYC_TARGETS_V2	56	0.711661	2.76076	1e-10	5e-10	1.89474e-10	3252	tags=75%, list=23%, signal=58%	SLC29A2/EXOSC5/MRTO4/HK2/RRP9/FARSA/HSPD1/NOP56/TBRG4/DCTPP1/MCM5/PHB/MCM4/NOP16/PES1/PLK1/CDK4/BYSL/GNL3/UNG/PLK4/AIMP2/SRM/HSPE1/RRP12/WDR74/MYBBP1A/TCOF1/UTP20/MYC/RABEPK/NPM1/IMP4/WDR43/TMEM97/PA2G4/TFB2M/NOLC1/PUS1/NOC4L/NIP7/MAP3K6	UCEC	TFRC
Deg_TFRC_UCEC.Rdata	HALLMARK_INTERFERON_GAMMA_RESPONSE	194	0.515673	2.45349	1e-10	5e-10	1.89474e-10	2209	tags=39%, list=15%, signal=34%	CXCL9/ISG15/CXCL10/IFI27/CXCL11/SLAMF7/FCGR1A/BATF2/USP18/BST2/TAP1/PSME2/LY6E/HLA-B/TNFAIP6/PSMB10/FPR1/PSMB8/PSME1/HELZ2/PNP/PFKP/IRF7/CCL5/MX1/ICAM1/XCL1/TNFAIP2/HLA-A/LAP3/MT2A/IRF1/METTL7B/OASL/IFI35/PSMB9/CSF2RB/CD40/IRF5/UBE2L6/HLA-DRB1/VCAM1/WARS1/CMPK2/MTHFD2/RTP4/LGALS3BP/TNFAIP3/VAMP5/VAMP8/SECTM1/PTPN6/IRF4/GBP4/TRAFD1/MVP/CASP1/IFIT1/STAT1/OGFR/OAS3/CD86/DHX58/ZBP1/NFKBIA/TRIM21/ITGB…	UCEC	TFRC
Deg_TFRC_UCEC.Rdata	HALLMARK_DNA_REPAIR	148	0.511509	2.33679	1e-10	5e-10	1.89474e-10	3045	tags=43%, list=21%, signal=34%	SAC3D1/ZWINT/ALYREF/FEN1/APRT/RAD51/NT5C/ADRM1/PCNA/PNP/CCNO/EDF1/GPX4/POLD1/NELFE/MRPL40/RFC4/SSRP1/POLR2G/ADA/RFC2/NME3/NELFB/GUK1/BRF2/CMPK2/TARBP2/LIG1/MPG/POLR2I/POLR2E/TYMS/GTF2F1/GTF3C5/BCAP31/POLR2H/IMPDH2/CLP1/POLR1H/POLR2J/SURF1/POLR1C/RPA2/HCLS1/VPS28/SNAPC4/NELFCD/RAE1/ITPA/RFC5/NME1/DDB1/CETN2/RFC3/SF3A3/GMPR2/POLR2F/RPA3/COX17/XPC/UMPS/NCBP2/POLR2C	UCEC	TFRC
Deg_TFRC_UCEC.Rdata	HALLMARK_GLYCOLYSIS	187	0.482161	2.28307	1e-10	5e-10	1.89474e-10	2676	tags=41%, list=19%, signal=34%	SLC16A3/ENO1/TPI1/TALDO1/DDIT4/KIF20A/AURKA/ANGPTL4/PGK1/HMMR/ENO2/HK2/CENPA/ARTN/CLDN3/SPAG4/CHST4/GALE/GALK1/PFKP/SDC1/MIF/LDHA/AKR1A1/SOD1/EGLN3/SLC25A10/PKM/GFUS/PPFIA4/PLOD1/PSMC4/FKBP4/B3GAT3/TXN/CDK1/PGLS/G6PD/QSOX1/GMPPB/TFF3/B3GNT3/PGAM1/MDH2/B4GALT2/FAM162A/ELF3/PYGL/MPI/DEPDC1/PPIA/IER3/AGRN/VEGFA/XYLT2/ALDOA/NSDHL/ANKZF1/STC2/SLC37A4/IGFBP3/GPC1/SAP30/ME1/CXCR4/CHPF2/PYGB/HDLBP/ANG/GL…	UCEC	TFRC
Deg_TFRC_UCEC.Rdata	HALLMARK_ALLOGRAFT_REJECTION	169	0.485096	2.26378	1e-10	5e-10	1.89474e-10	2988	tags=43%, list=21%, signal=34%	CXCL9/MMP9/GZMB/LTB/TAP1/CAPG/PSMB10/PRF1/CD3D/TNF/CCR2/IRF7/RPS19/CCL5/ICAM1/IL1B/NCF4/ITGB2/CCL4/HLA-A/TRAF2/LIF/FGR/RPS9/LCK/CD40/HLA-DOA/CD79A/WARS1/HLA-DRA/BRCA1/IGSF6/EIF5A/PTPN6/IL27RA/CD247/IRF4/SPI1/STAT1/CD80/CD7/CD86/AARS1/HCLS1/CSF1/EIF3D/HLA-DQA1/CTSS/IRF8/IL18RAP/MTIF2/CXCL13/HLA-E/NME1/NPM1/AKT1/GBP2/CD2/CCR1/LY86/STAB1/IL18/CD4/CCR5/PTPRC/IL12RB1/GZMA/IL2RA/SRGN/RPS3A/HLA-DMA/MRPL3	UCEC	TFRC
Deg_TFRC_UCEC.Rdata	HALLMARK_INTERFERON_ALPHA_RESPONSE	96	0.568888	2.45272	1.59438e-10	7.24718e-10	2.7463e-10	2505	tags=46%, list=17%, signal=38%	ISG15/CXCL10/IFI27/CXCL11/BATF2/USP18/BST2/TAP1/PSME2/LY6E/PSMB8/PSME1/HELZ2/IRF7/MX1/HLA-C/CCRL2/LAP3/OAS1/IRF1/OASL/IFI35/PSMB9/UBE2L6/IFITM1/WARS1/CMPK2/RTP4/LGALS3BP/GBP4/TRAFD1/CASP1/OGFR/DHX58/TRIM21/UBA7/CSF1/IFI44/IFIT3/IFIT2/PSMA3/RSAD2/GBP2/CNP	UCEC	TFRC
Deg_TFRC_UCEC.Rdata	HALLMARK_UNFOLDED_PROTEIN_RESPONSE	112	0.529726	2.33376	1.14291e-09	4.76214e-09	1.8046e-09	3341	tags=46%, list=23%, signal=35%	DDIT4/EIF4EBP1/H2AX/EXOSC5/CKS1B/EXOSC4/LSM4/RRP9/NOP56/NHP2/NOP14/YIF1A/MTHFD2/RPS14/HSPA9/EIF4A3/ZBTB17/HYOU1/ATF4/CHAC1/VEGFA/EIF4G1/PREB/IMP3/IFIT1/STC2/DKC1/EDC4/ATP6V0D1/ALDH18A1/EXOSC2/EEF2/ARFGAP1/SLC7A5/TARS1/HSP90B1/IARS1/NPM1/EXOSC10/CXXC1/GEMIN4/PDIA6/CALR/HSPA5/PSAT1/NOLC1/SRPRB/SEC11A/LSM1/XPOT/DCTN1	UCEC	TFRC
Deg_TFRC_UCEC.Rdata	HALLMARK_MITOTIC_SPINDLE	196	0.404215	1.92481	2.63578e-07	1.01376e-06	3.84163e-07	4261	tags=42%, list=30%, signal=30%	KIF2C/SAC3D1/BIRC5/DLGAP5/TUBA4A/AURKA/KIF15/NEK2/CENPF/ESPL1/CEP131/KIF4A/KIF22/CENPE/CCNB2/TOP2A/TPX2/LMNB1/KIF23/NDC80/BUB1/RACGAP1/ANLN/INCENP/PLK1/CDK1/CEP250/PIF1/RHOT2/ARHGAP4/CKAP5/TTK/PREX1/KATNB1/KATNA1/KPTN/UXT/DOCK2/FBXO5/EZR/ARFIP2/KIF11/PCNT/ECT2/KNTC1/KIF20B/TUBGCP2/MAP1S/LRPPRC/GEMIN4/MAP3K11/SEPTIN9/SMC1A/FLNB/DYNC1H1/FSCN1/LLGL1/ARHGDIA/CNTROB/MYO9B/MYH9/BCR/ARHGAP27/ATG4B/CEP72…	UCEC	TFRC
Deg_TFRC_UCEC.Rdata	HALLMARK_INFLAMMATORY_RESPONSE	178	0.373646	1.74829	7.99502e-06	2.85536e-05	1.08203e-05	3843	tags=40%, list=27%, signal=30%	MARCO/CCL20/ADM/CXCL9/CXCL10/CXCL11/OSM/BST2/LY6E/TNFAIP6/FPR1/ADRM1/CXCL8/IRF7/CCL5/ICAM1/IL1B/CD14/PTAFR/CCRL2/CSF3R/GNA15/LIF/IRF1/CCR7/LCK/CD40/IFITM1/CD48/CYBB/CXCR6/RTP4/SPHK1/MEFV/PVR/IL1A/NFKBIA/CSF1/CD82/EDN1/CLEC5A/IL18RAP/MYC/IL10RA/RGS16/CMKLR1/SELENOS/CSF3/TNFRSF1B/STAB1/IL18/PLAUR/SLC31A2/IRAK2/MET/SCARF1/C3AR1/CXCL6/MMP14/IL2RB/GCH1/AQP9/RHOG/TNFRSF9/ADORA2B/PIK3R5/PTGER4/GPR183/MS…	UCEC	TFRC
Deg_TFRC_UCEC.Rdata	HALLMARK_HYPOXIA	180	0.362403	1.70509	4.64557e-05	0.000154852	5.86808e-05	3485	tags=39%, list=24%, signal=30%	ADM/ENO1/EDN2/S100A4/TPI1/ALDOC/SLC2A1/DDIT4/GAPDH/ANGPTL4/PGK1/ENO2/HK2/PRDX5/NDRG1/GALK1/PFKP/MIF/LDHA/HMOX1/DDIT3/SLC2A5/MT2A/PPFIA4/PFKL/NOCT/GPI/ILVBL/TNFAIP3/FAM162A/SLC25A1/IER3/VEGFA/PPP1R15A/ALDOA/GRHPR/LOX/ANKZF1/STC2/SLC37A4/JMJD6/IGFBP3/GPC1/SAP30/HK1/PGM1/SDC4/CXCR4/ANXA2/EFNA1/HDLBP/GLRX/P4HA1/FBP1/HSPA5/PLAUR/BHLHE40/PFKFB3/MT1E/GYS1/TES/MYH9/PLIN2/CP/XPNPEP1/GCNT2/PDK1/ERO1A/PIM1/…	UCEC	TFRC
Deg_TFRC_UCEC.Rdata	HALLMARK_UV_RESPONSE_UP	149	0.373541	1.70586	0.000112143	0.000350448	0.000132801	3522	tags=46%, list=24%, signal=35%	CTSV/FEN1/IGFBP2/TUBA4A/H2AX/MRPL23/HLA-F/TFRC/TAP1/PSMC3/ENO2/ICAM1/GRPEL1/HMOX1/SPR/STIP1/PPIF/SQSTM1/BAK1/IRF1/TST/BMP2/FKBP4/RFC4/AP2S1/CCNE1/BID/ALAS1/UROD/DNAJA1/SLC25A4/POLR2H/RPN1/KLHDC3/ATP6V1F/PDAP1/ALDOA/CLTB/NFKBIA/MGAT1/STK25/BSG/DGAT1/CDC34/TARS1/SLC6A8/HYAL2/PPAT/CNP/DNAJB1/POLE3/EPCAM/SIGMAR1/CLCN2/KCNH2/COL2A1/DDX21/C4BPB/PARP2/FGF18/ACAA1/CXCL2/SOD2/MMP14/GCH1/CDK2/YKT6/CCND3	UCEC	TFRC
Deg_TFRC_UCEC.Rdata	HALLMARK_WNT_BETA_CATENIN_SIGNALING	40	-0.62463	-2.03017	0.000156584	0.000452111	0.000171326	1139	tags=25%, list=8%, signal=23%	AXIN2/HEY2/GNAI1/CCND2/PSEN2/PTCH1/TCF7/NKD1/DKK1/DKK4	UCEC	TFRC
Deg_TFRC_UCEC.Rdata	HALLMARK_P53_PATHWAY	191	0.344034	1.63585	0.00016276	0.000452111	0.000171326	4117	tags=45%, list=29%, signal=32%	H1-2/S100A4/DDIT4/TRIB3/H2AW/HRAS/TAP1/RPL36/PCNA/NDRG1/SDC1/DEF6/HMOX1/MAPKAPK3/DDIT3/IRAK1/LIF/RPS12/BAK1/BMP2/CEBPA/CTSD/RPL18/SLC3A2/ADA/KRT17/FAM162A/VAMP8/SPHK1/IER3/TRAFD1/NINJ1/ST14/IL1A/PPP1R15A/CASP1/GPX2/FDXR/TRIAP1/DCXR/CD82/EPHA2/HSPA4L/TRAF4/EPS8L2/TCN2/AEN/BAX/RGS16/PIDD1/S100A10/RACK1/IER5/LDHB/NUDT15/DNTTIP2/PLXNB2/STEAP3/MKNK2/SFN/XPC/UPP1/TM4SF1/HDAC3/HINT1/WRAP73/SEC61A1/OSGIN…	UCEC	TFRC
Deg_TFRC_UCEC.Rdata	HALLMARK_REACTIVE_OXYGEN_SPECIES_PATHWAY	47	0.533114	2.02015	0.00020962	0.00052405	0.000198588	2563	tags=49%, list=18%, signal=40%	NQO1/TXNRD1/PRDX1/CDKN2D/PFKP/GPX4/PRDX2/SOD1/FTL/TXN/G6PD/GSR/HMOX2/MGST1/NDUFA6/PRDX4/STK25/NDUFB4/SBNO2/NDUFS2/PTPA/GLRX/SELENOS	UCEC	TFRC
Deg_TFRC_UCEC.Rdata	HALLMARK_UV_RESPONSE_DN	144	-0.433941	-1.72047	0.000207285	0.00052405	0.000198588	3945	tags=41%, list=27%, signal=30%	WDR37/ARHGEF9/BMPR1A/NFIB/COL1A1/AGGF1/GRK5/INPP4B/SMAD3/BDNF/BCKDHB/IGF1R/GJA1/RASA2/TJP1/CDK13/ACVR2A/SDC2/LPAR1/NRP1/TGFBR2/NEK7/DMAC2L/MAP2K5/SCHIP1/NR1D2/CAV1/CELF2/PDGFRB/FYN/PTEN/ATXN1/DLC1/PRDM2/RUNX1/FBLN5/PTPN21/TGFBR3/PRKCA/APBB2/DAB2/ZMIZ1/SYNE1/SCN8A/AMPH/HAS2/RBPMS/TFPI/IRS1/AKT3/KIT/PMP22/EFEMP1/SNAI2/KCNMA1/MMP16/MAGI2/PTGFR/CACNA1A	UCEC	TFRC
Deg_TFRC_UCEC.Rdata	HALLMARK_FATTY_ACID_METABOLISM	141	0.369651	1.66221	0.000252173	0.000573121	0.000217183	2499	tags=32%, list=17%, signal=27%	ALDH3A1/NTHL1/IL4I1/H2AZ1/G0S2/CBR1/HSD17B10/ENO2/DHCR24/FASN/PSME1/IDH3B/ACADS/MIF/NCAPH2/LDHA/CBR3/ACAT2/ECHS1/UBE2L6/HSP90AA1/ADH1C/FH/UROD/MDH2/ECI1/PDHB/GCDH/LGALS1/ERP29/SMS/ALDOA/GRHPR/NSDHL/HSPH1/ODC1/PDHA1/TDO2/ME1/HMGCL/APEX1/ACADVL/MDH1/IDH1/S100A10	UCEC	TFRC
Deg_TFRC_UCEC.Rdata	HALLMARK_TNFA_SIGNALING_VIA_NFKB	194	0.329959	1.56989	0.000243696	0.000573121	0.000217183	2748	tags=29%, list=19%, signal=24%	CCL20/CXCL10/CXCL11/PLEK/G0S2/NFKBIE/CXCL3/TAP1/BCL2A1/SLC2A6/TNFAIP6/TNF/CCL5/ICAM1/IL1B/LAMB3/TNFAIP2/CCL4/CCRL2/LIF/SQSTM1/IRF1/PLAU/BMP2/TNIP1/TNFAIP3/SPHK1/ZC3H12A/TNIP2/CXCL1/IER3/NINJ1/F2RL1/VEGFA/IL1A/EHD1/PPP1R15A/NFKB2/CD80/NFKBIA/CSF1/YRDC/EDN1/MYC/SDC4/IFIT2/BIRC3/RELB/PHLDA2/EFNA1/STAT5A/DUSP5/IER5/IL18/PLAUR/HES1	UCEC	TFRC
Deg_TFRC_UCEC.Rdata	HALLMARK_ADIPOGENESIS	191	0.325529	1.54786	0.000647745	0.00140814	0.000533612	4049	tags=42%, list=28%, signal=31%	TALDO1/APOE/UQCRC1/ANGPTL4/CYC1/TKT/NDUFB7/NDUFAB1/COX8A/ACADS/RAB34/GPX4/GRPEL1/UQCRQ/ECHS1/ESRRA/SOD1/SLC25A10/UBC/TST/PFKL/SDHB/POR/UQCR10/NDUFS3/COX7B/MDH2/COX6A1/SLC25A1/CD151/FABP4/ESYT1/PREB/COQ9/ALDOA/SQOR/PIM3/VEGFB/UCK1/COQ5/IMMT/MRPL15/DGAT1/PGM1/ORM1/ME1/MIGA2/STAT5A/IDH1/ACLY/MCCC1/PRDX3/ATP5PO/ACO2/JAGN1/GHITM/COQ3/PFKFB3/CDKN2C/FAH/MTCH2/SUCLG1/ELOVL6/GPAT4/AIFM1/NMT1/PLIN2/IDH3G/C…	UCEC	TFRC
Deg_TFRC_UCEC.Rdata	HALLMARK_KRAS_SIGNALING_DN	122	-0.42816	-1.65641	0.00104581	0.00217876	0.000825636	1099	tags=23%, list=8%, signal=21%	CPEB3/MSH5/SHOX2/SYNPO/PRKN/TG/EDAR/TENM2/SPRR3/STAG3/KCND1/SLC12A3/TEX15/KCNQ2/SLC16A7/MYO15A/KCNMB1/EFHD1/KRT5/NRIP2/PTGFR/HTR1D/GDNF/NOS1/PKP1/ZBTB16/SMPX/WNT16	UCEC	TFRC
Deg_TFRC_UCEC.Rdata	HALLMARK_PEROXISOME	97	0.387537	1.67798	0.00161879	0.00311306	0.00117968	4326	tags=45%, list=30%, signal=32%	CRABP1/SCGB1A1/HRAS/SERPINA6/PRDX1/SLC27A2/TOP2A/TSPO/IDH2/PRDX5/DHCR24/SOD1/CRABP2/HSD3B7/FABP6/FDPS/SLC25A4/SLC25A19/FIS1/SLC35B2/MVP/FADS1/HMGCL/MSH2/IDH1/PEX5/CDK7/ACAA1/SOD2/RETSAT/CAT/ECI2/GSTK1/CTPS1/ACOT8/CEL/SMARCC1/DHRS3/PEX6/ECH1/CNBP/NUDT19/HSD17B4/ALDH1A1	UCEC	TFRC
Deg_TFRC_UCEC.Rdata	HALLMARK_MYOGENESIS	151	-0.405733	-1.61623	0.00159747	0.00311306	0.00117968	3330	tags=40%, list=23%, signal=31%	COX7A1/MYH3/AEBP1/MEF2A/COL15A1/DTNA/SPARC/HSPB8/IFRD1/REEP1/CLU/ADCY9/SCHIP1/KLF5/WWTR1/FOXO4/DENND2B/DMPK/SORBS3/MEF2D/VIPR1/GJA5/TGFB1/IGF1/MYOM1/SMTN/CAMK2B/APLNR/DES/MYLK/SOD3/PRNP/CTF1/RYR1/EPHB3/SSPN/FST/MEF2C/NCAM1/SGCD/LDB3/ADAM12/PPP1R3C/SPEG/PKIA/DMD/PSEN2/CACNA1H/CDH13/MYOM2/TNNT2/MYH11/FGF2/SORBS1/PTGIS/LAMA2/FHL1/GNAO1/APOD/NOS1/CD36	UCEC	TFRC
Deg_TFRC_UCEC.Rdata	HALLMARK_IL6_JAK_STAT3_SIGNALING	77	0.392534	1.62361	0.00440256	0.00815289	0.00308952	2884	tags=35%, list=20%, signal=28%	CXCL9/CXCL10/CXCL11/LTB/CXCL3/TNFRSF12A/TNF/IL1B/IL17RB/HMOX1/CD14/CSF3R/BAK1/IRF1/CSF2RB/CXCL1/STAT1/CSF1/IL1R2/CXCL13/CCR1/TYK2/TNFRSF1B/CD38/IL12RB1/IL3RA/IL2RA	UCEC	TFRC
Deg_TFRC_UCEC.Rdata	HALLMARK_APOPTOSIS	156	0.320832	1.46987	0.00537757	0.0096028	0.00363896	1693	tags=22%, list=12%, signal=20%	CCNA1/KRT18/HMGB2/GPX1/TAP1/TNFRSF12A/ENO2/TOP2A/TSPO/PRF1/TNF/IL1B/GPX4/HMOX1/CD14/SOD1/DDIT3/GNA15/SQSTM1/IRF1/BMP2/ANXA1/RHOT2/BID/HSPB1/DNAJA1/GSR/EBP/BRCA1/BCAP31/IER3/GSTM1/IL1A/CASP1/FDXR	UCEC	TFRC
Deg_TFRC_UCEC.Rdata	HALLMARK_XENOBIOTIC_METABOLISM	165	0.312893	1.45328	0.00577265	0.00995285	0.00377161	3665	tags=38%, list=25%, signal=29%	AKR1C2/AKR1C3/ALDH3A1/HES6/NQO1/APOE/SHMT2/BLVRB/LONP1/CES1/CBR1/PYCR1/SERPINA6/PSMB10/AHCY/PGD/TMEM176B/HMOX1/MT2A/POR/KARS1/ALAS1/ADH1C/GSR/GSTO1/NINJ1/DDAH2/SPINT2/ACP2/GSS/DCXR/HGFAC/EPHA2/IRF8/MTHFD1/TDO2/SMOX/SLC35B1/SERTAD1/IDH1/GART/TKFC/ASL/FBP1/ACO2/TMEM97/UPP1/FAH/JUP/ADH5/ABCC3/ACP1/NMT1/PAPSS2/GCNT2/GCH1/AQP9/CYFIP2/BCAR1/SLC6A12/RETSAT/CAT/CDA	UCEC	TFRC
Deg_TFRC_UCEC.Rdata	HALLMARK_CHOLESTEROL_HOMEOSTASIS	71	0.349814	1.42991	0.0259894	0.0433156	0.0164143	2973	tags=37%, list=21%, signal=29%	ALDOC/TRIB3/TNFRSF12A/FASN/ACAT2/FBXO6/PCYT2/FADS2/CYP51A1/TM7SF2/MVD/ETHE1/EBP/FDPS/ACTG1/NSDHL/S100A11/SCD/SEMA3B/TMEM97/PLAUR/FDFT1/LGMN/ABCA2/LSS/PMVK	UCEC	TFRC
Deg_TFRC_UCEC.Rdata	HALLMARK_HEDGEHOG_SIGNALING	31	-0.507259	-1.55141	0.0349468	0.0563658	0.0213597	3803	tags=45%, list=26%, signal=33%	UNC5C/NF1/NRP2/DPYSL2/ETS2/L1CAM/NRP1/CDK6/AMOT/HEY2/CDK5R1/CRMP1/PTCH1/GLI1	UCEC	TFRC
Deg_TFRC_UCEC.Rdata	HALLMARK_APICAL_JUNCTION	174	-0.327396	-1.32553	0.0378096	0.0590776	0.0223873	2514	tags=24%, list=17%, signal=20%	B4GALT1/PARVA/CTNND1/TIAL1/TNFRSF11B/PTEN/CDH11/SORBS3/LAYN/MPZL2/ACTG2/CDH6/FLNC/EGFR/CD34/JAM3/IRS1/AKT3/CLDN6/COL9A1/NLGN2/TMEM8B/ITGA10/GNAI1/MYL9/SPEG/SGCE/NEXN/CNTN1/PPP2R2C/NRXN2/NFASC/NLGN3/ADAMTS5/CADM3/WNK4/DSC3/CLDN11/NEGR1/ADAM23/CDSN/KRT31	UCEC	TFRC
Deg_TFRC_UCEC.Rdata	HALLMARK_APICAL_SURFACE	38	-0.446605	-1.44451	0.0642055	0.097281	0.0368644	1064	tags=21%, list=7%, signal=20%	TMEM8B/GAS1/GATA3/NTNG1/IL2RG/MDGA1/SRPX/SCUBE1	UCEC	TFRC
Deg_TFRC_UCEC.Rdata	HALLMARK_ESTROGEN_RESPONSE_LATE	188	0.259837	1.2327	0.0698266	0.102686	0.0389126	3072	tags=30%, list=21%, signal=24%	CDC20/CYP4F11/CCNA1/KIF20A/BLVRB/PKP3/KRT19/BATF/GINS2/ASS1/SLC27A2/S100A9/TOP2A/IDH2/GALE/GJB3/IL17RB/XRCC3/NXT1/AGR2/TNNC1/CLIC3/PPIF/GFUS/CDC6/TST/FKBP4/TJP3/TFF3/KCNK5/NAB2/PLK4/PTPN6/ST14/SNX10/COX6C/DCXR/MICB/HSPA4L/SLC2A8/FGFR3/SLC7A5/BAG1/STIL/GLA/LLGL2/SCUBE2/CKB/SEMA3B/ITPK1/SFN/FDFT1/FLNB/KLK10/TFF1/CDH1/ALDH3B1	UCEC	TFRC
Deg_TFRC_UCEC.Rdata	HALLMARK_PI3K_AKT_MTOR_SIGNALING	100	0.284556	1.23283	0.0844595	0.120656	0.0457224	4607	tags=47%, list=32%, signal=32%	E2F1/SLC2A1/TRIB3/HRAS/DDIT3/TRAF2/SQSTM1/PPP1CA/CDK4/LCK/CDK1/CFL1/RPS6KA1/ECSIT/ARPC3/AP2M1/PIK3R3/CXCR4/HSP90B1/GRK2/NFKBIB/AKT1/PIN1/CALR/MKNK2/PITX2/SFN/ARHGDIA/ARF1/SLA/PDK1/CDK2/PRKCB/MAP2K3/PLCG1/CLTC/PRKAG1/PFN1/DAPP1/CDKN1A/MAPKAP1/GRB2/PTPN11/PAK4/ACACA/VAV3/STAT2	UCEC	TFRC
Deg_TFRC_UCEC.Rdata	HALLMARK_KRAS_SIGNALING_UP	187	-0.302355	-1.2318	0.091623	0.127254	0.0482227	1880	tags=23%, list=13%, signal=20%	PTCD2/WNT7A/SCG5/HSD11B1/CCSER2/MPZL2/ALDH1A3/CPE/IL33/PCSK1N/SPARCL1/RBM4/ADGRL4/ANKH/PRRX1/TMEM158/PCP4/RELN/TFPI/SATB1/SCN1B/ADGRA2/KIF5C/TSPAN7/SNAP25/PRDM1/SOX9/ALDH1A2/CCND2/IL2RG/PEG3/TNNT2/FGF9/ITGBL1/HOXD11/ETV1/NAP1L2/SERPINA3/APOD/GABRA3/IGF2/SNAP91/TPH1	UCEC	TFRC
Deg_TFRC_UCEC.Rdata	HALLMARK_PANCREAS_BETA_CELLS	22	-0.495008	-1.3852	0.100548	0.130208	0.0493421	2027	tags=41%, list=14%, signal=35%	ELP4/PAX6/LMO2/FOXA2/FOXO1/AKT3/STXBP1/PAK3/DCX	UCEC	TFRC
Deg_TFRC_UCEC.Rdata	HALLMARK_NOTCH_SIGNALING	32	-0.448123	-1.38433	0.101161	0.130208	0.0493421	1718	tags=25%, list=12%, signal=22%	MAML2/FZD1/PRKCA/DTX1/TCF7L2/PSEN2/WNT5A/HEYL	UCEC	TFRC
Deg_TFRC_UCEC.Rdata	HALLMARK_EPITHELIAL_MESENCHYMAL_TRANSITION	195	-0.297825	-1.21634	0.101562	0.130208	0.0493421	2702	tags=28%, list=19%, signal=23%	BASP1/MMP2/WIPF1/ACTA2/AREG/IL15/TNFRSF11B/PDGFRB/CALD1/MATN3/CDH11/SFRP1/PMEPA1/DPYSL3/COL5A1/FBLN5/MATN2/SNTB1/CDH6/TGFB1/TGFBR3/GLIPR1/MGP/ELN/DAB2/VEGFC/MYLK/BGN/ABI3BP/PRRX1/NT5E/SGCD/ADAM12/GAS1/PMP22/MYL9/GREM1/EDIL3/DCN/FMOD/SFRP4/GEM/ECM1/SLIT3/SNAI2/WNT5A/FGF2/TIMP3/CXCL12/ECM2/LAMA2/LRRC15/DKK1/SPOCK1	UCEC	TFRC
Deg_TFRC_UCEC.Rdata	HALLMARK_COMPLEMENT	176	0.239476	1.11665	0.148305	0.185381	0.0702498	3860	tags=32%, list=27%, signal=24%	MMP12/GZMB/C1QA/MT3/CTSV/PLEK/PCSK9/S100A9/PPP4C/IRF7/CCL5/ERAP2/LAP3/IRF1/CTSL/C1QC/PSMB9/CTSD/LCK/APOC1/TNFAIP3/CXCL1/EHD1/CASP1/ITGAM/MSRB1/GNB2/CTSS/CR2/ME1/ANG/S100A13/GZMK/STX4/DUSP5/MMP15/HSPA5/PLAUR/GZMA/RCE1/LGMN/C4BPB/CASP7/CP/MMP14/XPNPEP1/LTA4H/RHOG/PIM1/FCER1G/C3/PIK3R5/CDA/CASP3/CTSC/RASGRP1/COL4A2	UCEC	TFRC
Deg_TFRC_UCEC.Rdata	HALLMARK_SPERMATOGENESIS	84	0.254227	1.07157	0.29582	0.360756	0.136708	1584	tags=21%, list=11%, signal=19%	ALOX15/KIF2C/CCNA1/TALDO1/AURKA/NEK2/CCNB2/RPL39L/BUB1/SLC2A5/TEKT2/RFC4/CDK1/CDKN3/PCSK4/TTK/EZH2/GSTM3	UCEC	TFRC
Deg_TFRC_UCEC.Rdata	HALLMARK_BILE_ACID_METABOLISM	91	-0.273987	-1.0146	0.425899	0.507023	0.192135	2154	tags=22%, list=15%, signal=19%	ATXN1/MLYCD/ABCD2/DIO2/CYP39A1/ALDH8A1/BMP6/SLC23A2/AR/PIPOX/CYP7B1/NEDD4/ACSL5/SLCO1A2/CH25H/AMACR/ABCA6/ABCA9/ABCA8/SULT1B1	UCEC	TFRC
Deg_TFRC_UCEC.Rdata	HALLMARK_COAGULATION	106	0.231683	1.00573	0.44523	0.517709	0.196184	2566	tags=22%, list=18%, signal=18%	MMP9/MMP3/C1QA/CTSV/MMP10/PLEK/MMP7/COMP/F12/PLAU/ANXA1/MMP1/APOC1/CFD/GNB2/PEF1/WDR1/SH2B2/MST1/ANG/S100A13/CRIP2/MMP15	UCEC	TFRC
Deg_TFRC_UCEC.Rdata	HALLMARK_TGF_BETA_SIGNALING	53	-0.279043	-0.951876	0.520866	0.591893	0.224296	5553	tags=57%, list=39%, signal=35%	SMAD7/CDKN1C/APC/ID2/KLF10/ID3/TGFBR1/HIPK2/UBE2D3/TRIM33/FNTA/ACVR1/SERPINE1/FKBP1A/NCOR2/BMPR1A/SMAD3/TJP1/THBS1/SMAD1/PPM1A/SKIL/XIAP/WWTR1/ENG/LEFTY2/SKI/PMEPA1/TGFB1/BMPR2	UCEC	TFRC
Deg_TFRC_UCEC.Rdata	HALLMARK_ANGIOGENESIS	31	-0.30369	-0.928812	0.553512	0.615013	0.233058	1837	tags=19%, list=13%, signal=17%	THBD/PDGFA/KCNJ8/CCND2/SLCO2A1/LPL	UCEC	TFRC
Deg_TFRC_UCEC.Rdata	HALLMARK_IL2_STAT5_SIGNALING	188	0.196637	0.932872	0.677824	0.736766	0.279195	2941	tags=25%, list=20%, signal=20%	CXCL10/SPP1/SLC29A2/LTB/BATF/CAPG/HK2/AHCY/PNP/NDRG1/GPX4/TNFRSF4/GALM/LIF/TNFRSF18/CDC6/BMP2/COCH/CD48/CCNE1/DRC1/GSTO1/IRF4/GBP4/CD86/SYNGR2/CSF1/RNH1/PDCD2L/IRF8/IL1R2/MYC/ODC1/IL10RA/RGS16/ITGAE/TNFRSF1B/P4HA1/CYFIP1/IL3RA/NCS1/CST7/BHLHE40/IL2RA/UMPS/LRIG1/PUS1	UCEC	TFRC
Deg_TFRC_UCEC.Rdata	HALLMARK_ANDROGEN_RESPONSE	98	-0.219445	-0.824401	0.804565	0.85592	0.324349	3811	tags=31%, list=26%, signal=23%	CDC14B/SPCS3/INPP4B/ARID5B/TSC22D1/HERC3/ABHD2/HOMER2/APPBP2/H1-0/PLPP1/B4GALT1/GPD1L/FKBP5/PIAS1/SRP19/PMEPA1/CDK6/ALDH1A3/PTPN21/SLC26A2/SELENOP/ZMIZ1/ELL2/ANKH/ELK4/MAF/LIFR/AZGP1/STEAP4	UCEC	TFRC
Deg_TFRC_UCEC.Rdata	HALLMARK_ESTROGEN_RESPONSE_EARLY	192	-0.185399	-0.755555	0.964613	0.998684	0.378449	3037	tags=22%, list=21%, signal=18%	SNX24/HSPB8/TOB1/SLC22A5/REEP1/MUC1/FARP1/ADCY9/FCMR/AFF1/B4GALT1/AREG/EGR3/FKBP5/TIAM1/IL6ST/CHPT1/DLC1/PLAAT3/SLC7A2/THSD4/GFRA1/GREB1/SLC1A1/AR/SLC26A2/MPPED2/DYNLT3/OLFML3/ABAT/BCL11B/OLFM1/OPN3/BCL2/PGR/PDZK1/RHOBTB3/CXCL12/SLC24A3/RET/PDLIM3/NPY1R/CYP26B1	UCEC	TFRC
Deg_TFRC_UCEC.Rdata	HALLMARK_PROTEIN_SECRETION	94	0.151562	0.650335	0.996678	0.998684	0.378449	3868	tags=23%, list=27%, signal=17%	KRT18/BNIP3/SOD1/AP2S1/COPE/COPB1/CLTA/AP2M1/ERGIC3/GLA/CD63/ZW10/RER1/ARF1/SCRN1/YKT6/SNX2/ATP6V1H/RAB9A/CTSC/CLTC/PPT1	UCEC	TFRC
Deg_TFRC_UCEC.Rdata	HALLMARK_HEME_METABOLISM	172	-0.150786	-0.607999	0.998684	0.998684	0.378449	3000	tags=17%, list=21%, signal=14%	BTG2/H1-0/MOSPD1/TMCC2/NEK7/VEZF1/KLF3/SLC30A1/SYNJ1/ATP6V0A1/MARK3/FOXJ2/ASNS/LMO2/NUDT4/ALDH6A1/MPP1/ELL2/PSMD9/ACKR1/TNS1/SNCA/FN3K/TSPAN5/SPTB/TAL1/ABCG2/TRIM58/SLC30A10	UCEC	TFRC
Deg_TOP2A_ccRCC.Rdata	HALLMARK_G2M_CHECKPOINT	196	0.758281	2.29268	1e-10	2.5e-09	1.26316e-09	1170	tags=38%, list=8%, signal=36%	UBE2C/MYBL2/TPX2/CDC20/BIRC5/MKI67/TTK/TROAP/AURKB/BUB1/TOP2A/CCNB2/KIF2C/HMMR/NEK2/CENPF/EFNA5/PTTG1/EXO1/KIF4A/PBK/SLC7A5/POLQ/CDK1/KIF15/KIF23/CDC45/CENPE/CDKN3/CCNA2/RAD54L/KIF11/AURKA/KNL1/CCNF/CKS2/E2F2/CDC6/ORC6/NDC80/GINS2/PLK1/STIL/E2F1/MAD2L1/CDC25A/ESPL1/LMNB1/UBE2S/CHEK1/PLK4/RACGAP1/MT2A/KPNA2/HMGA1/HMGB3/MCM2/TRAIP/SLC7A1/EZH2/H2AX/FBXO5/JPT1/CDC7/CHAF1A/TACC3/BRCA2/DBF4/ATF5/KIF20B…	ccRCC	TOP2A
Deg_TOP2A_ccRCC.Rdata	HALLMARK_E2F_TARGETS	198	0.735844	2.22585	1e-10	2.5e-09	1.26316e-09	1230	tags=37%, list=9%, signal=35%	MYBL2/CDC20/BIRC5/RRM2/DEPDC1/KIF18B/MKI67/DLGAP5/AURKB/TOP2A/CCNB2/KIF2C/HMMR/BUB1B/MELK/PTTG1/CDCA3/KIF4A/CDCA8/SPC24/CDK1/TK1/CENPE/CDKN3/ASF1B/AURKA/CKS2/UBE2T/TRIP13/CENPM/ORC6/PLK1/MAD2L1/TCF19/CDC25A/ESPL1/GINS1/CCNE1/LMNB1/E2F8/DIAPH3/UBE2S/RAD51AP1/SPAG5/MCM4/CHEK1/PLK4/RACGAP1/ATAD2/KPNA2/GINS4/BRCA1/HMGA1/HMGB3/MCM2/MTHFD2/EZH2/HELLS/H2AX/JPT1/MXD3/TACC3/TIMELESS/BRCA2/TFRC/STMN1/NME1/…	ccRCC	TOP2A
Deg_TOP2A_ccRCC.Rdata	HALLMARK_ALLOGRAFT_REJECTION	179	0.640857	1.934	1.71164e-09	2.13955e-08	1.08104e-08	2140	tags=46%, list=15%, signal=40%	IL6/EREG/F2/CXCL13/LIF/CCL13/ACHE/MMP9/IL2RA/CD8B/IL1B/CXCL9/CD80/CD8A/CXCR3/STAT1/FASLG/BCAT1/BRCA1/CCL5/GZMB/HLA-G/CCR1/GCNT1/SOCS1/ICAM1/RIPK2/IRF4/SIT1/IL2RB/IL10/GZMA/CCR5/INHBA/NME1/C2/HLA-DOB/TGFB1/IL2RG/TIMP1/SRGN/TAP1/CRTAM/WAS/PSMB10/CCL4/IL12RB1/WARS1/CD7/CD3D/ELF4/SPI1/CD3E/TNF/CD2/CD86/DEGS1/CDKN2A/MAP4K1/CSF1/BCL3/EIF5A/FYB1/LY75/CD74/LCK/PRF1/CD3G/ITGAL/IL27RA/TLR6/GBP2/CAPG/HLA-DO…	ccRCC	TOP2A
Deg_TOP2A_ccRCC.Rdata	HALLMARK_EPITHELIAL_MESENCHYMAL_TRANSITION	195	0.630786	1.9097	1.64648e-09	2.13955e-08	1.08104e-08	2192	tags=45%, list=15%, signal=38%	CXCL8/IL6/COL7A1/APLP1/TFPI2/PTX3/MXRA5/PLAUR/PTHLH/SERPINE1/CXCL6/TGFBI/LOXL2/GREM1/FN1/CD44/THBS2/CXCL1/COL5A1/PLOD2/BASP1/SPOCK1/WNT5A/COL11A1/ADAM12/DPYSL3/QSOX1/FBN2/OXTR/LOX/TGM2/SPP1/MATN3/CTHRC1/LAMA3/MEST/ITGB3/SLC6A8/SERPINE2/FBLN1/CALU/MMP1/LOXL1/ITGA5/CADM1/COL8A2/LAMC2/LGALS1/INHBA/NT5E/TGFB1/TIMP1/AREG/PFN2/EMP3/PVR/LRP1/FMOD/ECM1/FSTL1/PLOD3/VCAN/SGCD/DST/TNC/COL6A2/BMP1/DCN/COL16A…	ccRCC	TOP2A
Deg_TOP2A_ccRCC.Rdata	HALLMARK_TNFA_SIGNALING_VIA_NFKB	192	0.630506	1.90581	2.79389e-09	2.79389e-08	1.41165e-08	2168	tags=41%, list=15%, signal=35%	IL6/F3/PTX3/CXCL3/LIF/GFPT2/FOSL1/LAMB3/BCL2A1/PLAUR/G0S2/SERPINE1/SLC16A6/CXCL6/TNFRSF9/PTGS2/CCL20/IRS2/CD44/CXCL1/NAMPT/PLAU/IL1B/SPHK1/CD80/DUSP2/DUSP5/SOCS3/CCL5/SLC2A3/CXCL2/B4GALT1/ICAM1/RIPK2/MXD1/PLEK/ATF3/DUSP4/TRIB1/IRF1/INHBA/IER3/GPR183/CXCL10/OLR1/CEBPB/AREG/TAP1/CCL4/NR4A3/LITAF/TIPARP/BTG3/NR4A2/TNFSF9/TNF/HBEGF/B4GALT5/IL15RA/DRAM1/SLC2A6/CSF1/BCL3/TNC/SQSTM1/TUBB2A/SERPINB8/BHLH…	ccRCC	TOP2A
Deg_TOP2A_ccRCC.Rdata	HALLMARK_INFLAMMATORY_RESPONSE	178	0.610425	1.84107	9.41918e-08	7.84932e-07	3.96597e-07	2279	tags=43%, list=16%, signal=36%	CXCL8/IL6/EREG/MARCO/AQP9/F3/PDPN/OSM/LIF/DCBLD2/PLAUR/SERPINE1/CXCL6/TNFRSF9/CCL20/ADORA2B/NAMPT/HAS2/CD82/IL1B/CXCL9/SPHK1/NOD2/CCL5/SLC7A2/SLC7A1/C5AR1/CD70/ITGB3/ICAM1/RIPK2/MXD1/P2RY2/CSF3R/ITGA5/IL2RB/IL10/IRF1/INHBA/PTGER2/GPR183/CXCL10/OLR1/TIMP1/FPR1/GNA15/MEFV/EMP3/PVR/PTAFR/TNFSF9/GPR132/HBEGF/IL15RA/CSF1/TPBG/OSMR/CLEC5A/MET/MMP14/LCK/RTP4/GCH1/LCP2/CD69/TAPBP/LAMP3/MSR1/LYN/AXL/ADGRE…	ccRCC	TOP2A
Deg_TOP2A_ccRCC.Rdata	HALLMARK_MTORC1_SIGNALING	198	0.59521	1.80045	1.20842e-07	8.63154e-07	4.3612e-07	3707	tags=52%, list=26%, signal=39%	RRM2/BUB1/MLLT11/PSAT1/SLC7A5/AURKA/CCNF/HK2/TRIB3/PLK1/PLOD2/CDC25A/NAMPT/MCM4/DHCR24/IFI30/BCAT1/ELOVL6/MCM2/G6PD/SLC7A11/MTHFD2/SLC2A3/TXNRD1/SLC6A6/SCD/SLC2A1/TFRC/ERO1A/IDH1/ME1/WARS1/SYTL2/DHFR/PHGDH/GBE1/GLA/HSPA5/NUPR1/INSIG1/CTSC/POLR3G/ALDOA/FADS1/SQSTM1/GAPDH/PSMD14/BHLHE40/YKT6/TUBG1/ACACA/FADS2/SLC1A5/PSPH/SERPINH1/IGFBP5/SORD/ATP2A2/HSPE1/SQLE/EDEM1/CALR/DDIT3/TUBA4A/EIF2S2/CORO1A/P…	ccRCC	TOP2A
Deg_TOP2A_ccRCC.Rdata	HALLMARK_INTERFERON_GAMMA_RESPONSE	196	0.572961	1.73236	1.45842e-06	9.11511e-06	4.60553e-06	3548	tags=57%, list=25%, signal=43%	IL6/PTGS2/NAMPT/SLAMF7/CXCL9/C1R/IFI30/STAT1/MT2A/RBCK1/SOCS3/CFB/CD38/CCL5/LGALS3BP/HLA-G/MTHFD2/FCGR1A/ZBP1/SOCS1/ICAM1/RIPK2/C1S/ST3GAL5/IRF4/CFH/IL2RB/GZMA/IRF1/OASL/CXCL10/PSMB9/FPR1/TAP1/PSMB10/MX2/WARS1/PSME2/CD274/ITGB7/KLRK1/LAP3/XCL1/IL15RA/BATF2/CD86/SAMD9L/HELZ2/UPP1/EPSTI1/ISG20/OAS3/CD74/SECTM1/CASP3/RSAD2/PIM1/IFI35/RTP4/GCH1/LCP2/CD69/TAPBP/TRAFD1/PSMB2/PTPN6/UBE2L6/TNFAIP2/PARP14…	ccRCC	TOP2A
Deg_TOP2A_ccRCC.Rdata	HALLMARK_COMPLEMENT	182	0.566467	1.71166	1.68932e-05	8.72636e-05	4.40911e-05	2169	tags=38%, list=15%, signal=33%	MMP12/IL6/TFPI2/F3/F2/PLAUR/KCNIP3/SERPINE1/SERPINA1/FN1/ACTN2/CXCL1/KIF2A/PHEX/CP/C1R/DUSP5/F10/CFB/CCL5/CTSB/APOC1/GZMB/ITIH1/CTSV/C1S/CR1/PLEK/S100A9/GZMK/CFH/SRC/GZMA/IRF1/C2/FCER1G/OLR1/DGKG/ME1/TIMP1/CEBPB/PSMB9/CTSD/C1QC/WAS/LGALS3/CTSL/LRP1/APOBEC3G/C1QA/HSPA5/LAP3/PLA2G7/CTSC/MMP14/ITGAM/LCK/C9/CDK5R1/CASP3/KYNU/PIM1/GRB2/PCLO/LCP2/LYN/APOBEC3F/CASP9/TNFAIP3/DPP4	ccRCC	TOP2A
Deg_TOP2A_ccRCC.Rdata	HALLMARK_MITOTIC_SPINDLE	196	0.550873	1.66558	1.74527e-05	8.72636e-05	4.40911e-05	2340	tags=24%, list=16%, signal=21%	ANLN/TPX2/BIRC5/TTK/DLGAP5/BUB1/TOP2A/CCNB2/KIF2C/NEK2/CENPF/KIF4A/CDK1/KIF15/KIF23/CENPE/KIF11/AURKA/NDC80/PLK1/ESPL1/LMNB1/ECT2/PIF1/RACGAP1/FBXO5/RHOF/BRCA2/KIF20B/SMC4/SYNPO/KNTC1/FGD6/CEP250/INCENP/DST/CLIP1/DOCK2/KIF22/STAU1/SEPTIN9/KIF3C/MYO9B/PXN/MID1IP1/TUBA4A/BCAR1/SAC3D1	ccRCC	TOP2A
Deg_TOP2A_ccRCC.Rdata	HALLMARK_GLYCOLYSIS	183	0.553284	1.67204	5.49039e-05	0.000249563	0.000126095	3547	tags=43%, list=25%, signal=33%	KIF20A/DEPDC1/HMMR/CDK1/AURKA/TGFBI/HK2/B3GNT3/KDELR3/ADORA2B/IRS2/CD44/KIF2A/COL5A1/PLOD2/QSOX1/DPYSL4/RBCK1/G6PD/B3GAT1/PYGB/B4GALT1/STMN1/IER3/ERO1A/NT5E/SDC3/IDH1/ME1/PMM2/TALDO1/GAL3ST1/HSPA5/GUSB/CHPF/CHPF2/TPBG/VCAN/ALDOA/MET/ISG20/DCN/FUT8/HOMER1/ME2/ELF3/GPC1/ENO2/P4HA2/GYS1/B4GALT4/SLC16A3/ALG1/SPAG4/TGFA/MDH2/CLDN3/FKBP4/TPST1/GLRX/PLOD1/COPB2/PYGL/GNPDA1/AGRN/GMPPA/STC2/CASP6/B4GALT7/…	ccRCC	TOP2A
Deg_TOP2A_ccRCC.Rdata	HALLMARK_ESTROGEN_RESPONSE_LATE	172	0.529046	1.59394	0.000196992	0.0008208	0.00041472	2117	tags=35%, list=15%, signal=30%	PKP3/TFPI2/KIF20A/CDC20/TOP2A/SFN/SLC7A5/KRT19/PTGES/MDK/CYP4F11/DNAJC12/CDC6/SERPINA1/GINS2/CD44/STIL/HOMER2/PLK4/DUSP2/IGSF1/PPIF/CCN5/TPD52L1/CPE/MEST/S100A9/SLC24A3/CA12/UGDH/LAMC2/DLG5/OPN3/PERP/BATF/AREG/SEMA3B/ST14/FAM102A/GLA/BTG3/SLC16A1/XRCC3/ANXA9/MYB/TPBG/MICB/SNX10/FABP5/ISG20/MAPK13/FRK/SCARB1/PAPSS2/RAPGEFL1/CDH1/NBL1/PTPN6/OLFM1/SORD	ccRCC	TOP2A
Deg_TOP2A_ccRCC.Rdata	HALLMARK_IL6_JAK_STAT3_SIGNALING	79	0.623098	1.74999	0.000218766	0.000841407	0.000425132	2362	tags=46%, list=17%, signal=38%	IL6/INHBE/CXCL13/CXCL3/IL1R2/IL2RA/CD44/CXCL1/IL1B/CXCL9/STAT1/SOCS3/CD38/CCR1/ITGB3/SOCS1/CSF3R/IRF1/CXCL10/TGFB1/IL2RG/IL12RB1/TNF/IL15RA/CSF1/OSMR/BAK1/PIM1/GRB2/HMOX1/TNFRSF12A/IL17RB/CD14/ACVR1B/STAT2/MAP3K8	ccRCC	TOP2A
Deg_TOP2A_ccRCC.Rdata	HALLMARK_HYPOXIA	186	0.525888	1.5897	0.000364825	0.00130295	0.000658331	2423	tags=29%, list=17%, signal=24%	IGFBP1/IL6/F3/PLAUR/SERPINE1/TGFBI/HK2/KDELR3/ADORA2B/IRS2/COL5A1/TMEM45A/CP/DPYSL4/LOX/MT2A/TGM2/CCN5/SLC2A3/PRKCA/SLC6A6/ATF3/CA12/TPST2/SLC2A1/ANXA2/IER3/ERO1A/SDC3/MT1E/ENO3/TIPARP/GBE1/DTNA/HSPA5/PLAC8/TPBG/ALDOA/ISG20/DCN/GAPDH/BHLHE40/SCARB1/PIM1/GAA/GPC1/ENO2/HMOX1/TNFAIP3/DDIT3/P4HA2/AMPD3/GYS1/NFIL3	ccRCC	TOP2A
Deg_TOP2A_ccRCC.Rdata	HALLMARK_SPERMATOGENESIS	80	0.590568	1.66141	0.000920917	0.00292576	0.00147828	1609	tags=26%, list=11%, signal=23%	TTK/GAD1/BUB1/CCNB2/KIF2C/NEK2/SCG5/CDK1/CDKN3/AURKA/NCAPH/CLGN/YBX2/EZH2/GRM8/DBF4/CFTR/TALDO1/RFC4/DCC/DMC1	ccRCC	TOP2A
Deg_TOP2A_ccRCC.Rdata	HALLMARK_INTERFERON_ALPHA_RESPONSE	96	0.579851	1.65881	0.000936242	0.00292576	0.00147828	4557	tags=71%, list=32%, signal=48%	IFI30/LGALS3BP/RIPK2/C1S/IRF1/OASL/CXCL10/PSMB9/TAP1/WARS1/PSME2/LAP3/BATF2/SAMD9L/CSF1/HELZ2/EPSTI1/ISG20/CD74/GBP2/RSAD2/IFI35/RTP4/SAMD9/LAMP3/PARP9/TRAFD1/UBE2L6/CNP/PARP14/GBP4/PSMB8/HLA-C/STAT2/IFI27/NMI/OAS1/NUB1/TRIM14/BST2/IFIT3/CASP8/CCRL2/SELL/TRIM21/IFIT2/GMPR/IL15/CD47/ISG15/CXCL11/SP110/TENT5A/UBA7/MOV10/PARP12/DHX58/PSME1/TMEM140/USP18/OGFR/MX1/EIF2AK2/IFIH1/IL4R/TRIM26/CMPK2/B2M	ccRCC	TOP2A
Deg_TOP2A_ccRCC.Rdata	HALLMARK_APOPTOSIS	154	0.499495	1.49052	0.00342194	0.0100645	0.00508523	2230	tags=29%, list=16%, signal=25%	IL6/EREG/F2/TOP2A/PMAIP1/CD44/IL1B/FASLG/BRCA1/CD38/ATF3/IRF1/IER3/AIFM3/LEF1/CDC25B/TIMP1/TAP1/GNA15/SLC20A1/LGALS3/BTG3/TNF/CD2/PLPPR4/ISG20/DCN/SQSTM1/PRF1/CASP3/CDK2/HSPB1/IGFBP6/GCH1/BCL2L1/CD69/SAT1/ENO2/HMOX1/CASP9/SOD2/TNFRSF12A/BAX/CD14/DDIT3	ccRCC	TOP2A
Deg_TOP2A_ccRCC.Rdata	HALLMARK_ADIPOGENESIS	190	-0.316704	-1.36707	0.00379441	0.01054	0.00532549	1398	tags=26%, list=10%, signal=24%	HADH/PHYH/DBT/IFNGR1/PPP1R15B/RNF11/DNAJB9/TST/ESRRA/MGST3/ALDH2/GPX3/MIGA2/CCNG2/CRAT/CHCHD10/HIBCH/UCK1/GPHN/STOM/CD302/CAT/EPHX2/ACADM/PIM3/MYLK/SOWAHC/MTARC2/ACAA2/CAVIN1/NKIRAS1/PPARG/COL15A1/FZD4/LIFR/LTC4S/ACADL/ITGA7/ANGPT1/LIPE/LPL/OMD/CD36/CAVIN2/PTGER3/SPARCL1/ENPP2/CYP4B1/FABP4	ccRCC	TOP2A
Deg_TOP2A_ccRCC.Rdata	HALLMARK_COAGULATION	112	0.534695	1.55856	0.00417138	0.0109773	0.00554643	1756	tags=33%, list=12%, signal=29%	TF/TFPI2/FGA/F3/F2/SERPINE1/MMP9/SERPINA1/MMP7/FN1/PLAU/C1R/F10/CFB/CTSB/APOC1/ITIH1/ITGB3/CTSV/C1S/PLEK/MMP1/CFH/F12/C2/OLR1/TIMP1/THBD/GDA/LRP1/C1QA/CTSK/FGG/BMP1/MMP14/PROC/C9	ccRCC	TOP2A
Deg_TOP2A_ccRCC.Rdata	HALLMARK_MYC_TARGETS_V2	56	0.574235	1.56606	0.0113794	0.0284484	0.014374	3602	tags=52%, list=25%, signal=39%	HK2/PLK1/MCM4/PLK4/DUSP2/SLC19A1/PUS1/RRP12/TCOF1/SORD/HSPE1/MCM5/SRM/MYBBP1A/NOP56/CDK4/AIMP2/NIP7/PPAN/GNL3/HSPD1/TBRG4/DCTPP1/CBX3/RRP9/NOP16/SLC29A2/NOLC1/TMEM97	ccRCC	TOP2A
Deg_TOP2A_ccRCC.Rdata	HALLMARK_MYC_TARGETS_V1	200	0.457298	1.38363	0.0119532	0.0284599	0.0143798	5469	tags=55%, list=39%, signal=34%	CDC20/CDC45/CCNA2/MAD2L1/MCM4/KPNA2/MCM2/NME1/MCM6/PCNA/TYMS/XPOT/RFC4/CAD/PSMD14/CDK2/MCM7/PABPC1/PRPS2/PSMB2/HSPE1/MCM5/SRM/EIF2S2/NOP56/CDK4/SRPK1/CCT5/H2AZ1/HPRT1/RRM1/RAN/AIMP2/PSMB3/GNL3/HSPD1/CBX3/RRP9/C1QBP/TFDP1/NOP16/NAP1L1/PSMA4/GOT2/VDAC1/POLD2/CSTF2/RANBP1/SF3B3/PSMD8/PSMD7/PSMC4/NOLC1/PABPC4/ETF1/PSMA7/LSM7/PSMA6/GSPT1/IARS1/KPNB1/DDX21/LSM2/SNRPG/SNRPD2/RPS10/RNPS1/PPM1G/PPIA/BUB3/…	ccRCC	TOP2A
Deg_TOP2A_ccRCC.Rdata	HALLMARK_ESTROGEN_RESPONSE_EARLY	183	0.463802	1.40163	0.0163252	0.0371028	0.0187467	2756	tags=39%, list=19%, signal=32%	MLPH/SFN/SLC7A5/KRT19/PTGES/PMAIP1/LAD1/SYT12/CD44/ELOVL2/GREB1/TSKU/TUBB2B/TGM2/PPIF/CCN5/SLC7A2/MYBL1/TPD52L1/SEC14L2/B4GALT1/THSD4/SLC24A3/CA12/P2RY2/SLC2A1/SYBU/OPN3/FASN/FHL2/AREG/SEMA3B/NAV2/FAM102A/TIPARP/GLA/TTC39A/SLC16A1/ANXA9/MYB/RHOBTB3/TPBG/MICB/BHLHE40/FRK/SCARB1/PAPSS2/RAPGEFL1/OLFML3/ELF3/NBL1/RRP12/OLFM1/IL17RB/MYBBP1A/ALDH3B1/BCL11B/MYOF/SLC37A1/CELSR1/PDLIM3/UNC119/ABCA3/CANT1/…	ccRCC	TOP2A
Deg_TOP2A_ccRCC.Rdata	HALLMARK_UNFOLDED_PROTEIN_RESPONSE	112	0.505509	1.47349	0.019141	0.0416109	0.0210245	3590	tags=35%, list=25%, signal=26%	IGFBP1/PSAT1/SLC7A5/KDELR3/MTHFD2/H2AX/ATF3/ERO1A/CEBPB/ALDH18A1/XPOT/HSPA5/TUBB2A/ARFGAP1/PDIA6/NABP1/EDEM1/CALR/NOP56/CKS1B/PARN/FKBP14/TARS1/SRPRB/DKC1/HSP90B1/RRP9/BANF1/EIF4G1/STC2/KHSRP/PDIA5/SHC1/HYOU1/LSM4/ATP6V0D1/NOLC1/FUS/ASNS	ccRCC	TOP2A
Deg_TOP2A_ccRCC.Rdata	HALLMARK_KRAS_SIGNALING_UP	178	0.458173	1.38187	0.0223024	0.0464634	0.0234762	2373	tags=33%, list=17%, signal=28%	SLPI/EREG/SCG5/LIF/GFPT2/RELN/DCBLD2/PPBP/ADAM8/PLAUR/G0S2/MMP9/H2BC3/PTGS2/CCL20/GPNMB/PLAU/IL1B/ETV1/EPHB2/SPP1/HSD11B1/CFB/KCNN4/CPE/BTC/CFH/TRIB1/INHBA/ERO1A/CXCL10/FCER1G/NR1H4/IL2RG/SEMA3B/LAPTM5/ADAMDEC1/LY96/HBEGF/MMD/MAP4K1/ALDH1A2/CBX8/HKDC1/SNAP25/LCP1/PDCD1LG2/TMEM100/AMMECR1/GALNT3/DOCK2/TNFAIP3/PSMB8/TLR8/ALDH1A3/ETV5/PLEK2/IL10RA/ITGB2	ccRCC	TOP2A
Deg_TOP2A_ccRCC.Rdata	HALLMARK_WNT_BETA_CATENIN_SIGNALING	38	-0.432229	-1.41636	0.0403647	0.0807294	0.0407896	1443	tags=34%, list=10%, signal=31%	PTCH1/FZD1/CTNNB1/AXIN2/GNAI1/JAG1/FRAT1/HDAC5/JAG2/DLL1/HEY1/NOTCH4/HEY2	ccRCC	TOP2A
Deg_TOP2A_ccRCC.Rdata	HALLMARK_XENOBIOTIC_METABOLISM	172	0.431886	1.30121	0.0446985	0.0859587	0.0434318	2351	tags=27%, list=17%, signal=23%	IGFBP1/GCKR/AQP9/GAD1/PYCR1/PTGES/SERPINE1/XDH/CYP4F2/MT2A/BCAT1/F10/AKR1C2/HSD11B1/CFB/ITIH1/NPC1/NQO1/VNN1/LEAP2/SLC6A6/ARG2/FBLN1/UGDH/SERPINA6/PGD/ABCC2/IDH1/APOE/SMOX/TDO2/PSMB10/HES6/UPP1/POR/KYNU/PAPSS2/SLC1A5/GCH1/PPARD/ATP2A2/HMOX1/GSS/MCCC2/GART/BCAR1/HPRT1	ccRCC	TOP2A
Deg_TOP2A_ccRCC.Rdata	HALLMARK_UV_RESPONSE_UP	143	0.440003	1.31121	0.0590095	0.109277	0.0552136	2925	tags=34%, list=21%, signal=27%	IL6/KCNH2/NPTXR/NPTX2/CCNE1/PPIF/CXCL2/H2AX/CTSV/SLC6A8/ICAM1/TCHH/ATF3/IRF1/FEN1/TFRC/RRAD/SULT1A1/GGH/TAP1/RFC4/BTG3/GLS/BAK1/ALDOA/SQSTM1/MMP14/RAB27A/YKT6/CASP3/CDK2/GCH1/LYN/OLFM1/ENO2/CNP/HMOX1/SOD2/TUBA4A/PDLIM3/DNAJB1/BSG/FKBP4/ATP6V1F/BID/TARS1/RASGRP1/PPAT	ccRCC	TOP2A
Deg_TOP2A_ccRCC.Rdata	HALLMARK_IL2_STAT5_SIGNALING	185	0.413858	1.24935	0.0778008	0.13893	0.0701962	2423	tags=30%, list=17%, signal=25%	APLP1/CDCP1/LIF/TNFRSF9/HK2/CDC6/IL1R2/IL2RA/CD44/CCNE1/COCH/NCS1/CKAP4/TGM2/NFKBIZ/SPP1/EOMES/SLC2A3/SOCS1/CST7/MXD1/IRF4/IL2RB/IL10/ENPP1/PTGER2/NT5E/CXCL10/BATF/ICOS/ENO3/CTSZ/ECM1/CD86/CSF1/COL6A1/GLIPR2/BHLHE40/CASP3/CTLA4/CAPG/PIM1/ADAM19/ITGAE/RHOH/SLC1A5/PLEC/BCL2L1/PUS1/GBP4/UCK2/ANXA4/SYNGR2/MAP3K8/IL10RA/NFIL3	ccRCC	TOP2A
Deg_TOP2A_ccRCC.Rdata	HALLMARK_P53_PATHWAY	189	0.410236	1.24094	0.085567	0.147529	0.0745411	2235	tags=24%, list=16%, signal=20%	LIF/SFN/STEAP3/TRIB3/CD82/SPHK1/ITGB4/IFI30/SLC7A11/TPD52L1/KRT17/SOCS1/TCHH/MXD1/ATF3/IER3/PCNA/RRAD/TGFB1/PERP/CTSD/ZFP36L1/TAP1/ST14/ADA/MDM2/OSGIN1/TNFSF9/VDR/HBEGF/IRAK1/NUPR1/CDKN2A/DRAM1/BAK1/UPP1/CDK5R1/SEC61A1/TRAFD1/SAT1/S100A10/HMOX1/BAX/DDIT3/ACVR1B	ccRCC	TOP2A
Deg_TOP2A_ccRCC.Rdata	HALLMARK_KRAS_SIGNALING_DN	107	0.424193	1.2346	0.136511	0.227519	0.114957	1881	tags=29%, list=13%, signal=25%	ITIH3/AKR1B10/PTGFR/NPHS1/SPTBN2/TGM1/YBX2/PDCD1/RYR2/CD80/CACNA1F/BMPR1B/SLC29A3/SLC16A7/STAG3/TFCP2L1/PRODH/TG/SYNPO/MYO15A/MEFV/ENTPD7/DCC/NR4A2/TENM2/TEX15/SLC12A3/RSAD2/C5/MYOT/CLDN16	ccRCC	TOP2A
Deg_TOP2A_ccRCC.Rdata	HALLMARK_APICAL_JUNCTION	172	0.396727	1.19528	0.142412	0.229696	0.116057	2752	tags=31%, list=19%, signal=26%	PPP2R2C/KCNH2/FLNC/LAMB3/MDK/MMP9/TGFBI/SPEG/ACTN2/COL17A1/ITGB4/ITGA3/LAMA3/IRS1/B4GALT1/ICAM1/RAC2/RHOF/SRC/LAMC2/SDC3/WNK4/CERCAM/CNN2/CD274/CDH3/INSIG1/CD86/ZYX/AMIGO2/VCAN/FYB1/MAPK13/BMP1/COL16A1/SIRPA/TUBG1/ACTN1/CDH1/CD276/MPZL1/TRO/FSCN1/ACTB/STX4/PFN1/ADAM9/CDH11/PIK3CB/THBS3/PTPRC/CLDN7/NF2/NLGN2	ccRCC	TOP2A
Deg_TOP2A_ccRCC.Rdata	HALLMARK_PI3K_AKT_MTOR_SIGNALING	101	0.4166	1.20445	0.178218	0.278465	0.140698	3178	tags=29%, list=22%, signal=22%	SFN/CDK1/PITX2/TRIB3/E2F1/FASLG/GNGT1/SLC2A1/IL2RG/SQSTM1/LCK/CDK2/ACACA/GRB2/PRKCB/CALR/DDIT3/CDK4/STAT2/PFN1/RPTOR/ARPC3/MYD88/SLA/ADCY2/HSP90B1/DAPP1/PAK4/EGFR	ccRCC	TOP2A
Deg_TOP2A_ccRCC.Rdata	HALLMARK_CHOLESTEROL_HOMEOSTASIS	72	0.414515	1.15511	0.264773	0.401171	0.202697	3707	tags=40%, list=26%, signal=30%	PLAUR/TRIB3/ATF3/SCD/ATF5/FASN/S100A11/SEMA3B/GLDC/LGALS3/GPX8/GUSB/FABP5/FADS2/MVK/SQLE/TNFRSF12A/CXCL16/FBXO6/NFIL3/DHCR7/MAL2/ANXA13/ALCAM/ETHE1/LGMN/TMEM97/LDLR/EBP	ccRCC	TOP2A
Deg_TOP2A_ccRCC.Rdata	HALLMARK_APICAL_SURFACE	37	0.4528	1.17245	0.275949	0.405808	0.20504	1210	tags=27%, list=9%, signal=25%	EFNA5/DCBLD2/RTN4RL1/PLAUR/BRCA1/B4GALT1/IL2RB/IL2RG/CRYBG1/SULF2	ccRCC	TOP2A
Deg_TOP2A_ccRCC.Rdata	HALLMARK_PEROXISOME	93	0.390983	1.11657	0.301003	0.421496	0.212967	1909	tags=15%, list=13%, signal=13%	TOP2A/SEMA3C/DIO1/DHCR24/FABP6/SLC25A19/HSD3B7/SERPINA6/CADM1/IDH1/ABCB9/FADS1/ACSL4/PABPC1	ccRCC	TOP2A
Deg_TOP2A_ccRCC.Rdata	HALLMARK_DNA_REPAIR	146	0.370131	1.10305	0.303477	0.421496	0.212967	3345	tags=25%, list=24%, signal=20%	RAD51/GSDME/ZWINT/FEN1/NME1/PCNA/TYMS/ADA/RFC4/RFC5/TARBP2/LIG1/SEC61A1/POLD1/SAC3D1/HPRT1/POLA2/ADRM1/ALYREF/NT5C3A/CANT1/POM121/NME4/CDA/ARL6IP1/GTF2H3/RAE1/APRT/PDE4B/POLD3/TP53/DGUOK/RFC3/PRIM1/ITPA/NPR2/POLR2A	ccRCC	TOP2A
Deg_TOP2A_ccRCC.Rdata	HALLMARK_ANGIOGENESIS	32	0.441065	1.11451	0.320102	0.432571	0.218562	1630	tags=25%, list=11%, signal=22%	APOH/CXCL6/SPP1/OLR1/TIMP1/THBD/FSTL1/VCAN	ccRCC	TOP2A
Deg_TOP2A_ccRCC.Rdata	HALLMARK_HEDGEHOG_SIGNALING	33	0.413536	1.05115	0.407928	0.536748	0.271199	1872	tags=21%, list=13%, signal=18%	L1CAM/ACHE/NRCAM/NRP2/CDK5R1/RTN1/CDK6	ccRCC	TOP2A
Deg_TOP2A_ccRCC.Rdata	HALLMARK_MYOGENESIS	156	0.323642	0.967268	0.550526	0.663133	0.335057	1761	tags=18%, list=12%, signal=16%	TNNT1/KCNH2/ACHE/NCAM1/SPEG/ACTN2/ADAM12/SPHK1/ITGB4/BDKRB2/TPD52L1/SLC6A8/NQO1/SCD/LSP1/TGFB1/PKIA/ENO3/NAV2/DTNA/FST/ANKRD2/HBEGF/PTGIS/SGCD/COL6A2/MRAS/BHLHE40	ccRCC	TOP2A
Deg_TOP2A_ccRCC.Rdata	HALLMARK_ANDROGEN_RESPONSE	95	0.333795	0.95735	0.557032	0.663133	0.335057	3267	tags=28%, list=23%, signal=22%	KRT19/HOMER2/CENPN/DHCR24/STK39/BMPR1B/B4GALT1/SCD/SEC24D/SMS/INSIG1/FADS1/ACTN1/CDK6/RRP12/SAT1/SORD/ALDH1A3/ADRM1/AKAP12/ELL2/HPGD/PTK2B/LMAN1/TNFAIP8/PGM3/GSR	ccRCC	TOP2A
Deg_TOP2A_ccRCC.Rdata	HALLMARK_NOTCH_SIGNALING	31	0.378946	0.95038	0.541237	0.663133	0.335057	2016	tags=23%, list=14%, signal=19%	WNT5A/DTX1/PRKCA/DTX2/PSENEN/DTX4/PPARD	ccRCC	TOP2A
Deg_TOP2A_ccRCC.Rdata	HALLMARK_REACTIVE_OXYGEN_SPECIES_PATHWAY	47	0.352861	0.945886	0.546229	0.663133	0.335057	5121	tags=51%, list=36%, signal=33%	G6PD/NQO1/TXNRD1/LSP1/FTL/SBNO2/MGST1/SOD2/GCLM/GLRX/PRNP/GSR/ATOX1/JUNB/PRDX1/ABCC1/HMOX2/PTPA/PRDX4/CDKN2D/SCAF4/MBP/GPX4/ERCC2	ccRCC	TOP2A
Deg_TOP2A_ccRCC.Rdata	HALLMARK_TGF_BETA_SIGNALING	53	-0.268554	-0.947276	0.571429	0.664452	0.335723	2799	tags=32%, list=20%, signal=26%	BCAR3/SMAD7/PPM1A/WWTR1/SMAD1/BMPR2/LTBP2/SPTBN1/CTNNB1/KLF10/ENG/TJP1/ID1/SMAD6/ID3/CDKN1C/BMP2	ccRCC	TOP2A
Deg_TOP2A_ccRCC.Rdata	HALLMARK_FATTY_ACID_METABOLISM	144	-0.227058	-0.933582	0.666667	0.740741	0.374269	2120	tags=21%, list=15%, signal=18%	ODC1/D2HGDH/HMGCL/ALAD/MAOA/ACSS1/ACADM/AUH/CPT1A/CD1D/EHHADH/HSD17B7/ACSL1/ACAA2/HMGCS2/FMO1/ETFDH/BPHL/AQP7/CYP4A11/INMT/ALDH3A2/LTC4S/ACADL/HAO2/CYP4A22/PTPRG/FABP1/CD36/CA4	ccRCC	TOP2A
Deg_TOP2A_ccRCC.Rdata	HALLMARK_UV_RESPONSE_DN	142	0.305238	0.908489	0.652266	0.740741	0.374269	2090	tags=18%, list=15%, signal=15%	F3/SERPINE1/PTGFR/ADORA2B/COL11A1/HAS2/SLC7A1/RUNX1/IRS1/GCNT1/ITGB3/PRKCA/ANXA2/FHL2/MT1E/MAP1B/RND3/INSIG1/PLCB4/FZD2/MET/BHLHE40/RGS4/IGFBP5/COL1A1	ccRCC	TOP2A
Deg_TOP2A_ccRCC.Rdata	HALLMARK_PANCREAS_BETA_CELLS	20	0.34693	0.79509	0.738397	0.802605	0.405527	712	tags=15%, list=5%, signal=14%	SYT13/SST/PAK3	ccRCC	TOP2A
Deg_TOP2A_ccRCC.Rdata	HALLMARK_BILE_ACID_METABOLISM	94	0.284133	0.813544	0.800222	0.8421	0.425482	2530	tags=20%, list=18%, signal=17%	GC/AQP9/DIO1/DHCR24/NPC1/HSD3B7/SERPINA6/TFCP2L1/IDH1/NR1H4/FADS1/LCK/SLC23A1/FADS2/SLCO1A2/PIPOX/ABCD1/ABCA3/ABCA4	ccRCC	TOP2A
Deg_TOP2A_ccRCC.Rdata	HALLMARK_PROTEIN_SECRETION	95	0.279769	0.8024	0.808416	0.8421	0.425482	5003	tags=38%, list=35%, signal=25%	TSPAN8/SEC24D/GLA/CTSC/DST/YKT6/STX16/RAB22A/GNAS/BET1/COPB2/ERGIC3/ABCA1/LMAN1/EGFR/COPE/AP2S1/SEC22B/CD63/RAB9A/ATP1A1/IGF2R/GOLGA4/LAMP2/TMED2/RPS6KA3/OCRL/SCAMP3/GOSR2/RAB5A/CLTC/AP3S1/AP1G1/M6PR/GBF1/NAPA	ccRCC	TOP2A
Deg_TOP2A_ccRCC.Rdata	HALLMARK_HEME_METABOLISM	176	0.259563	0.783235	0.878756	0.89669	0.453065	2908	tags=20%, list=20%, signal=16%	MOCOS/E2F2/ALAS2/ADD2/HBB/CTSB/SLC7A11/ACSL6/SLC6A8/SLC2A1/TFRC/SMOX/SNCA/UCP2/HTATIP2/ACP5/CDR2/TOP1/SPTA1/P4HA2/C3/BACH1/RBM38/GDE1/HMBS/MPP1/TENT5C/BSG/SLC25A37/HEBP1/GCLM/BMP2K/EIF2AK1/XK/ELL2	ccRCC	TOP2A
Deg_TOP2A_ccRCC.Rdata	HALLMARK_OXIDATIVE_PHOSPHORYLATION	197	-0.141811	-0.61638	1	1	0.505263	5334	tags=43%, list=38%, signal=27%	IDH3A/MAOB/COX11/ATP5F1C/DECR1/SLC25A11/MFN2/UQCR11/ECHS1/HADHA/PRDX3/NDUFS1/MRPL11/POLR2F/COX8A/ATP6AP1/PDHA1/FH/NDUFS2/NDUFA9/ACAA1/PDHX/COX6C/SLC25A12/SDHB/NDUFA1/NDUFS3/COX7C/NDUFB8/ATP5PB/ATP5ME/NDUFA6/DLAT/NDUFA5/NNT/ECH1/FXN/PMPCA/NDUFV1/NDUFA8/DLST/RETSAT/NDUFB6/LRPPRC/CYB5A/ISCA1/MPC1/ATP6V1G1/ATP1B1/NDUFB7/NDUFS4/ATP5PO/CYB5R3/NDUFC1/ATP5F1A/ACO2/ABCB7/PHYH/SUCLA2/ETFA/FDX1/AFG3L2/PDHB/…	ccRCC	TOP2A
Deg_TOP2A_HNSCC.Rdata	HALLMARK_E2F_TARGETS	199	0.716688	3.53475	1e-10	6.25e-10	3.55263e-10	2512	tags=65%, list=17%, signal=55%	MCM7/MCM2/TK1/CDC20/TOP2A/CKS1B/ASF1B/KIF2C/HMGB2/SPAG5/MYBL2/UBE2T/AURKB/HMMR/DLGAP5/KIF4A/AURKA/NCAPD2/UBE2S/MCM5/CCNB2/MCM3/SSRP1/CENPM/BIRC5/SNRPB/ATAD2/CDCA8/POLD1/DCTPP1/TIMELESS/ORC6/TCF19/MCM6/SPC24/XRCC6/CDK1/PCNA/POP7/RAD51AP1/CDCA3/H2AZ1/TBRG4/DDX39A/LMNB1/KIF22/KPNA2/RFC2/MAD2L1/POLD2/CKS2/HMGB3/PTTG1/BRCA1/TRIP13/TIPIN/NUP107/TUBB/PSMC3IP/NASP/SUV39H1/EZH2/NOP56/CDKN3/TFRC/TMPO/RFC3/…	HNSCC	TOP2A
Deg_TOP2A_HNSCC.Rdata	HALLMARK_G2M_CHECKPOINT	198	0.641917	3.17598	1e-10	6.25e-10	3.55263e-10	1672	tags=47%, list=12%, signal=42%	MCM2/H2BC12/CDC20/GINS2/TOP2A/CKS1B/KIF2C/CENPF/NEK2/NDC80/MYBL2/KIF15/AURKB/HMMR/PBK/KIF4A/CDC6/E2F1/AURKA/TRAIP/UBE2S/MCM5/CCNB2/MCM3/ODC1/CENPA/BIRC5/DTYMK/KIF23/UBE2C/CDC45/ORC6/MCM6/BUB1/CDK1/H2AZ1/TPX2/DDX39A/LMNB1/TROAP/KIF22/KPNA2/EXO1/MAD2L1/CKS2/TTK/POLQ/HMGB3/PTTG1/KIF11/RAD54L/E2F2/HMGN2/NASP/SUV39H1/EZH2/CHAF1A/KNL1/CDKN3/TMPO/ESPL1/CENPE/DBF4/RACGAP1/STIL/CCND1/PRMT5/MKI67/NUMA1/DKC…	HNSCC	TOP2A
Deg_TOP2A_HNSCC.Rdata	HALLMARK_MYC_TARGETS_V1	200	0.609691	2.99248	1e-10	6.25e-10	3.55263e-10	2903	tags=58%, list=20%, signal=47%	MCM7/MCM2/CDC20/RFC4/MCM5/ODC1/CCT5/MRPL23/CDC45/SNRPD2/FBL/CCT7/MCM6/PHB/XRCC6/TYMS/TUFM/PCNA/H2AZ1/KPNA2/MAD2L1/PHB2/POLD2/RPS2/SNRPG/TRIM28/RPS5/RRM1/HSPD1/RPLP0/RUVBL2/CYC1/ILF2/PGK1/PSMB3/PPIA/PSMC4/NOP56/CCT2/LSM2/RPL18/CCT3/PSMD3/CCT4/LSM7/RPL6/MRPS18B/IMPDH2/HSP90AB1/KARS1/PRPF31/EIF3B/PSMD7/PSMA7/RPS3/NPM1/MCM4/RAN/CDK4/SNRPA/CAD/NHP2/EIF3D/CCNA2/USP1/HDGF/PSMD8/SF3B3/PPM1G/EPRS1/EIF2S2/…	HNSCC	TOP2A
Deg_TOP2A_HNSCC.Rdata	HALLMARK_OXIDATIVE_PHOSPHORYLATION	197	0.583384	2.8895	1e-10	6.25e-10	3.55263e-10	2791	tags=53%, list=19%, signal=44%	MRPL11/NDUFB7/CPT1A/NDUFV1/MRPS12/NDUFS6/ECI1/PHB2/AFG3L2/CYC1/FH/IDH3B/UQCRH/TIMM10/COX4I1/ATP5MC2/ATP5MC3/NDUFS8/ECHS1/COX5B/IDH2/UQCRFS1/COX8A/ATP5F1B/NDUFA4/TIMM13/UQCRC1/COX7B/IMMT/UQCR10/POR/ATP5F1A/VDAC2/PDHA1/GPI/ATP5PB/MDH2/HSPA9/COX6B1/NDUFS3/HSD17B10/NDUFS4/NDUFAB1/MDH1/SDHB/NDUFA1/UQCRQ/SLC25A3/ATP5MC1/SURF1/TIMM8B/NDUFA2/GLUD1/LDHA/COX6C/MRPS15/GOT2/AIFM1/MRPS11/UQCRC2/HADHA/SLC25A5/…	HNSCC	TOP2A
Deg_TOP2A_HNSCC.Rdata	HALLMARK_MYC_TARGETS_V2	56	0.667607	2.65742	1e-10	6.25e-10	3.55263e-10	3416	tags=71%, list=24%, signal=55%	MCM5/SLC29A2/EXOSC5/DCTPP1/PHB/PES1/TBRG4/FARSA/HSPD1/NOP56/MRTO4/TCOF1/BYSL/TMEM97/NPM1/MCM4/CDK4/PLK4/TFB2M/RRP9/RABEPK/NOP16/AIMP2/WDR74/UNG/NOLC1/MYBBP1A/UTP20/WDR43/IMP4/HK2/NIP7/PLK1/GNL3/HSPE1/PA2G4/MPHOSPH10/GRWD1/SUPV3L1/PRMT3	HNSCC	TOP2A
Deg_TOP2A_HNSCC.Rdata	HALLMARK_MTORC1_SIGNALING	198	0.494111	2.44468	1e-10	6.25e-10	3.55263e-10	3295	tags=47%, list=23%, signal=37%	MCM2/DHCR7/PHGDH/GAPDH/TPI1/AURKA/ENO1/FADS2/EGLN3/CYP51A1/BUB1/SHMT2/DDX39A/PSPH/HSPD1/PGK1/CCT6A/PPIA/PSMC4/TFRC/PDAP1/PSMB5/TOMM40/DHFR/TUBG1/GOT1/PFKL/SLC37A4/PSMC2/SLC1A5/TMEM97/IMMT/MCM4/CDC25A/GPI/STIP1/HSPA9/EPRS1/GSR/EIF2S2/ACACA/SLC2A1/DDIT4/NUP205/FADS1/PRDX1/PNO1/EBP/ATP5MC1/GLA/CACYBP/CD9/LDHA/RRM2/RPN1/NFKBIB/ACLY/GMPS/DHCR24/RRP9/M6PR/PSMA3/DDIT3/FDXR/P4HA1/NMT1/MTHFD2/SLC1A4/TRIB3…	HNSCC	TOP2A
Deg_TOP2A_HNSCC.Rdata	HALLMARK_MYOGENESIS	188	-0.62653	-2.42026	1e-10	6.25e-10	3.55263e-10	2012	tags=44%, list=14%, signal=38%	CTF1/CACNA1H/TNNT1/MAPRE3/SORBS3/COX7A1/MYLK/TPM2/CHRNB1/IFRD1/MEF2D/PSEN2/SORBS1/KLF5/SGCD/PDE4DIP/APLNR/PKIA/COL1A1/DMPK/ITGA7/MYH3/RYR1/FABP3/TGFB1/FGF2/MYH8/IGF1/DMD/MEF2C/NCAM1/TNNT2/HSPB8/TNNC1/CRYAB/MYOM2/APOD/CASQ2/PGAM2/CKMT2/MYBPH/DES/TCAP/MYH7/MYL2/HRC/SGCG/TNNI1/ACHE/CASQ1/FHL1/TNNT3/TNNC2/TNNI2/SOD3/ACTN2/CSRP3/MYOZ1/ACTA1/MB/CKM/MYLPF/ACTC1/ENO3/MYOG/CAMK2B/GNAO1/SLN/CHRNG/MYOM1/PYG…	HNSCC	TOP2A
Deg_TOP2A_HNSCC.Rdata	HALLMARK_DNA_REPAIR	145	0.499772	2.29397	1e-10	6.25e-10	3.55263e-10	2554	tags=45%, list=18%, signal=37%	ZWINT/FEN1/RFC4/SAC3D1/RAD51/SSRP1/POLR2J/POLD1/RFC5/TYMS/PCNA/RFC2/NT5C/ALYREF/NELFE/PRIM1/NME3/APRT/RFC3/IMPDH2/GTF2F1/MPG/MRPL40/BRF2/CLP1/RPA3/BCAP31/GTF3C5/POLR2G/TARBP2/SF3A3/LIG1/EDF1/NELFCD/NME4/POLR1H/ADRM1/NELFB/ITPA/TAF6/ADA/POLA1/TP53/SURF1/SNAPC5/POLR2H/POLR1C/GUK1/UMPS/DDB1/DUT/CSTF3/POLR2C/RPA2/CETN2/POLR2E/VPS28/POLR2I/POLR2F/POLD3/NME1/RAE1/RNMT/MPC2/GPX4	HNSCC	TOP2A
Deg_TOP2A_HNSCC.Rdata	HALLMARK_MITOTIC_SPINDLE	197	0.428509	2.1224	2.80953e-10	1.56085e-09	8.87219e-10	2703	tags=35%, list=19%, signal=28%	TOP2A/KIF2C/CENPF/NEK2/NDC80/KIF15/DLGAP5/KIF4A/AURKA/SAC3D1/CCNB2/BIRC5/KIF23/BUB1/CDK1/CTTN/TPX2/LMNB1/KIF22/TTK/KIF11/CEP131/CEP72/ANLN/ECT2/CEP192/PIF1/ESPL1/CENPE/RACGAP1/NUMA1/CKAP5/INCENP/KNTC1/DYNC1H1/KIF20B/FLNA/SMC4/FBXO5/RALBP1/CDK5RAP2/TUBGCP5/NEDD9/CENPJ/FLNB/FSCN1/KATNA1/SMC3/SUN2/UXT/LRPPRC/RHOT2/NIN/ALMS1/KPTN/MYH9/CNTRL/SMC1A/CNTROB/BRCA2/MAP1S/LLGL1/CEP250/SPTBN1/TUBGCP2/RAPGEF5…	HNSCC	TOP2A
Deg_TOP2A_HNSCC.Rdata	HALLMARK_GLYCOLYSIS	186	0.379333	1.87389	7.67486e-07	3.83743e-06	2.18128e-06	3315	tags=42%, list=23%, signal=33%	TFF3/CLDN3/KIF20A/TPI1/HMMR/SLC25A10/AURKA/ENO1/CENPA/EGLN3/CDK1/PC/FKBP4/PPFIA4/ENO2/EGFR/PGK1/PPIA/NASP/PSMC4/BIK/PFKP/SOD1/GOT1/POLR3K/HAX1/SLC37A4/PKM/ANGPTL4/GPC1/STMN1/DEPDC1/MDH2/SAP30/ANG/MPI/NSDHL/TALDO1/DDIT4/MDH1/SLC16A3/PLOD1/GPC3/LDHA/BPNT1/GALE/GOT2/IER3/VEGFA/AKR1A1/ALDH9A1/P4HA1/CYB5A/GUSB/DLD/ARTN/IDH1/PYGL/TPBG/HDLBP/GLCE/SLC25A13/STC2/HK2/SDC1/XYLT2/PGAM1/PGLS/GMPPB/MIF/GCLC/DP…	HNSCC	TOP2A
Deg_TOP2A_HNSCC.Rdata	HALLMARK_UNFOLDED_PROTEIN_RESPONSE	112	0.406742	1.80637	2.35706e-05	0.000107139	6.09001e-05	3540	tags=42%, list=25%, signal=32%	CKS1B/EXOSC5/LSM4/EIF4EBP1/NOP56/DKC1/EXOSC2/NPM1/NHP2/HSPA9/DDIT4/H2AX/RPS14/EXOSC4/IARS1/DCTN1/PREB/EEF2/EDC4/EIF4G1/EIF4A2/RRP9/VEGFA/ZBTB17/ATF4/MTHFD2/PDIA6/EIF4A3/SLC1A4/SRPRB/IMP3/NOLC1/POP4/HSP90B1/TARS1/HYOU1/STC2/ALDH18A1/NFYB/YIF1A/SEC11A/NOP14/EXOSC10/GEMIN4/PSAT1/XPOT/MTREX	HNSCC	TOP2A
Deg_TOP2A_HNSCC.Rdata	HALLMARK_ESTROGEN_RESPONSE_LATE	189	0.339232	1.66205	3.04294e-05	0.000126789	7.20697e-05	2225	tags=28%, list=15%, signal=24%	TFF3/LTF/DHRS2/KIF20A/KRT19/DHCR7/CDC20/GINS2/TOP2A/CCNA1/IL17RB/CDC6/TFPI2/MYB/AGR2/XRCC3/FKBP4/CKB/FGFR3/LAMC2/BLVRB/DCXR/MEST/GPER1/IDH2/TST/STIL/CCND1/ASS1/PLAC1/FDFT1/EMP2/IMPA2/PLK4/GLA/CD9/NAB2/COX6C/GALE/FLNB/RBBP8/SIAH2/METTL3/KCNK5/OVOL2/NXT1/MICB/SLC1A4/ITPK1/NMU/ST14/CA12/SLC16A1	HNSCC	TOP2A
Deg_TOP2A_HNSCC.Rdata	HALLMARK_KRAS_SIGNALING_DN	132	-0.483572	-1.79749	8.19684e-05	0.000304622	0.000173154	1767	tags=33%, list=12%, signal=29%	ITGB1BP2/IDUA/CHST2/SPRR3/RSAD2/NR4A2/ZC2HC1C/CYP39A1/KCNMB1/PAX3/KMT2D/CPEB3/SOX10/IFI44L/RYR1/PTGFR/KLK7/KRT4/SERPINB2/KRT13/SIDT1/SHOX2/SLC16A7/PRKN/KRT1/STAG3/MYH7/TG/COL2A1/P2RX6/MSH5/TCF7L1/KCND1/TCL1A/CKM/ACTC1/SMPX/CHRNG/MYOT/ZBTB16/ARPP21/DCC/SCGB1A1	HNSCC	TOP2A
Deg_TOP2A_HNSCC.Rdata	HALLMARK_FATTY_ACID_METABOLISM	142	0.356088	1.61609	8.52942e-05	0.000304622	0.000173154	4012	tags=49%, list=28%, signal=36%	CEL/ALDH3A1/ODC1/NCAPH2/ACAT2/CPT1A/ADH1C/H2AZ1/ALDH1A1/ECI1/ENO2/G0S2/FH/IDH3B/NTHL1/LGALS1/ECHS1/GCDH/ACADS/HSP90AA1/PDHA1/MDH2/APEX1/ERP29/HSD17B10/NSDHL/MDH1/EHHADH/LDHA/ACOT2/DHCR24/PSME1/ALDH9A1/ADH7/EPHX1/BLVRA/REEP6/DLD/UROD/FASN/IDH1/AADAT/SMS/IDH3G/ACSS1/ACO2/SUCLG1/HSD17B7/PDHB/ECI2/SDHA/MIF/GLUL/GPD2/CBR3/HMGCS1/HADH/GSTZ1/DLST/D2HGDH/ME1/ACOT8/ACAA2/KMT5A/CBR1/ADIPOR2/RDH11/RETSAT/PC…	HNSCC	TOP2A
Deg_TOP2A_HNSCC.Rdata	HALLMARK_PANCREAS_BETA_CELLS	20	-0.739241	-1.97695	0.00022592	0.000753065	0.000428058	1441	tags=45%, list=10%, signal=41%	FOXO1/STXBP1/DPP4/PCSK1/PAK3/PAX6/CHGA/INSM1/SCGN	HNSCC	TOP2A
Deg_TOP2A_HNSCC.Rdata	HALLMARK_ADIPOGENESIS	190	0.312008	1.52952	0.000422845	0.00132139	0.000751107	3474	tags=39%, list=24%, signal=30%	DHCR7/MCCC1/SLC25A10/NDUFB7/FABP4/CYC1/SOD1/ECHS1/PFKL/TST/COX8A/UQCRC1/COX7B/SLC1A5/IMMT/SLC25A1/UQCR10/ANGPTL4/POR/ACADS/RAB34/COQ9/SLC5A6/MDH2/TKT/NDUFS3/APOE/TALDO1/NDUFAB1/ESYT1/SDHB/UQCRQ/DHRS7B/UCK1/PREB/ACLY/COQ5/AIFM1/PEMT/NMT1/UBC/REEP6/DLD/COQ3/SQOR/IDH1/FAH/MIGA2/SULT1A1/PTCD3/CAVIN2/PRDX3/ATP1B3/ETFB/IDH3G/GPX4/ACO2/MTCH2/CAVIN1/ESRRA/SUCLG1/CDKN2C/GPD2/SAMM50/COX6A1/COL4A1/PGM1/GPHN…	HNSCC	TOP2A
Deg_TOP2A_HNSCC.Rdata	HALLMARK_SPERMATOGENESIS	81	0.387876	1.66675	0.00110219	0.00324173	0.00184267	791	tags=22%, list=6%, signal=21%	POMC/RPL39L/KIF2C/NEK2/CCNA1/RFC4/AURKA/CCNB2/DMC1/BUB1/CDK1/TTK/EZH2/CDKN3/HSPA2/NCAPH/TOPBP1/DBF4	HNSCC	TOP2A
Deg_TOP2A_HNSCC.Rdata	HALLMARK_UV_RESPONSE_DN	144	-0.412663	-1.55446	0.00555939	0.0154427	0.00877798	4125	tags=36%, list=29%, signal=26%	DLC1/FYN/ADGRL2/ATXN1/MGLL/WDR37/DYRK1A/ITGB3/VLDLR/DUSP1/NFIB/NRP1/NEK7/PTEN/AGGF1/TGFBR3/SCHIP1/GJA1/PTPN21/TJP1/RASA2/RND3/LPAR1/APBB2/SYNE1/PDLIM5/SNAI2/PMP22/CELF2/KCNMA1/PLPP3/AMPH/MAP2K5/RGS4/DAB2/CAP2/TGFBR2/MMP16/F3/PRDM2/INPP4B/RUNX1/FBLN5/ZMIZ1/COL1A1/CCN1/RBPMS/PTGFR/KALRN/CITED2/MAGI2/CACNA1A	HNSCC	TOP2A
Deg_TOP2A_HNSCC.Rdata	HALLMARK_APICAL_SURFACE	38	-0.535621	-1.63677	0.0124152	0.0326715	0.0185712	2187	tags=37%, list=15%, signal=31%	SRPX/LYPD3/NCOA6/RHCG/EFNA5/MDGA1/B4GALT1/ATP6V0A4/SLC2A4/TMEM8B/GATA3/MAL/IL2RG/PKHD1	HNSCC	TOP2A
Deg_TOP2A_HNSCC.Rdata	HALLMARK_KRAS_SIGNALING_UP	185	-0.365634	-1.4041	0.0177177	0.0442943	0.0251778	3838	tags=36%, list=27%, signal=27%	DCBLD2/PDCD1LG2/PLVAP/IRF8/CDADC1/STRN/PTBP2/NRP1/TOR1AIP2/ADGRA2/NAP1L2/ITGBL1/BTC/MPZL2/CA2/HOXD11/ETS1/SATB1/EVI5/ADGRL4/CCSER2/LY96/MMD/ALDH1A2/SPON1/F13A1/IKZF1/TRIB1/ENG/BIRC3/CCND2/FLT4/ABCB1/MAFB/INHBA/CFB/HDAC9/EMP1/RBM4/ANKH/CAB39L/HSD11B1/PRDM1/TPH1/BMP2/PRRX1/CD37/MALL/MMP10/PEG3/WNT7A/CSF2RA/KIF5C/SOX9/RELN/TSPAN7/GLRX/SERPINA3/TNNT2/APOD/MAP4K1/SNAP25/SCN1B/EREG/ARG1/IL2RG/IGF2	HNSCC	TOP2A
Deg_TOP2A_HNSCC.Rdata	HALLMARK_XENOBIOTIC_METABOLISM	167	0.262027	1.24039	0.0201564	0.0479914	0.0272793	2350	tags=26%, list=16%, signal=22%	ALDH3A1/DDC/NQO1/FETUB/AHCY/SHMT2/ADH1C/AKR1C3/PC/PYCR1/GCNT2/BLVRB/DCXR/MTHFD1/AQP9/HES6/KARS1/SLC1A5/TMEM97/POR/PGD/TKFC/GSS/GSR/APOE/DDAH2/SPINT2/LONP1/ASL/GSTO1/PEMT/PTGR1/ALDH9A1/NMT1/PGRMC1/GART/ADH7/EPHX1/CYB5A/IDH1/FAH/ADH5/TMEM176B	HNSCC	TOP2A
Deg_TOP2A_HNSCC.Rdata	HALLMARK_ALLOGRAFT_REJECTION	182	-0.353541	-1.35821	0.0273815	0.0622306	0.0353732	3889	tags=34%, list=27%, signal=25%	CSF1/LY75/ST8SIA4/IL2RB/HLA-DMB/IRF8/HLA-DQA1/FAS/TLR3/CXCL9/STAT4/CD96/CD47/INHBB/IL16/ETS1/ITGAL/TPD52/JAK2/CD4/CCL19/CCR5/HLA-DOB/TLR6/IFNAR2/CCND2/CD3G/IRF4/TAPBP/INHBA/CXCR3/WAS/UBE2D1/CD28/HDAC9/TRAT1/IL15/FCGR2B/TAP2/CD3E/PRKCB/FASLG/LTB/FYB1/ITK/HLA-G/CD79A/BCL3/KLRD1/IL10/IL18/TGFB1/CDKN2A/MAP4K1/KRT1/ACHE/CXCL13/EREG/CD1D/CCL22/RPL3L/IL2RG	HNSCC	TOP2A
Deg_TOP2A_HNSCC.Rdata	HALLMARK_TNFA_SIGNALING_VIA_NFKB	198	-0.34232	-1.33232	0.0371179	0.0806911	0.0458665	2762	tags=25%, list=19%, signal=20%	CXCL11/PER1/NR4A1/CXCL2/PDLIM5/TRIB1/KYNU/PLPP3/BIRC2/BIRC3/DNAJB4/KLF9/RHOB/DDX58/INHBA/TNFSF9/IRS2/GEM/PTX3/DUSP5/PNRC1/MXD1/KLF6/NR4A2/EGR2/MARCKS/F3/CEBPB/REL/BMP2/BCL3/ZFP36/TNFRSF9/OLR1/IL18/SERPINB8/NFAT5/CCN1/PHLDA2/SERPINB2/B4GALT1/FOSL1/NR4A3/KLF2/EGR1/KDM6B/FOSB/EGR3/SIK1	HNSCC	TOP2A
Deg_TOP2A_HNSCC.Rdata	HALLMARK_CHOLESTEROL_HOMEOSTASIS	72	0.315868	1.32751	0.0508534	0.105945	0.0602212	2829	tags=36%, list=20%, signal=29%	DHCR7/ALDOC/ACAT2/FADS2/CYP51A1/FDPS/PCYT2/TMEM97/FDFT1/NSDHL/EBP/CD9/ALCAM/S100A11/TRIB3/GUSB/FASN/SCD/PMVK/CTNNB1/SREBF2/CHKA/HSD17B7/SQLE/TM7SF2/TNFRSF12A	HNSCC	TOP2A
Deg_TOP2A_HNSCC.Rdata	HALLMARK_PEROXISOME	95	0.290439	1.27309	0.0560007	0.112001	0.063664	1985	tags=23%, list=14%, signal=20%	CEL/TOP2A/ALDH1A1/SLC35B2/FDPS/FIS1/SOD1/IDH2/ABCC5/TSPO/PEX6/MSH2/FADS1/PRDX1/PRDX5/EHHADH/DHCR24/HSD3B7/ALDH9A1/PEX11A/GNPAT/HRAS	HNSCC	TOP2A
Deg_TOP2A_HNSCC.Rdata	HALLMARK_REACTIVE_OXYGEN_SPECIES_PATHWAY	47	0.328559	1.25788	0.118321	0.22754	0.129338	3220	tags=38%, list=22%, signal=30%	PRDX2/NQO1/PFKP/SOD1/GSR/PRDX1/PRDX4/CDKN2D/NDUFS2/NDUFA6/FTL/MGST1/GPX4/STK25/PTPA/GCLC/ERCC2/HMOX2	HNSCC	TOP2A
Deg_TOP2A_HNSCC.Rdata	HALLMARK_IL2_STAT5_SIGNALING	188	-0.315392	-1.21835	0.136213	0.252246	0.143382	3889	tags=36%, list=27%, signal=26%	CSF1/BATF3/GABARAPL1/IL2RB/POU2F1/ICOS/IRF8/ADAM19/LRRC8C/MAFF/TNFSF11/SPRY4/NRP1/TNFRSF21/CDC42SE2/GBP4/FGL2/GLIPR2/HIPK2/PIM1/CA2/RRAGD/AGER/CD48/CDKN1C/RHOH/ETFBKMT/IKZF2/TLR7/CCND2/SH3BGRL2/RHOB/IRF4/ABCB1/IL18R1/SMPDL3A/FAM126B/PTGER2/TTC39B/SPRED2/EMP1/MXD1/KLF6/RORA/CCR4/BMP2/LTB/ITIH5/BMPR2/IL1RL1/EOMES/AHR/TNFRSF9/IL10/CD79B/SHE/ECM1/F2RL2/S100A1/SOCS2/PENK/PLAGL1/HOPX/CAPN3/IKZF4/MUC1/E…	HNSCC	TOP2A
Deg_TOP2A_HNSCC.Rdata	HALLMARK_APICAL_JUNCTION	178	-0.304054	-1.16705	0.188341	0.336323	0.191173	3094	tags=24%, list=22%, signal=19%	CADM3/MPZL2/JAM3/CTNND1/EPB41L2/TJP1/NECTIN1/KRT31/SIRPA/TIAL1/ARHGEF6/NFASC/RAC2/MMP2/ZYX/WASL/SORBS3/ALOX15B/RHOF/CD274/LAYN/CLDN11/FYB1/ADAMTS5/CD34/ITGA10/FLNC/PPP2R2C/B4GALT1/CD209/NEXN/DSC1/CDH6/NEGR1/ACTN2/ACTA1/NLGN2/ACTC1/TMEM8B/NRAP/NRXN2/CDSN	HNSCC	TOP2A
Deg_TOP2A_HNSCC.Rdata	HALLMARK_BILE_ACID_METABOLISM	89	0.261151	1.14149	0.216495	0.373267	0.212173	2257	tags=25%, list=16%, signal=21%	FADS2/RBP1/ALDH1A1/SLC35B2/AQP9/SOD1/IDH2/SLC27A5/PEX6/FADS1/PRDX5/PEX16/PEX11G/DHCR24/HSD3B7/PECR/ALDH9A1/PEX11A/FDXR/GNPAT/PEX1/IDH1	HNSCC	TOP2A
Deg_TOP2A_HNSCC.Rdata	HALLMARK_PI3K_AKT_MTOR_SIGNALING	101	0.252323	1.11382	0.240223	0.400372	0.22758	2441	tags=24%, list=17%, signal=20%	E2F1/GNGT1/CDK1/EGFR/PPP1CA/AP2M1/AKT1/ECSIT/CDK4/RPS6KA1/ACACA/SLC2A1/NFKBIB/MKNK2/DDIT3/HRAS/TRAF2/ARPC3/CDK2/TRIB3/GRK2/ARF1/PIN1/HSP90B1	HNSCC	TOP2A
Deg_TOP2A_HNSCC.Rdata	HALLMARK_TGF_BETA_SIGNALING	52	-0.343039	-1.11208	0.307898	0.481091	0.273462	4527	tags=38%, list=32%, signal=26%	BCAR3/SLC20A1/WWTR1/PPM1A/SMAD6/KLF10/XIAP/SKIL/HIPK2/ACVR1/TJP1/UBE2D3/CDKN1C/ENG/NCOR2/BMP2/SKI/FKBP1A/BMPR2/TGFB1	HNSCC	TOP2A
Deg_TOP2A_HNSCC.Rdata	HALLMARK_EPITHELIAL_MESENCHYMAL_TRANSITION	197	-0.279362	-1.08531	0.30011	0.481091	0.273462	3881	tags=36%, list=27%, signal=26%	SGCB/CD59/ITGB3/NTM/SDC4/FMOD/FERMT2/FAS/CALD1/FN1/MSX1/TGFBR3/POSTN/AREG/MXRA5/WNT5A/CDH2/GJA1/COL5A1/LOX/ANPEP/MGP/GAS1/DCN/TIMP3/SNAI2/PMP22/ADAM12/MMP2/TPM1/ECM2/RHOB/WIPF1/FAP/MAGEE1/RGS4/SFRP4/INHBA/DAB2/IL32/MYLK/GEM/PTX3/TPM2/CAP2/IL15/MFAP5/LRRC15/ELN/GREM1/CCN2/GLIPR1/SGCD/PRRX1/FBLN5/COMP/PCOLCE2/COL1A1/BASP1/CCN1/ECM1/TGFB1/FGF2/SPOCK1/BGN/CXCL12/MATN3/SGCG/CDH6/ABI3BP	HNSCC	TOP2A
Deg_TOP2A_HNSCC.Rdata	HALLMARK_COMPLEMENT	179	-0.271389	-1.04232	0.381859	0.578574	0.328874	3659	tags=29%, list=25%, signal=22%	MAFF/CD55/FN1/CTSO/PIK3CG/CBLB/CLU/ERAP2/DOCK10/PIM1/GMFB/CA2/NOTCH4/DGKH/VCPIP1/PRKCD/CD36/PRSS3/PHEX/BRPF3/JAK2/S100A12/FCN1/SH2B3/F8/MMP13/CPM/KYNU/CASP9/GNG2/F5/WAS/ZEB1/CR1/CFB/DUSP5/CTSV/GZMK/F3/CEBPB/SERPING1/TIMP2/OLR1/SERPINB2/DPP4/ZFPM2/CDA/APOBEC3F/ACTN2/KCNIP2/GATA3/CR2	HNSCC	TOP2A
Deg_TOP2A_HNSCC.Rdata	HALLMARK_INFLAMMATORY_RESPONSE	181	-0.265834	-1.02159	0.434637	0.599089	0.340535	4343	tags=33%, list=30%, signal=23%	MEFV/CMKLR1/IL18RAP/SLC31A2/RASGRP1/GPR183/C5AR1/ATP2A2/FZD5/HBEGF/CSF1/ITGB3/DCBLD2/IL2RB/RGS1/P2RY2/BTG2/CD55/TLR3/CXCL9/EIF2AK2/IFNAR1/LAMP3/CXCL11/LPAR1/CD48/PCDH7/IL1R1/PTGIR/TACR1/IL18R1/TAPBP/INHBA/TNFSF9/CCR7/ITGB8/PTGER2/SLAMF1/SGMS2/IL15/MXD1/KLF6/CHST2/CSF3/F3/KCNA3/APLNR/AHR/TNFRSF9/IL10/SLC1A2/OLR1/IL18/ROS1/GABBR1/SCN1B/EREG/CCL22/BEST1	HNSCC	TOP2A
Deg_TOP2A_HNSCC.Rdata	HALLMARK_ANGIOGENESIS	30	-0.347298	-1.01232	0.436782	0.599089	0.340535	3531	tags=33%, list=25%, signal=25%	MSX1/NRP1/KCNJ8/TNFRSF21/POSTN/CCND2/SLCO2A1/THBD/LPL/OLR1	HNSCC	TOP2A
Deg_TOP2A_HNSCC.Rdata	HALLMARK_INTERFERON_GAMMA_RESPONSE	195	-0.26044	-1.01096	0.456736	0.599089	0.340535	5312	tags=44%, list=37%, signal=28%	IL7/IL15RA/SELP/GCH1/IFI30/NCOA3/STAT1/NLRC5/SSPN/SECTM1/PTPN1/IL10RA/PARP14/UPP1/CASP8/PML/TNFSF10/IFIT2/IFIT3/RIPK2/IRF2/CFH/CMKLR1/IL18BP/STAT2/PELI1/SPPL2A/ITGB7/MX1/DDX60/IFIH1/ST8SIA4/IL2RB/PARP12/ARID5B/IRF8/HLA-DQA1/FAS/CXCL9/SLAMF7/SAMD9L/OASL/RAPGEF6/STAT4/HERC6/EIF2AK2/GBP4/FGL2/SAMHD1/PIM1/BANK1/CD38/CMPK2/CXCL11/JAK2/MYD88/APOL6/AUTS2/IFNAR2/EPSTI1/IFIT1/ZBP1/ISG20/OAS2/MARCHF1/DDX58…	HNSCC	TOP2A
Deg_TOP2A_HNSCC.Rdata	HALLMARK_COAGULATION	101	-0.279051	-0.996735	0.46294	0.599089	0.340535	2700	tags=31%, list=19%, signal=25%	MAFF/ANXA1/FN1/CTSO/KLK8/CLU/GNG12/CFD/TIMP3/ACOX2/F8/MMP2/CASP9/ARF4/KLF7/CFB/CTSV/THBD/F3/SERPING1/COMP/MMP10/CAPN5/OLR1/F2RL2/SERPINB2/S100A1/DPP4/CFI/GDA/RAPGEF3	HNSCC	TOP2A
Deg_TOP2A_HNSCC.Rdata	HALLMARK_UV_RESPONSE_UP	150	0.213525	0.99595	0.460938	0.599089	0.340535	2588	tags=25%, list=18%, signal=20%	EPCAM/FEN1/RFC4/SPR/MRPL23/SLC6A8/PSMC3/FKBP4/ENO2/IGFBP2/TFRC/PDAP1/HSPA2/TST/NPTX2/STIP1/KLHDC3/MAPK8IP2/H2AX/NFKBIA/PPT1/POLR2H/RPN1/CDC5L/PARP2/CDK2/EPHX1/EIF5/UROD/BSG/SULT1A1/TCHH/DDX21/YKT6/TARS1/HYAL2/CHKA	HNSCC	TOP2A
Deg_TOP2A_HNSCC.Rdata	HALLMARK_HYPOXIA	184	0.203601	0.993046	0.46729	0.599089	0.340535	1931	tags=19%, list=13%, signal=17%	EDN2/ALDOC/GAPDH/TPI1/ENO1/PGF/PPFIA4/ENO2/EGFR/GCNT2/PGK1/ILVBL/PFKP/PFKL/SLC37A4/NDRG1/SLC25A1/ANGPTL4/GPC1/EFNA1/GPI/SAP30/SLC2A1/DDIT4/CP/PRDX5/GPC3/LDHA/SIAH2/SELENBP1/HK1/IER3/VEGFA/DDIT3/P4HA1	HNSCC	TOP2A
Deg_TOP2A_HNSCC.Rdata	HALLMARK_ESTROGEN_RESPONSE_EARLY	195	-0.252242	-0.979132	0.523549	0.654436	0.371995	3289	tags=26%, list=23%, signal=20%	PLAAT3/KLK10/AREG/AQP3/GAB2/MAST4/ALDH3B1/PTGES/INHBB/GJA1/FKBP5/TFAP2C/AFF1/ENDOD1/JAK2/FAM102A/SNX24/THSD4/RHOBTB3/DYNLT3/UGCG/MSMB/NCOR2/RET/MPPED2/SLC19A2/TTC39A/KAZN/SLC22A5/NPY1R/FOXC1/TOB1/SEC14L2/CLIC3/ANXA9/KRT13/CXCL12/B4GALT1/TJP3/HSPB8/PDLIM3/AR/FCMR/MUC1/CCN5/GFRA1/GREB1/MAPT/PGR/CBFA2T3/EGR3	HNSCC	TOP2A
Deg_TOP2A_HNSCC.Rdata	HALLMARK_APOPTOSIS	158	0.195102	0.922757	0.686441	0.801833	0.455779	1890	tags=17%, list=13%, signal=15%	TOP2A/CCNA1/HMGB2/GSTM1/KRT18/ENO2/BRCA1/IL1B/BIK/SOD1/CCND1/BCAP31/VDAC2/TSPO/GSR/ERBB2/EBP/PPT1/LMNA/PLAT/NEDD9/GPX1/DAP3/IER3/DDIT3/RHOT2/FDXR	HNSCC	TOP2A
Deg_TOP2A_HNSCC.Rdata	HALLMARK_PROTEIN_SECRETION	94	0.203885	0.888491	0.711957	0.801833	0.455779	3459	tags=28%, list=24%, signal=21%	KRT18/EGFR/AP2M1/SOD1/BNIP3/PPT1/GLA/ICA1/M6PR/ATP1A1/ERGIC3/ARF1/SCAMP3/TSPAN8/YKT6/ZW10/COPB1/SCRN1/COPE/AP2S1/AP2B1/TOM1L1/COPB2/DNM1L/COG2/CLTC	HNSCC	TOP2A
Deg_TOP2A_HNSCC.Rdata	HALLMARK_IL6_JAK_STAT3_SIGNALING	78	-0.253924	-0.877754	0.67803	0.801833	0.455779	4077	tags=31%, list=28%, signal=22%	HMOX1/ITGA4/CSF1/ITGB3/FAS/CXCL9/TNFRSF21/IFNAR1/PIM1/CD38/CD36/CXCL11/MYD88/IL1R1/IL18R1/IRF9/LEPR/LTB/IL10RB/CSF2RA/TGFB1/PLA2G2A/CXCL13/IL2RG	HNSCC	TOP2A
Deg_TOP2A_HNSCC.Rdata	HALLMARK_INTERFERON_ALPHA_RESPONSE	96	-0.245399	-0.873287	0.705238	0.801833	0.455779	5745	tags=46%, list=40%, signal=28%	UBA7/IFI44/CCRL2/SLC25A28/CD74/NMI/IL7/IFI30/SELL/OAS1/PARP14/CASP8/IFIT2/IFIT3/RIPK2/IRF2/STAT2/MX1/DDX60/IFIH1/CSF1/PARP12/TENT5A/TMEM140/SAMD9L/OASL/PARP9/HERC6/EIF2AK2/GBP4/CD47/SAMD9/LAMP3/CMPK2/CXCL11/EPSTI1/ISG20/TRIM5/SP110/IRF9/IL15/RSAD2/TRIM14/IFI44L	HNSCC	TOP2A
Deg_TOP2A_HNSCC.Rdata	HALLMARK_NOTCH_SIGNALING	32	0.23848	0.846432	0.721649	0.801833	0.455779	1866	tags=19%, list=13%, signal=16%	KAT2A/CCND1/FZD7/SAP30/APH1A/HES1	HNSCC	TOP2A
Deg_TOP2A_HNSCC.Rdata	HALLMARK_ANDROGEN_RESPONSE	97	0.196113	0.855077	0.80226	0.872022	0.495675	1386	tags=12%, list=10%, signal=11%	KRT19/KRT8/XRCC6/SPDEF/CENPN/CCND1/NDRG1/AKT1/GSR/ADRM1/FADS1/XRCC5	HNSCC	TOP2A
Deg_TOP2A_HNSCC.Rdata	HALLMARK_P53_PATHWAY	197	0.169728	0.84066	0.898876	0.953762	0.542139	2288	tags=18%, list=16%, signal=15%	H1-2/GLS2/GPX2/H2AW/PCNA/RPL36/DCXR/RPS12/RPL18/OSGIN1/ABCC5/NDRG1/NUDT15/DDIT4/WRAP73/ADA/TP53/RAD51C/IRAK1/TM7SF3/RACK1/DEF6/CEBPA/IER3/MKNK2/DDIT3/FDXR/SLC3A2/HRAS/LDHB/EPHX1/ST14/TRIB3/KRT17/ITGB4	HNSCC	TOP2A
Deg_TOP2A_HNSCC.Rdata	HALLMARK_HEDGEHOG_SIGNALING	32	-0.224129	-0.666017	0.915612	0.953762	0.542139	1736	tags=56%, list=12%, signal=50%	TLE3/CDK6/ETS2/RASA1/CRMP1/PTCH1/NRP2/PML/HEY1/SHH/SCG2/ADGRG1/VLDLR/NRP1/UNC5C/RTN1/HEY2/ACHE	HNSCC	TOP2A
Deg_TOP2A_HNSCC.Rdata	HALLMARK_WNT_BETA_CATENIN_SIGNALING	39	-0.211123	-0.650256	0.939227	0.958394	0.544772	3367	tags=23%, list=23%, signal=18%	CSNK1E/RBPJ/NOTCH4/CCND2/NCOR2/TCF7/PSEN2/HEY2/NKD1	HNSCC	TOP2A
Deg_TOP2A_HNSCC.Rdata	HALLMARK_HEME_METABOLISM	171	-0.165499	-0.630898	0.992099	0.992099	0.56393	3789	tags=25%, list=26%, signal=18%	BACH1/AGPAT4/NFE2/BTG2/FOXJ2/NUDT4/SLC7A11/NEK7/KLF3/ABCB6/YPEL5/MARK3/AQP3/SEC14L1/LMO2/UCP2/ATP6V0A1/CA2/SDCBP/TENT5C/DAAM1/TNS1/TSPAN5/ENDOD1/SLC30A10/ABCG2/SYNJ1/ELL2/SLC30A1/SLC6A9/HEBP1/MBOAT2/BMP2K/PSMD9/ALDH1L1/DCAF10/ACKR1/KAT2B/TAL1/SPTB/BCAM/FN3K	HNSCC	TOP2A
Deg_TOP2A_LSCC.Rdata	HALLMARK_E2F_TARGETS	199	0.713994	3.07851	1e-10	4.16667e-10	1.75439e-10	2495	tags=69%, list=17%, signal=58%	TOP2A/SPC25/HMMR/SPAG5/DIAPH3/CDKN3/STMN1/KIF18B/RAD51AP1/GINS1/BRCA1/AURKB/CDC25A/SPC24/DLGAP5/KIF4A/CKS2/DEPDC1/ANP32E/SMC4/MKI67/BUB1B/UBE2T/EZH2/KIF22/CIT/MCM3/CDC20/RRM2/DSCC1/MSH2/E2F8/HMGB3/MELK/CDCA3/AURKA/CCNB2/MYBL2/MCM4/ESPL1/KIF2C/RFC3/HMGA1/TFRC/CENPE/PLK1/HMGB2/CCNE1/CDCA8/MAD2L1/PSMC3IP/MCM6/HELLS/LMNB1/KPNA2/GINS4/PAICS/ORC6/TMPO/TRA2B/CDK1/ASF1B/BIRC5/CKS1B/BRCA2/CHEK1/BRMS1L/RAC…	LSCC	TOP2A
Deg_TOP2A_LSCC.Rdata	HALLMARK_EPITHELIAL_MESENCHYMAL_TRANSITION	198	-0.68828	-3.05076	1e-10	4.16667e-10	1.75439e-10	2748	tags=74%, list=19%, signal=61%	SPOCK1/EDIL3/PPIB/IGFBP4/QSOX1/SDC1/TGFB1/MFAP5/NID2/COL5A3/GPX7/PLOD3/P3H1/FSTL1/ADAM12/PRRX1/TPM1/BASP1/IL15/CAPG/PLOD1/ANPEP/ITGB3/LUM/SERPINE2/SAT1/DPYSL3/ITGAV/CD59/CDH11/NT5E/COL5A2/PLAUR/ECM1/SLIT2/BMP1/IGFBP2/SERPINH1/TGFBI/TPM2/FGF2/CALD1/MMP14/SDC4/DCN/VIM/TNC/CXCL8/LAMC2/WIPF1/MATN3/ITGB5/TNFRSF12A/LOX/FBLN1/RGS4/CRLF1/FUCA1/VEGFC/HTRA1/COL6A2/GADD45A/IL32/LRP1/FAP/EMP3/INHBA/CCN2/ECM2…	LSCC	TOP2A
Deg_TOP2A_LSCC.Rdata	HALLMARK_INFLAMMATORY_RESPONSE	185	-0.679634	-2.96823	1e-10	4.16667e-10	1.75439e-10	3358	tags=71%, list=23%, signal=56%	RIPK2/ABCA1/LY6E/ABI1/TAPBP/SELENOS/ITGA5/HIF1A/SPHK1/SLC31A2/PDE4B/TNFSF15/TPBG/SLC7A2/APLNR/IRF1/CX3CL1/BST2/GNA15/NOD2/IFITM1/P2RX7/IL18/IFNGR2/TLR1/RASGRP1/PTPRE/HRH1/NFKBIA/IRAK2/RHOG/MARCO/IL15/ITGB3/TLR3/RNF144B/HPN/CD55/CXCL10/MSR1/NFKB1/IL15RA/PLAUR/CYBB/IL2RB/CDKN1A/OSMR/CSF1/KLF6/KCNJ2/CMKLR1/CCL20/MMP14/OSM/LCK/TNFAIP6/CXCL8/AXL/C3AR1/LAMP3/CALCRL/BTG2/BEST1/CXCL11/CXCR6/CCL22/LCP2/SC…	LSCC	TOP2A
Deg_TOP2A_LSCC.Rdata	HALLMARK_G2M_CHECKPOINT	198	0.669586	2.8786	1e-10	4.16667e-10	1.75439e-10	2301	tags=56%, list=16%, signal=48%	TOP2A/ODC1/HMMR/NDC80/CENPF/TTK/CDC6/EXO1/KIF15/CDKN3/STMN1/PBK/BUB1/NEK2/HOXC10/AURKB/E2F1/CDC25A/KIF4A/TROAP/TFDP1/CKS2/TPX2/SMC4/MKI67/CDC45/PRC1/EZH2/KIF22/SMC2/KIF11/MCM3/CDC20/TRAIP/RAD54L/SNRPD1/HMGB3/AURKA/CCNB2/MYBL2/GINS2/CENPA/ESPL1/FANCC/KIF2C/HMGA1/CENPE/PLK1/UBE2C/MAD2L1/KNL1/CCNA2/MCM6/LMNB1/KIF23/KPNA2/CCNF/FBXO5/ORC6/TMPO/TRA2B/CDK1/BIRC5/CKS1B/DKC1/CDC7/BRCA2/CHEK1/RACGAP1/E2F2/…	LSCC	TOP2A
Deg_TOP2A_LSCC.Rdata	HALLMARK_TNFA_SIGNALING_VIA_NFKB	197	-0.620144	-2.74068	1e-10	4.16667e-10	1.75439e-10	3557	tags=69%, list=24%, signal=53%	DDX58/FUT4/DENND5A/REL/BTG1/LAMB3/B4GALT1/BCL3/GCH1/ACKR3/RIPK2/IER3/ABCA1/ID2/NFKBIE/EGR2/TSC22D1/CD44/RHOB/SPHK1/TNIP2/PDE4B/PLAU/TNFAIP8/IFIT2/IRF1/MCL1/PNRC1/RCAN1/MAFF/NINJ1/TIPARP/IL18/IFNGR2/SLC2A6/PTPRE/SLC16A6/NFKBIA/PDLIM5/EGR3/PHLDA2/EGR1/KLF10/PFKFB3/RNF19B/NFKB2/JUNB/SAT1/ETS2/CXCL10/CD80/TNF/CEBPB/EHD1/MAP3K8/STAT5A/CD83/CFLAR/NFKB1/LITAF/IL15RA/IER5/PLAUR/PHLDA1/RELB/CDKN1A/CEBPD/C…	LSCC	TOP2A
Deg_TOP2A_LSCC.Rdata	HALLMARK_ALLOGRAFT_REJECTION	181	-0.626892	-2.73053	1e-10	4.16667e-10	1.75439e-10	2718	tags=64%, list=19%, signal=53%	ACHE/HLA-G/KLRD1/TGFB1/PSMB10/IL18/IFNGR2/HLA-E/TLR1/DYRK3/CCND2/B2M/IFNAR2/IL15/CAPG/TLR6/TLR3/GBP2/CD80/CXCL13/ST8SIA4/PRF1/GCNT1/TNF/IFNGR1/CD7/IRF4/GZMA/CD47/IL2RB/GZMB/IL11/FASLG/CCL11/HLA-DQA1/CD86/CSF1/LCK/IL2RA/JAK2/CCR1/CCR2/IGSF6/CTSS/CCR5/IL12RB1/MAP4K1/CCL22/LCP2/CD8A/ITGB2/CD2/GPR65/SPI1/CD96/CD40/FYB1/PTPRC/IL10/TLR2/CCL4/HDAC9/STAT4/CXCR3/INHBA/CD3G/ITGAL/HLA-DMB/LTB/HLA-DMA/FAS/IL…	LSCC	TOP2A
Deg_TOP2A_LSCC.Rdata	HALLMARK_IL6_JAK_STAT3_SIGNALING	78	-0.694606	-2.71087	1e-10	4.16667e-10	1.75439e-10	2944	tags=67%, list=20%, signal=54%	IL1R2/LEPR/IRF1/TNFRSF1A/CD38/TGFB1/PTPN1/IFNGR2/HMOX1/TNFRSF21/ITGB3/CXCL10/CXCL13/TNF/IFNGR1/MAP3K8/IL15RA/PDGFC/OSMR/CSF1/IL3RA/IL2RA/CSF2RA/CCR1/IL6ST/ITGA4/IL12RB1/CXCL11/TNFRSF12A/ACVRL1/IL18R1/TLR2/CSF2RB/EBI3/LTB/FAS/IL4R/TNFRSF1B/CD14/JUN/CXCL1/PIK3R5/SOCS3/CD36/IL1B/IL7/IL2RG/IL6/IL1R1/CSF3R/A2M/CXCL3	LSCC	TOP2A
Deg_TOP2A_LSCC.Rdata	HALLMARK_COAGULATION	106	-0.654969	-2.65266	1e-10	4.16667e-10	1.75439e-10	2509	tags=60%, list=17%, signal=50%	CSRP1/WDR1/GNG12/LGMN/CAPN2/FYN/MMP11/ITGB3/HPN/RAPGEF3/APOC1/BMP1/MMP14/C1QA/CTSB/CRIP2/PLEK/CTSK/VWF/CPQ/DUSP6/PRSS23/CLU/HTRA1/LRP1/F8/PECAM1/CTSO/C2/FBN1/SERPING1/MMP1/CFD/TIMP1/C1S/SPARC/DPP4/TFPI2/CFB/C1R/CFH/PROS1/SERPINE1/MMP3/CFI/COMP/TIMP3/OLR1/CTSH/THBS1/FN1/ACOX2/F10/A2M/C3/MMP2/RGN/SERPINA1/PLAT/CPB2/CTSE/MMP10/FGA/FGG	LSCC	TOP2A
Deg_TOP2A_LSCC.Rdata	HALLMARK_MYC_TARGETS_V1	200	0.599559	2.5815	1e-10	4.16667e-10	1.75439e-10	4684	tags=74%, list=32%, signal=51%	ODC1/TYMS/TFDP1/CDC45/CDC20/SNRPD1/MCM4/MAD2L1/RFC4/CCNA2/MCM6/KPNA2/TRA2B/RANBP1/PCNA/DEK/ILF2/GLO1/MCM7/SSB/MYC/FBL/NOP56/HDAC2/USP1/PSMB3/NOP16/CCT7/RRM1/HPRT1/POLD2/MCM2/NCBP1/POLE3/SYNCRIP/SET/XPO1/HSP90AB1/SRPK1/TUFM/CSTF2/H2AZ1/SNRPG/CCT3/PHB/SRSF1/HDGF/UBA2/IARS1/CDK2/SMARCC1/CLNS1A/NPM1/PSMD3/MRPL9/IMPDH2/MCM5/C1QBP/PA2G4/RAN/LSM2/RPS10/PSMD14/CCT4/RRP9/CTPS1/DDX21/KPNB1/EIF2S2/HNRNPR/NM…	LSCC	TOP2A
Deg_TOP2A_LSCC.Rdata	HALLMARK_INTERFERON_GAMMA_RESPONSE	196	-0.583769	-2.57718	1e-10	4.16667e-10	1.75439e-10	3842	tags=60%, list=26%, signal=45%	OASL/VAMP8/ZNFX1/IFI44L/LAP3/NLRC5/SLC25A28/TNFAIP2/LGALS3BP/PARP14/DDX58/IRF7/STAT3/LYSMD2/BTG1/GCH1/CD274/RIPK2/LY6E/TAPBP/HLA-A/IRF2/HIF1A/BATF2/PDE4B/IDO1/IFIT2/IRF1/PTPN6/APOL6/BST2/SP110/LATS2/CASP4/EIF4E3/PML/BPGM/HLA-G/NOD1/UPP1/CD38/PTPN1/PSMB10/MARCHF1/CASP1/NFKBIA/EPSTI1/GBP4/SAMHD1/HLA-B/B2M/IFNAR2/IL15/SAMD9L/MVP/IFITM3/CXCL10/FCGR1A/IFI30/ST8SIA4/IRF5/NFKB1/IRF4/GZMA/IL15RA/IL2RB/CD…	LSCC	TOP2A
Deg_TOP2A_LSCC.Rdata	HALLMARK_COMPLEMENT	180	-0.534682	-2.33347	1e-10	4.16667e-10	1.75439e-10	2770	tags=49%, list=19%, signal=40%	CASP4/ANG/APOBEC3G/ERAP2/MAFF/SH2B3/GNAI2/CSRP1/RASGRP1/PLA2G7/LIPA/CASP1/CBLB/DOCK4/LGMN/CA2/RHOG/FYN/NOTCH4/CD55/FCER1G/APOC1/CEBPB/CTSD/EHD1/CD59/GZMA/PLAUR/GZMB/CASP10/MMP14/C1QA/GNG2/LCK/JAK2/C1QC/CTSB/DOCK10/CTSS/PLEK/ZFPM2/CPQ/DUSP6/LCP2/PLA2G4A/GNGT2/CLU/SPOCK2/F5/S100A9/LRP1/F8/TIMP2/CPM/CTSO/C2/WAS/ITGAM/PIK3CG/GATA3/SERPING1/CXCL1/PIK3R5/TIMP1/CD36/C1S/DPP4/TFPI2/CFB/C1R/CR1/CFH/SERPIN…	LSCC	TOP2A
Deg_TOP2A_LSCC.Rdata	HALLMARK_KRAS_SIGNALING_UP	185	-0.529745	-2.31361	1e-10	4.16667e-10	1.75439e-10	2354	tags=49%, list=16%, signal=42%	CCND2/CA2/PRRX1/MMD/MAFB/ACE/MMP11/ADGRA2/MALL/TLR8/CXCL10/GNG11/GUCY1A1/FCER1G/ENG/PLAUR/FLT4/LY96/LCP1/ANKH/GLRX/MPZL2/PDCD1LG2/PRDM1/GPNMB/CMKLR1/CCL20/TRAF1/ADAM8/TSPAN1/CSF2RA/ABCB1/G0S2/CTSS/C3AR1/BTC/MAP4K1/DUSP6/ITGB2/VWA5A/FUCA1/LAPTM5/PIGR/SLPI/AKAP12/TFPI/SCN1B/ANGPTL4/HDAC9/PECAM1/INHBA/PPP1R15A/TNFRSF1B/BIRC3/ETS1/BMP2/F13A1/ITGBL1/LAT2/IL10RA/SNAP25/TMEM176B/TRIB1/HSD11B1/DOCK2/EREG…	LSCC	TOP2A
Deg_TOP2A_LSCC.Rdata	HALLMARK_IL2_STAT5_SIGNALING	191	-0.489317	-2.15367	2.69684e-10	1.03725e-09	4.36736e-10	3678	tags=57%, list=25%, signal=43%	EMP1/CCND3/SLC2A3/AHR/LRRC8C/CYFIP1/DENND5A/SYNGR2/ITGAE/BATF3/GALM/P4HA1/SERPINB6/PRAF2/CD44/RHOB/NRP1/TNFRSF8/AHNAK/RNH1/IKZF2/RORA/CDC42SE2/IL1R2/GUCY1B1/MAFF/SPRY4/PRNP/DHRS3/CD81/TNFSF11/CCND2/CA2/GBP4/PRKCH/SHE/TNFRSF21/CAPG/IFITM3/CXCL10/CTSZ/SMPDL3A/IFNGR1/ITGAV/PLPP1/WLS/BATF/MAP3K8/NT5E/CD83/IRF4/ECM1/PHLDA1/COL6A1/IL2RB/ICOS/XBP1/CD86/HOPX/CSF1/KLF6/BHLHE40/IL3RA/AMACR/DRC1/TRAF1/CTLA4…	LSCC	TOP2A
Deg_TOP2A_LSCC.Rdata	HALLMARK_MYC_TARGETS_V2	56	0.647812	2.28782	1.69526e-07	6.05451e-07	2.54927e-07	3297	tags=77%, list=22%, signal=60%	TMEM97/BYSL/MCM4/SLC29A2/PLK1/UNG/MYC/PLK4/NDUFAF4/NOP56/IMP4/NOP16/DCTPP1/PHB/WDR74/NIP7/TFB2M/NPM1/WDR43/LAS1L/MCM5/PA2G4/MRTO4/RRP9/PUS1/FARSA/MPHOSPH10/EXOSC5/DDX18/CBX3/UTP20/TBRG4/AIMP2/PRMT3/TCOF1/RABEPK/MYBBP1A/PES1/PPAN/NOLC1/NOC4L/HK2/GNL3	LSCC	TOP2A
Deg_TOP2A_LSCC.Rdata	HALLMARK_MITOTIC_SPINDLE	197	0.451682	1.94189	2.4183e-07	8.06099e-07	3.3941e-07	2481	tags=27%, list=17%, signal=23%	TOP2A/NDC80/CENPF/TTK/KIF15/BUB1/NEK2/ECT2/DLGAP5/KIF4A/TPX2/SMC4/PRC1/KIF22/KIF11/AURKA/ANLN/CCNB2/ESPL1/KIF2C/CENPE/PLK1/LMNB1/KIF23/FBXO5/CDK1/SASS6/BIRC5/BRCA2/RACGAP1/KIF20B/INCENP/PIF1/CDK5RAP2/SAC3D1/LRPPRC/CKAP5/KNTC1/CENPJ/SMC3/CEP250/GEMIN4/CTTN/WASF1/CEP131/TUBGCP3/CEP57/ALMS1/CEP192/TUBD1/TLK1/PCNT/NF1/YWHAE	LSCC	TOP2A
Deg_TOP2A_LSCC.Rdata	HALLMARK_SPERMATOGENESIS	87	0.551002	2.10423	6.85288e-07	2.14153e-06	9.01695e-07	1333	tags=32%, list=9%, signal=29%	TUBA3C/NEFH/TKTL1/YBX2/GSTM3/CCNA1/TTK/CDKN3/POMC/BUB1/NEK2/NOS1/PCSK1N/EZH2/AURKA/CCNB2/KIF2C/RPL39L/RFC4/NCAPH/DMC1/MLF1/CDK1/CLGN/DBF4/TOPBP1/STRBP/TALDO1	LSCC	TOP2A
Deg_TOP2A_LSCC.Rdata	HALLMARK_INTERFERON_ALPHA_RESPONSE	96	-0.495715	-1.97416	5.90767e-06	1.73755e-05	7.31599e-06	4504	tags=61%, list=31%, signal=43%	RTP4/DHX58/IFIT3/IFIH1/CASP8/RSAD2/TRIM21/IFI44/STAT2/WARS1/CMPK2/ELF1/LPAR6/OASL/PARP9/IFI44L/LAP3/SLC25A28/LGALS3BP/PARP14/IRF7/RIPK2/LY6E/IRF2/BATF2/IFIT2/IRF1/BST2/SP110/TRIM5/IFITM1/HLA-C/CASP1/NCOA7/EPSTI1/GBP4/B2M/IL15/SAMD9L/GBP2/IFITM3/CXCL10/IFI30/CD47/ISG20/CSF1/LAMP3/CXCL11/UBA7/CCRL2/TENT5A/IL4R/TMEM140/TXNIP/CD74/SELL/C1S/IL7/IFITM2	LSCC	TOP2A
Deg_TOP2A_LSCC.Rdata	HALLMARK_UV_RESPONSE_DN	144	-0.434584	-1.84179	1.33309e-05	3.70303e-05	1.55917e-05	3237	tags=39%, list=22%, signal=31%	PIK3R3/WDR37/ANXA2/NRP1/VLDLR/PRKCE/KCNMA1/SMAD7/DBP/GRK5/MMP16/APBB2/PDLIM5/PIK3CD/PTPN21/ID1/CITED2/FYN/IRS1/ITGB3/ARHGEF9/GCNT1/COL5A2/NFKB1/MAGI2/ADGRL2/BHLHE40/MGLL/PTPRM/RGS4/EFEMP1/PLPP3/TFPI/HAS2/MT1E/RBPMS/PDGFRB/CELF2/LTBP1/INPP4B/COL1A1/FHL2/DAB2/TGFBR2/PMP22/COL11A1/SYNE1/FBLN5/GJA1/DLC1/CCN1/SERPINE1/PTGFR/DUSP1/COL1A2/COL3A1	LSCC	TOP2A
Deg_TOP2A_LSCC.Rdata	HALLMARK_MYOGENESIS	153	-0.414433	-1.77674	3.76175e-05	9.89935e-05	4.16815e-05	2904	tags=39%, list=20%, signal=31%	COL15A1/APLNR/BDKRB2/MYH9/ACHE/PRNP/DTNA/TGFB1/AK1/MRAS/HSPB8/DENND2B/ADAM12/CNN3/PDLIM7/APP/FHL1/TNNC1/CDKN1A/TPM2/FGF2/BHLHE40/FABP3/SORBS1/ITGB5/DMD/DAPK2/CLU/COL6A2/SSPN/COX7A1/PPP1R3C/PTP4A3/GPX3/LSP1/IGFBP7/MEF2C/COL1A1/CFD/AEBP1/CD36/IGF1/GADD45B/SPARC/SGCD/LAMA2/COL6A3/PKIA/PTGIS/TAGLN/COL3A1/MYLK/DES/GJA5/KCNH1/SGCA/CRYAB/SOD3/TNNI2	LSCC	TOP2A
Deg_TOP2A_LSCC.Rdata	HALLMARK_ANGIOGENESIS	30	-0.660308	-2.07637	4.04179e-05	0.000101045	4.25452e-05	2354	tags=60%, list=16%, signal=50%	CCND2/FSTL1/S100A4/TNFRSF21/LRPAP1/LUM/ITGAV/APP/COL5A2/LPL/SLCO2A1/POSTN/KCNJ8/VCAN/TIMP1/OLR1/COL3A1/CXCL6	LSCC	TOP2A
Deg_TOP2A_LSCC.Rdata	HALLMARK_APICAL_JUNCTION	179	-0.396279	-1.72485	4.53378e-05	0.000104183	4.38665e-05	3560	tags=43%, list=24%, signal=33%	PTEN/SHC1/GNAI1/VCL/ITGA2/LAMB3/B4GALT1/CD274/VASP/PIK3R3/SKAP2/EGFR/CD99/EPB41L2/NFASC/ARPC2/CAP1/MYH9/CX3CL1/ACTB/CDH3/GNAI2/LDLRAP1/ACTN1/LAYN/PARVA/CERCAM/ICAM5/LIMA1/CNN2/EVL/CD34/IRS1/ZYX/MSN/CDH11/SIRPA/CD209/SLIT2/BMP1/ITGA9/MPZL2/TGFBI/CD86/TRAF1/LAMC2/RAC2/NECTIN3/VWF/FYB1/CALB2/ICAM2/PTPRC/PECAM1/ARHGEF6/RRAS/VCAN/TSPAN4/NEXN/FBN1/CLDN5/COL17A1/NEGR1/KRT31/VCAM1/THY1/TNFRSF11B/ACTG2/CO…	LSCC	TOP2A
Deg_TOP2A_LSCC.Rdata	HALLMARK_HYPOXIA	183	-0.391592	-1.70159	4.58405e-05	0.000104183	4.38665e-05	3420	tags=44%, list=23%, signal=34%	NR3C1/STC1/ACKR3/IER3/XPNPEP1/P4HA1/NDST1/NAGK/EGFR/PRDX5/ANXA2/VLDLR/HDLBP/ERO1A/KLF7/RORA/CAVIN1/TPBG/MYH9/PNRC1/KDELR3/TPST2/IDS/MAFF/DTNA/TIPARP/PAM/HEXA/PFKFB3/PGM1/HMOX1/S100A4/CITED2/ERRFI1/PPARGC1A/PLAUR/FBP1/CDKN1A/GLRX/TGFBI/ISG20/KLF6/BHLHE40/SDC4/DCN/NDRG1/LXN/SELENBP1/SLC2A5/LOX/ATF3/P4HA2/AMPD3/DDIT4/AKAP12/CAVIN3/ZFP36/MT1E/EDN2/ANGPTL4/PPP1R3C/PGF/CCN2/TGFB3/PPP1R15A/ETS1/BGN/COL5…	LSCC	TOP2A
Deg_TOP2A_LSCC.Rdata	HALLMARK_APOPTOSIS	158	-0.405131	-1.73574	7.8731e-05	0.000171154	7.20649e-05	2935	tags=42%, list=20%, signal=34%	PEA15/IRF1/DAP/MCL1/SMAD7/GNA15/CASP4/PPP2R5B/SATB1/CYLD/ADD1/CD38/IL18/GPX1/HSPB1/CASP1/CCND2/EGR3/HMOX1/LUM/IFITM3/SAT1/PRF1/TNF/IFNGR1/APP/CFLAR/NEDD9/ANKH/CDKN1A/FASLG/ISG20/IGFBP6/DCN/PLPPR4/SOD2/BTG2/TNFRSF12A/CD2/ATF3/CLU/GADD45A/TIMP2/FAS/GPX3/PDGFRB/PLCB2/CD14/BIRC3/TXNIP/BGN/BMP2/JUN/FEZ1/TIMP1/EREG/GADD45B/IL1B/HGF/DPYD/IL1A/TIMP3/IL6/CD69/MMP2/PLAT	LSCC	TOP2A
Deg_TOP2A_LSCC.Rdata	HALLMARK_OXIDATIVE_PHOSPHORYLATION	197	0.381577	1.64049	0.000170194	0.000354571	0.000149293	6593	tags=69%, list=45%, signal=38%	LDHB/LRPPRC/TIMM50/AFG3L2/ETFB/ATP5MC1/CPT1A/CYCS/COX11/UQCRFS1/NDUFB5/OPA1/MRPL15/MRPL35/ISCA1/GPI/RHOT1/SLC25A5/NDUFA8/IMMT/ATP5MC3/NDUFB7/FH/MRPS22/VDAC3/UQCRH/GOT2/COX6C/PDHA1/NDUFA5/FXN/SUCLA2/TIMM13/HCCS/MTX2/ATP5PO/MRPL11/COX5B/COX7B/TIMM10/AIFM1/TIMM17A/TIMM9/ATP5F1B/SDHD/MRPS15/COX6A1/NDUFA4/COX10/NDUFA6/PMPCA/MRPL34/IDH3A/HSPA9/MRPS12/VDAC2/ATP5PF/SDHB/NDUFA1/SUPV3L1/ATP5F1A/NDUFS2/IDH3…	LSCC	TOP2A
Deg_TOP2A_LSCC.Rdata	HALLMARK_DNA_REPAIR	147	0.402558	1.66324	0.000546558	0.00109312	0.00046026	4131	tags=39%, list=28%, signal=29%	TYMS/RFC3/RFC4/FEN1/ZWINT/RAD51/PRIM1/PCNA/POLR1C/POLD3/POLA1/RFC5/CCNO/SAC3D1/ADA/UPF3B/ARL6IP1/HPRT1/RPA3/GTF3C5/POLR2H/NUDT21/ALYREF/NELFCD/POLA2/CDA/POLR2D/IMPDH2/RNMT/RFC2/RAE1/NELFE/POLR3C/NME1/SSRP1/RAD52/NPR2/LIG1/NCBP2/DGCR8/SF3A3/GTF2A2/POLH/CSTF3/MPC2/VPS37D/SNAPC4/POM121/GTF2H3/TARBP2/UMPS/NT5C3A/DUT/ZNF707/ERCC4/SMAD5/TP53/CLP1	LSCC	TOP2A
Deg_TOP2A_LSCC.Rdata	HALLMARK_KRAS_SIGNALING_DN	130	0.392589	1.61178	0.00119828	0.00221903	0.00093433	1080	tags=18%, list=7%, signal=17%	TEX15/KRT1/BRDT/COL2A1/KLK7/KLK8/YBX2/ALOX12B/KLHDC8A/CLDN8/KRT4/CDKAL1/ADRA2C/CCNA1/AKR1B10/NOS1/HSD11B2/SERPINB2/NUDT11/YPEL1/GPR19/LYPD3/MSH5/PKP1	LSCC	TOP2A
Deg_TOP2A_LSCC.Rdata	HALLMARK_MTORC1_SIGNALING	198	0.359823	1.54691	0.00117304	0.00221903	0.00093433	2232	tags=27%, list=15%, signal=23%	TMEM97/TXNRD1/GCLC/BUB1/CDC25A/SLC7A11/ME1/PHGDH/RRM2/AURKA/G6PD/MCM4/PSAT1/TFRC/PLK1/POLR3G/CCNF/DHCR7/GMPS/FADS1/UNG/EEF1E1/GSR/DDX39A/HMGCR/MTHFD2/ATP5MC1/MLLT11/TUBG1/HPRT1/MCM2/NUFIP1/CACYBP/RPA1/BCAT1/TOMM40/HMGCS1/PNO1/NUP205/PRDX1/HMBS/GPI/ACLY/PSMD14/ACACA/PSME3/TRIB3/RRP9/TM7SF2/IMMT/DHFR/EIF2S2/SC5D	LSCC	TOP2A
Deg_TOP2A_LSCC.Rdata	HALLMARK_TGF_BETA_SIGNALING	52	-0.487215	-1.7503	0.00162658	0.00290462	0.001223	2799	tags=29%, list=19%, signal=23%	SMAD7/TGFB1/IFNGR2/KLF10/RAB31/ID1/JUNB/ENG/ID3/PPP1R15A/BMP2/PMEPA1/SERPINE1/LTBP2/THBS1	LSCC	TOP2A
Deg_TOP2A_LSCC.Rdata	HALLMARK_P53_PATHWAY	196	-0.304758	-1.34542	0.0140303	0.0241901	0.0101853	3219	tags=36%, list=22%, signal=28%	CDKN2B/F2R/TSC22D1/ZFP36L1/SPHK1/STEAP3/PDGFA/SERTAD3/STOM/RHBDF2/PITPNC1/SLC35D1/MKNK2/SESN1/TAX1BP3/NUPR1/CLCA2/UPP1/SDC1/TSPYL2/NINJ1/KIF13B/TGFB1/CD81/RPS27L/AK1/CASP1/PTPRE/CCND2/DEF6/HMOX1/S100A4/RNF19B/MXD4/TCHH/TCN2/SAT1/TM7SF3/PHLDA3/IFI30/FBXW7/CTSD/APP/IER5/CYFIP2/CDKN1A/PLK3/BTG2/NDRG1/VWA5A/ATF3/FUCA1/DDIT4/GADD45A/ABAT/FAS/DRAM1/PPP1R15A/ZNF365/VDR/TXNIP/BMP2/JUN/CD82/FOS/IL1A/LIF/Z…	LSCC	TOP2A
Deg_TOP2A_LSCC.Rdata	HALLMARK_ESTROGEN_RESPONSE_LATE	189	0.314612	1.34679	0.0183002	0.0305004	0.0128423	1441	tags=20%, list=10%, signal=18%	GAL/MYB/KLK10/MAPT/ASCL1/CYP4F11/TOP2A/CCNA1/DHRS2/RET/CDC6/KLK11/KIF20A/CYP26B1/NMU/CDC20/GINS2/OVOL2/HR/DHCR7/IGSF1/SLC29A1/CXCL14/STIL/IMPA2/TFAP2C/PRKAR2B/RAPGEFL1/PLAAT3/UGDH/PLK4/ALDH3A2/XRCC3/ETFB/BCL2/IL17RB/SLC27A2/HPRT1	LSCC	TOP2A
Deg_TOP2A_LSCC.Rdata	HALLMARK_BILE_ACID_METABOLISM	89	-0.337338	-1.32852	0.0672646	0.108491	0.0456805	1679	tags=22%, list=11%, signal=20%	DIO2/AR/AMACR/LCK/CYP27A1/CYP39A1/NR3C2/SULT1B1/AQP9/RBP1/HSD17B6/ACSL5/CH25H/ABCD2/ABCA9/ABCA6/CYP7B1/ABCA8/ABCA3/BBOX1	LSCC	TOP2A
Deg_TOP2A_LSCC.Rdata	HALLMARK_ANDROGEN_RESPONSE	98	-0.312687	-1.25021	0.101124	0.158006	0.0665287	2939	tags=32%, list=20%, signal=25%	TNFAIP8/HOMER2/DHCR24/UBE2J1/HSD17B14/ACTN1/PDLIM5/PTPN21/B2M/FKBP5/SAT1/GUCY1A1/ITGAV/PLPP1/DNAJB9/ANKH/SEC24D/ELL2/LIFR/IQGAP2/ADAMTS1/TMPRSS2/MAF/SELENOP/NDRG1/HPGD/AKAP12/PTK2B/PMEPA1/INPP4B/STEAP4	LSCC	TOP2A
Deg_TOP2A_LSCC.Rdata	HALLMARK_GLYCOLYSIS	186	0.272878	1.169	0.143363	0.217216	0.0914595	2003	tags=16%, list=14%, signal=14%	TKTL1/HMMR/DPYSL4/GCLC/IRS2/STMN1/STC2/KIF20A/ME1/DEPDC1/DSC2/AURKA/G6PD/CENPA/TXN/GPC3/SOX9/HS6ST2/CDK1/EFNA3/SOD1/TALDO1/ARTN/PAXIP1/ABCB6/NASP/PPFIA4/CHST2/NANP	LSCC	TOP2A
Deg_TOP2A_LSCC.Rdata	HALLMARK_REACTIVE_OXYGEN_SPECIES_PATHWAY	47	0.357837	1.21634	0.159615	0.234729	0.0988331	1851	tags=23%, list=13%, signal=21%	TXNRD1/GCLC/NQO1/G6PD/TXN/ABCC1/GSR/SOD1/GCLM/HHEX/PRDX1	LSCC	TOP2A
Deg_TOP2A_LSCC.Rdata	HALLMARK_XENOBIOTIC_METABOLISM	167	-0.265132	-1.14269	0.186667	0.266667	0.112281	2874	tags=34%, list=20%, signal=27%	SLC35D1/DHRS1/TNFRSF1A/ACP2/ACOX3/IGFBP4/UPP1/NINJ1/SERTAD1/PSMB10/DHRS7/HSD17B2/TPST1/SLC12A4/PDLIM5/CA2/HMOX1/XDH/LCAT/CDO1/ETS2/SLC6A12/CYP2E1/CYFIP2/FBP1/CYP2J2/TDO2/CYP27A1/PAPSS2/FBLN1/VNN1/APOE/AOX1/AQP9/MAN1A1/PTGES/FAS/FMO1/TMEM176B/MT2A/ABCD2/HSD11B1/PDK4/CD36/IGF1/IRF8/CFB/PROS1/SERPINE1/GAD1/IL1R1/ACOX2/F10/ATOH8/PTGDS/FMO3	LSCC	TOP2A
Deg_TOP2A_LSCC.Rdata	HALLMARK_ADIPOGENESIS	193	-0.255638	-1.12285	0.206497	0.286801	0.120758	2972	tags=22%, list=20%, signal=18%	STOM/SLC27A1/CAVIN1/COL15A1/SPARCL1/ACADL/PHLDB1/FZD4/CAVIN2/DHRS7/SNCG/SQOR/HSPB8/PFKFB3/PGM1/CD151/OMD/MTARC2/IFNGR1/STAT5A/DNAJB9/LPL/CD302/ANGPT1/LIFR/MGLL/PTGER3/SORBS1/LAMA4/APOE/SSPN/GADD45A/ANGPTL4/GPX3/CYP4B1/ENPP2/CD36/LTC4S/MYLK/ITIH5/C3/ORM1/FABP4	LSCC	TOP2A
Deg_TOP2A_LSCC.Rdata	HALLMARK_UV_RESPONSE_UP	150	0.252728	1.04476	0.355717	0.480698	0.202399	1682	tags=17%, list=11%, signal=15%	GAL/COL2A1/NPTX2/RET/CHRNA5/EPCAM/MAPK8IP2/TFRC/CCNE1/CLCN2/RFC4/FEN1/CEBPG/CTSV/KCNH2/MSX1/H2AX/PPAT/CDC5L/SIGMAR1/PRPF3/POLE3/POLR2H/EPHX1/PARP2	LSCC	TOP2A
Deg_TOP2A_LSCC.Rdata	HALLMARK_ESTROGEN_RESPONSE_EARLY	195	-0.230301	-1.01547	0.405896	0.534073	0.224873	2701	tags=27%, list=18%, signal=22%	RAB17/MYOF/IGFBP4/MAST4/TIPARP/DHRS3/RASGRP1/DEPTOR/HSPB8/EGR3/CBFA2T3/AFF1/KLF10/RAB31/NRIP1/FKBP5/RPS6KA2/AQP3/SH3BP5/AR/SEC14L2/XBP1/BHLHE40/JAK2/ALDH3B1/IL6ST/SLC1A1/PAPSS2/SLC24A3/MLPH/PRSS23/MUC1/CALB2/PTGES/ABAT/AREG/SYBU/FHL2/GFRA1/GJA1/DLC1/FOS/PDLIM3/NBL1/CISH/CXCL12/TGM2/OLFML3/CLIC3/PGR/FCMR/CCN5/ABCA3	LSCC	TOP2A
Deg_TOP2A_LSCC.Rdata	HALLMARK_HEME_METABOLISM	173	-0.233577	-1.00989	0.426339	0.546589	0.230143	2925	tags=29%, list=20%, signal=24%	TMEM9B/EPOR/RCL1/ATG4A/CAST/SDCBP/CAT/SLC66A2/CCND3/KEL/NR3C1/BSG/SLC25A37/ENDOD1/HBB/TSPAN5/YPEL5/SIDT2/BMP2K/SNCA/OPTN/PPP2R5B/BPGM/ADD1/SEC14L1/ERMAP/RNF19A/MARCHF2/CLIC2/CA2/AGPAT4/KAT2B/MPP1/AQP3/TNS1/SLC22A4/ELL2/CTSB/BTG2/SELENBP1/P4HA2/ACP5/LMO2/TENT5C/GYPC/C3/PDZK1IP1/ICAM4/ACKR1/ACSL6/CTSE	LSCC	TOP2A
Deg_TOP2A_LSCC.Rdata	HALLMARK_PEROXISOME	95	0.257212	0.995515	0.454545	0.568182	0.239234	2302	tags=19%, list=16%, signal=16%	TOP2A/CACNA1B/CRABP1/HSD11B2/MSH2/ALDH1A1/FADS1/ABCC5/SOD1/SLC27A2/FDPS/EHHADH/SMARCC1/PRDX1/ECI2/ISOC1/CTPS1/NUDT19	LSCC	TOP2A
Deg_TOP2A_LSCC.Rdata	HALLMARK_PI3K_AKT_MTOR_SIGNALING	100	-0.241472	-0.975055	0.524444	0.609819	0.256766	3316	tags=22%, list=23%, signal=17%	RPS6KA1/PIK3R3/CAB39/EGFR/MKNK1/TNFRSF1A/MKNK2/CAB39L/NOD1/CAMK4/ITPR2/ADCY2/CDKN1A/FASLG/LCK/VAV3/GNA14/DAPP1/SLA/CXCR4/IL2RG/PRKCB	LSCC	TOP2A
Deg_TOP2A_LSCC.Rdata	HALLMARK_PANCREAS_BETA_CELLS	20	0.342205	0.96312	0.511927	0.609819	0.256766	127	tags=10%, list=1%, signal=10%	PCSK2/PAX6	LSCC	TOP2A
Deg_TOP2A_LSCC.Rdata	HALLMARK_APICAL_SURFACE	39	0.283578	0.947136	0.521179	0.609819	0.256766	1038	tags=15%, list=7%, signal=14%	GSTM3/PCSK9/BRCA1/MDGA1/PKHD1/LYPD3	LSCC	TOP2A
Deg_TOP2A_LSCC.Rdata	HALLMARK_HEDGEHOG_SIGNALING	33	0.283786	0.906039	0.590164	0.670641	0.282375	904	tags=12%, list=6%, signal=11%	PTCH1/CRMP1/SHH/CDK5R1	LSCC	TOP2A
Deg_TOP2A_LSCC.Rdata	HALLMARK_CHOLESTEROL_HOMEOSTASIS	72	0.238467	0.879996	0.666667	0.740741	0.311891	3208	tags=31%, list=22%, signal=24%	TMEM97/GSTM2/DHCR7/CBS/ACAT2/HMGCR/GLDC/ALDOC/FDPS/HMGCS1/TRIB3/TM7SF2/SC5D/FADS2/SCD/PCYT2/IDI1/EBP/FDFT1/SQLE/FASN/PPARG	LSCC	TOP2A
Deg_TOP2A_LSCC.Rdata	HALLMARK_UNFOLDED_PROTEIN_RESPONSE	112	0.220212	0.883093	0.698774	0.759537	0.319805	3275	tags=22%, list=22%, signal=17%	STC2/PSAT1/CEBPG/CKS1B/DKC1/H2AX/MTHFD2/EXOSC2/NOP56/TUBB2A/IARS1/NPM1/GEMIN4/NFYA/RRP9/EXOSC5/EIF4G1/LSM4/NHP2/DDX10/KHSRP/NOLC1/FUS/XPOT/SLC7A5	LSCC	TOP2A
Deg_TOP2A_LSCC.Rdata	HALLMARK_FATTY_ACID_METABOLISM	144	0.21321	0.8796	0.743219	0.790658	0.332909	3532	tags=26%, list=24%, signal=20%	ODC1/ALDH3A1/ADH7/ME1/ALDH1A1/AADAT/ACAT2/UGDH/ALDH3A2/SMS/CBR1/CPT1A/H2AZ1/EPHX1/HMGCS1/EHHADH/CBR3/ECI2/GCDH/NTHL1/FH/ADH1C/BPHL/PDHA1/SUCLA2/IDI1/TP53INP2/HCCS/APEX1/ACSS1/REEP6/FASN/ADSL/SDHD/CEL/NCAPH2/GSTZ1/KMT5A	LSCC	TOP2A
Deg_TOP2A_LSCC.Rdata	HALLMARK_NOTCH_SIGNALING	32	0.241089	0.764235	0.83181	0.860676	0.36239	3545	tags=25%, list=24%, signal=19%	FZD7/WNT5A/KAT2A/NOTCH3/DLL1/CCND1/LFNG/CUL1	LSCC	TOP2A
Deg_TOP2A_LSCC.Rdata	HALLMARK_WNT_BETA_CATENIN_SIGNALING	39	0.226752	0.75734	0.843462	0.860676	0.36239	2283	tags=21%, list=16%, signal=17%	PTCH1/DKK1/MYC/HDAC2/SKP2/KAT2A/DLL1/DVL2	LSCC	TOP2A
Deg_TOP2A_LSCC.Rdata	HALLMARK_PROTEIN_SECRETION	94	0.0917274	0.355762	1	1	0.421053	3753	tags=15%, list=26%, signal=11%	ANP32E/TOM1L1/SOD1/BNIP3/KRT18/SCAMP1/COG2/GLA/AP2B1/TMX1/NAPG/VPS45/ZW10/KIF1B	LSCC	TOP2A
Deg_TOP2A_LUAD.Rdata	HALLMARK_E2F_TARGETS	199	0.795363	3.05094	1e-10	1e-09	6.31579e-10	1588	tags=61%, list=11%, signal=55%	DEPDC1/CCNE1/MYBL2/KIF4A/KIF18B/CCNB2/TOP2A/CDKN3/TRIP13/MELK/DLGAP5/BIRC5/AURKB/RRM2/CDC20/AURKA/CDCA3/SPC25/MKI67/CDCA8/KIF2C/HMMR/BUB1B/CENPE/CHEK1/MAD2L1/CDK1/ESPL1/CDC25A/GINS1/SPAG5/RAD51AP1/UBE2S/BRCA1/PLK4/DSCC1/UBE2T/HMGA1/E2F8/PLK1/SPC24/KPNA2/MCM2/CDKN2A/RACGAP1/ASF1B/TK1/DIAPH3/ORC6/PSMC3IP/MCM4/EZH2/CKS2/ATAD2/PTTG1/CENPM/LMNB1/H2AX/MCM7/GINS4/HELLS/STMN1/MCM6/TACC3/TCF19/TIMELESS/GI…	LUAD	TOP2A
Deg_TOP2A_LUAD.Rdata	HALLMARK_G2M_CHECKPOINT	197	0.775363	2.96579	1e-10	1e-09	6.31579e-10	1581	tags=52%, list=11%, signal=47%	UBE2C/CENPA/MYBL2/PBK/TPX2/KIF4A/TTK/CCNB2/TOP2A/CDKN3/TROAP/BIRC5/AURKB/CDC6/NEK2/CDC20/KIF23/AURKA/MKI67/POLQ/CCNA2/EXO1/RAD54L/CENPF/KIF2C/HMMR/CDC45/BUB1/NDC80/CENPE/CHEK1/MAD2L1/GINS2/CDK1/ESPL1/CDC25A/KIF11/KIF15/KNL1/E2F1/UBE2S/PLK4/E2F2/HMGA1/PLK1/KPNA2/MCM2/RACGAP1/STIL/ORC6/EZH2/CKS2/PTTG1/LMNB1/H2AX/FBXO5/TRAIP/CDC7/DBF4/STMN1/KIF20B/MCM6/TACC3/CCNF/HMGB3/INCENP/CKS1B/SLC7A5/MCM3/RBL1/…	LUAD	TOP2A
Deg_TOP2A_LUAD.Rdata	HALLMARK_MYC_TARGETS_V1	200	0.65214	2.49825	1e-10	1e-09	6.31579e-10	3733	tags=66%, list=25%, signal=50%	CDC20/CCNA2/CDC45/MAD2L1/TYMS/KPNA2/MCM2/MCM4/MCM7/RFC4/MCM6/PCNA/CCT5/H2AZ1/ODC1/NME1/MCM5/CTPS1/MYC/CDK2/RANBP1/CAD/HSPD1/PSMA6/AIMP2/PPM1G/SNRPD1/SNRPG/HDAC2/HPRT1/CCT4/EIF3B/DEK/PGK1/POLD2/USP1/CCT7/HSPE1/TRIM28/UBA2/RPS10/NOP56/CSTF2/CCT3/TCP1/KPNB1/RUVBL2/ILF2/EIF2S2/PSMB3/TFDP1/HDGF/SRM/PA2G4/YWHAQ/RAN/XPOT/SNRPD2/RRM1/CBX3/PSMA7/FBL/GLO1/SRPK1/PPIA/LSM2/PSMD3/CDK4/EIF2S1/MRPL9/NOP16/DDX21…	LUAD	TOP2A
Deg_TOP2A_LUAD.Rdata	HALLMARK_MTORC1_SIGNALING	198	0.594976	2.28098	1e-10	1e-09	6.31579e-10	2887	tags=48%, list=20%, signal=39%	RRM2/AURKA/BUB1/CDC25A/PLK1/MCM2/STC1/MCM4/SLC2A1/GCLC/POLR3G/EGLN3/SLC7A11/CCNF/MTHFD2/TXNRD1/ERO1A/MLLT11/TOMM40/PSAT1/WARS1/ELOVL6/TUBG1/SLC7A5/PLOD2/NAMPT/TRIB3/SCD/HK2/UNG/PHGDH/FADS2/GAPDH/SHMT2/PSPH/CCT6A/G6PD/HSPD1/AK4/YKT6/GPI/HPRT1/TPI1/PGK1/FADS1/NUP205/GOT1/HSPE1/EEF1E1/DHFR/PDK1/PNO1/SLC1A5/ACLY/EIF2S2/GLA/GMPS/DDX39A/TFRC/PSME3/PSMG1/PDAP1/PPIA/PSMB5/CACYBP/SRD5A1/PSMA4/ENO1/HMBS/P4…	LUAD	TOP2A
Deg_TOP2A_LUAD.Rdata	HALLMARK_MITOTIC_SPINDLE	196	0.595045	2.28062	1e-10	1e-09	6.31579e-10	1404	tags=23%, list=10%, signal=21%	TPX2/KIF4A/TTK/ANLN/CCNB2/TOP2A/DLGAP5/BIRC5/NEK2/KIF23/AURKA/CENPF/KIF2C/BUB1/NDC80/CENPE/CDK1/ESPL1/KIF11/KIF15/PLK1/PIF1/RACGAP1/LMNB1/FBXO5/ECT2/KIF20B/FSCN1/SASS6/INCENP/KNTC1/PLEKHG2/WASF1/BRCA2/KIF3C/RHOF/CEP72/CKAP5/CEP250/CENPJ/SAC3D1/LRPPRC/TRIO/CEP131/KIF22	LUAD	TOP2A
Deg_TOP2A_LUAD.Rdata	HALLMARK_MYC_TARGETS_V2	56	0.679578	2.14818	1.86905e-06	1.55754e-05	9.83711e-06	3582	tags=75%, list=24%, signal=57%	PLK4/PLK1/MCM4/BYSL/HK2/UNG/UTP20/MCM5/MYC/HSPD1/AIMP2/HSPE1/PUS1/NOP56/MRTO4/WDR43/SRM/PA2G4/TBRG4/CBX3/NOC4L/EXOSC5/CDK4/TCOF1/NOP16/SLC29A2/RRP9/GNL3/MYBBP1A/RRP12/PHB/SLC19A1/NOLC1/GRWD1/WDR74/MPHOSPH10/SUPV3L1/DDX18/RABEPK/NDUFAF4/NPM1/NIP7	LUAD	TOP2A
Deg_TOP2A_LUAD.Rdata	HALLMARK_SPERMATOGENESIS	86	0.570199	1.9595	7.48711e-05	0.000534794	0.000337765	1082	tags=28%, list=7%, signal=26%	SCG3/TTK/CCNB2/CDKN3/NEK2/AURKA/KIF2C/BUB1/CDK1/CLGN/NCAPH/NEFH/RPL39L/EZH2/SCG5/RFC4/DBF4/YBX2/IL12RB2/SLC2A5/TOPBP1/GAD1/PARP2/HSPA2	LUAD	TOP2A
Deg_TOP2A_LUAD.Rdata	HALLMARK_GLYCOLYSIS	189	0.430201	1.64375	0.000236371	0.00147732	0.000933042	3477	tags=40%, list=24%, signal=31%	DEPDC1/CENPA/AURKA/HMMR/CDK1/ARTN/KIF20A/STC1/STC2/GCLC/STMN1/EGLN3/ERO1A/SLC25A10/CHST1/PLOD2/PYGL/HK2/DSC2/PPFIA4/PKP2/PFKP/FKBP4/SLC16A3/G6PD/SPAG4/AK4/TPI1/PGK1/GOT1/PAXIP1/ENO2/MET/VEGFA/CLDN3/PGAM1/TGFBI/MIF/NANP/PGM2/SLC25A13/PPIA/TPBG/ENO1/GALK1/B4GALT1/P4HA1/IER3/LDHA/PSMC4/NASP/MDH2/CLN6/B3GNT3/MED24/SAP30/RARS1/HOMER1/VCAN/PKM/EFNA3/FAM162A/TXN/ALDOA/DLD/PLOD1/KDELR3/CTH/IGFBP3/SRD5A3/…	LUAD	TOP2A
Deg_TOP2A_LUAD.Rdata	HALLMARK_UNFOLDED_PROTEIN_RESPONSE	112	0.474324	1.69007	0.000463023	0.00257235	0.00162464	3880	tags=45%, list=26%, signal=33%	H2AX/STC2/MTHFD2/ERO1A/CKS1B/PSAT1/SLC7A5/EIF4EBP1/TARS1/DKC1/NOP56/VEGFA/XPOT/PREB/PAIP1/EIF4A3/NFYA/KHSRP/EXOSC5/EIF2S1/YWHAZ/RRP9/EXOSC2/CHAC1/IARS1/HSP90B1/CEBPG/NOLC1/HYOU1/EXOSC9/CEBPB/LSM1/SSR1/LSM4/EIF4G1/DDX10/ARFGAP1/SRPRB/KDELR3/SLC1A4/NHP2/BANF1/NPM1/YIF1A/PDIA6/CNOT6/ASNS/EXOSC4/ALDH18A1/KIF5B	LUAD	TOP2A
Deg_TOP2A_LUAD.Rdata	HALLMARK_DNA_REPAIR	147	0.443968	1.66104	0.000645404	0.00322702	0.00203812	2719	tags=30%, list=18%, signal=25%	CDA/RAD51/TYMS/ZWINT/RFC4/FEN1/RFC5/PCNA/ALYREF/RFC2/NME1/VPS37D/RFC3/POLA2/PRIM1/RPA3/LIG1/POLD1/HPRT1/SAC3D1/POLA1/RAE1/NELFE/ADA/NT5C3A/ADRM1/ERCC2/TAF6/RALA/SSRP1/POLR2J/GSDME/POM121/NCBP2/ARL6IP1/UMPS/PNP/TARBP2/POLD3/POLR2I/POLR2H/GTF2H3/TMED2/GTF2A2	LUAD	TOP2A
Deg_TOP2A_LUAD.Rdata	HALLMARK_BILE_ACID_METABOLISM	92	-0.47426	-1.63003	0.00270045	0.0122748	0.00775249	2757	tags=36%, list=19%, signal=29%	ALDH1A1/ABCD3/PRDX5/RETSAT/SLC29A1/SCP2/LONP2/SLC22A18/ABCA3/HSD17B11/DIO1/CYP39A1/HSD17B4/ABCA5/MLYCD/ABCA4/CH25H/PEX11A/NUDT12/EPHX2/TFCP2L1/CAT/ABCA9/ACSL5/ABCA6/NR0B2/SULT1B1/AR/NR3C2/ABCA8/HSD17B6/NR1I2/TTR	LUAD	TOP2A
Deg_TOP2A_LUAD.Rdata	HALLMARK_COAGULATION	112	-0.435227	-1.54021	0.00353553	0.0135982	0.00858833	2037	tags=32%, list=14%, signal=28%	C2/CSRP1/CTSO/C8B/TMPRSS6/CFH/MMP10/OLR1/DPP4/ACOX2/VWF/KLKB1/CAPN5/CPQ/HNF4A/SERPINA1/F8/MMP15/RAPGEF3/GSN/CFD/RGN/ANG/F10/GDA/C3/A2M/COMP/PROC/F2RL2/CTSH/CLU/CTSE/CPB2/F11/HMGCS2	LUAD	TOP2A
Deg_TOP2A_LUAD.Rdata	HALLMARK_MYOGENESIS	160	-0.403829	-1.49805	0.00331048	0.0135982	0.00858833	1917	tags=26%, list=13%, signal=23%	TNNC1/SOD3/MAPRE3/ADCY9/MYH3/REEP1/COX7A1/SSPN/MEF2C/ERBB3/SGCD/MYLK/PPP1R3C/GADD45B/HSPB8/IGFBP7/ITGB4/CTF1/DAPK2/ITGA7/AK1/LARGE1/FGF2/GSN/SORBS1/DMD/CFD/CRYAB/VIPR1/LAMA2/MYOM2/CKMT2/NOS1/ACTN2/MYOZ1/CLU/SGCA/FHL1/MYH11/DES/CASQ2/APOD	LUAD	TOP2A
Deg_TOP2A_LUAD.Rdata	HALLMARK_KRAS_SIGNALING_DN	120	-0.427788	-1.51826	0.00504051	0.0180018	0.0113696	2409	tags=37%, list=16%, signal=31%	IDUA/NR4A2/EDAR/PDK2/MYO15A/MAGIX/FGGY/KLHDC8A/SLC6A3/CYP39A1/STAG3/KCNMB1/PRKN/DCC/CACNA1F/IGFBP2/KRT4/CHST2/CAMK1D/SYNPO/RYR2/TFCP2L1/BTG2/SELENOP/PTGFR/KRT5/PRODH/THRB/FGFR3/TENM2/HNF1A/KLK7/ITIH3/CD40LG/GPRC5C/SLC16A7/PKP1/NOS1/ZBTB16/HSD11B2/CAPN9/CD207/SCGB1A1/TFF2	LUAD	TOP2A
Deg_TOP2A_LUAD.Rdata	HALLMARK_FATTY_ACID_METABOLISM	145	-0.38084	-1.38636	0.0159066	0.0530222	0.0334877	1954	tags=18%, list=13%, signal=16%	HSD17B11/EPHX1/CYP1A1/PTPRG/HSD17B4/MLYCD/ACADS/ACSS1/RDH16/ALDH3A2/LTC4S/ACSL5/MGLL/ACSM3/AOC3/MAOA/ACADL/CA2/VNN1/GPD1/ADH1C/INMT/HPGD/AQP7/ALDH3A1/HMGCS2	LUAD	TOP2A
Deg_TOP2A_LUAD.Rdata	HALLMARK_PANCREAS_BETA_CELLS	23	0.593643	1.56738	0.0277573	0.082622	0.0521823	755	tags=22%, list=5%, signal=21%	PCSK1/SST/GCG/SYT13/CHGA	LUAD	TOP2A
Deg_TOP2A_LUAD.Rdata	HALLMARK_UV_RESPONSE_UP	149	0.359221	1.34404	0.0280915	0.082622	0.0521823	2622	tags=30%, list=18%, signal=25%	CCNE1/CTSV/SHOX2/GGH/COL2A1/H2AX/MAPK8IP2/RFC4/FEN1/CHRNA5/PPAT/KCNH2/MSX1/SLC6A8/FKBP4/TARS1/CDK2/PARP2/HSPA2/TAP1/PPIF/YKT6/HMOX1/GCH1/ENO2/NPTX2/CLCN2/CDC34/SIGMAR1/TFRC/STARD3/PDAP1/DDX21/FURIN/AP2S1/DNAJA1/EPCAM/IRF1/CEBPG/AGO2/MMP14/CNP/STIP1/POLR2H	LUAD	TOP2A
Deg_TOP2A_LUAD.Rdata	HALLMARK_HYPOXIA	185	0.344113	1.31727	0.0325861	0.0905169	0.0571686	2639	tags=29%, list=18%, signal=24%	PCK1/INHA/HOXB9/STC1/SLC2A1/STC2/ERO1A/KIF5A/HK2/SLC2A5/GAPDH/SULT2B1/NOCT/PPFIA4/PLIN2/ENO3/PFKP/TMEM45A/ADM/B4GALNT2/LOX/AK4/GPI/HMOX1/TPI1/PLAUR/PGK1/SCARB1/ENO2/PDK1/VEGFA/DTNA/TGFBI/PPARGC1A/MIF/PGM2/TPBG/ENO1/ALDOC/GALK1/P4HA1/IER3/DDIT3/LDHA/S100A4/SERPINE1/PIM1/CHST3/TES/EDN2/SAP30/CSRP2/GBE1	LUAD	TOP2A
Deg_TOP2A_LUAD.Rdata	HALLMARK_ADIPOGENESIS	193	-0.342417	-1.30378	0.0413314	0.108767	0.0686948	2564	tags=21%, list=17%, signal=18%	CAVIN1/SULT1A1/RETSAT/SCP2/GPAM/DGAT1/STOM/ENPP2/MCCC1/LIFR/RETN/PDCD4/PTGER3/REEP5/ACADS/SSPN/CD151/MYLK/HSPB8/EPHX2/ORM1/ITGA7/TST/SLC27A1/CAT/MTARC2/OMD/LTC4S/TOB1/MGLL/SORBS1/SPARCL1/CD302/C3/ALDH2/FABP4/ACADL/CAVIN2/ANGPT1/ITIH5/CYP4B1	LUAD	TOP2A
Deg_TOP2A_LUAD.Rdata	HALLMARK_XENOBIOTIC_METABOLISM	169	-0.343614	-1.28927	0.0499273	0.124818	0.0788326	1854	tags=20%, list=13%, signal=18%	EPHX1/CYP1A1/CYP2S1/CYP2E1/EPHA2/ACOX2/CYB5A/CES1/FBLN1/HNF4A/RBP4/CAT/PMM1/CYFIP2/ABCC3/NDRG2/FMO3/BCAT1/AOX1/F10/CDO1/MAOA/ALDH2/ACSM1/PTGDS/CA2/VNN1/RAP1GAP/ATOH8/ADH1C/CYP2C18/F11/ALDH3A1/HSD17B2	LUAD	TOP2A
Deg_TOP2A_LUAD.Rdata	HALLMARK_OXIDATIVE_PHOSPHORYLATION	197	0.326403	1.2485	0.0663717	0.158028	0.099807	5486	tags=54%, list=37%, signal=35%	LDHB/GPI/PDP1/NDUFS6/CYCS/IDH2/LRPPRC/MRPL11/MRPS12/PDK4/MRPL15/TIMM8B/TIMM9/UQCRFS1/MRPS15/TIMM50/ATP5MF/VDAC2/CS/LDHA/DLAT/NDUFS8/TOMM70/COX5A/HTRA2/PHB2/MDH2/NDUFB6/NDUFV1/IMMT/MRPS11/ATP6V1F/DLD/COX7A2/ATP5F1B/UQCRC1/CYC1/ATP5MC3/HCCS/COX6B1/SUPV3L1/COX6A1/MDH1/NQO2/MRPS22/COX10/COX7A2L/VDAC1/TIMM10/ATP5MC1/TIMM13/MRPL35/OPA1/FH/TIMM17A/UQCRH/HSD17B10/PHYH/NDUFAB1/SLC25A5/GRPEL1/NDUFB4/NDUFA8…	LUAD	TOP2A
Deg_TOP2A_LUAD.Rdata	HALLMARK_UV_RESPONSE_DN	144	-0.346299	-1.26617	0.0792453	0.174548	0.110241	3579	tags=42%, list=24%, signal=32%	SPOP/APBB2/CAV1/FYN/MGMT/RXRA/ZMIZ1/YTHDC1/AGGF1/DAB2/CAP2/ID1/HAS2/ADORA2B/BMPR1A/NR3C1/PMP22/LPAR1/BHLHE40/PTEN/AKT3/CDON/SMAD7/EFEMP1/ATP2B4/PRKCE/ADD3/DDAH1/PRDM2/NR1D2/PLPP3/SDC2/PTPRM/NEK7/PDGFRB/PRKAR2B/SLC22A18/PTPN21/ARHGEF9/KALRN/DBP/LTBP1/TGFBR2/ACVR2A/CELF2/LDLR/MAGI2/TFPI/CITED2/CDC42BPA/RBPMS/DUSP1/ANXA4/SYNE1/TGFBR3/PTGFR/MGLL/PLCB4/DLC1/FBLN5	LUAD	TOP2A
Deg_TOP2A_LUAD.Rdata	HALLMARK_ESTROGEN_RESPONSE_EARLY	196	-0.323089	-1.23471	0.080292	0.174548	0.110241	2171	tags=30%, list=15%, signal=26%	WFS1/KLF4/AKAP1/BCL2/IGFBP4/ABLIM1/LAD1/WWC1/TMEM164/ABHD2/ABCA3/DEPTOR/ESRP2/CD44/KLK10/EGR3/SYNGR1/MINDY1/ALDH3B1/FOS/RAPGEFL1/ADCY9/ABAT/NPY1R/RAB17/LRIG1/TJP3/SLC1A1/KCNK15/REEP1/MLPH/TBC1D30/IL6ST/FCMR/MAST4/MSMB/PEX11A/HSPB8/DHRS3/SLC7A2/CA12/MUC1/KCNK5/CISH/TOB1/TFF1/DLC1/THSD4/KAZN/CLIC3/CCN5/OLFM1/PGR/AR/TMPRSS3/SYBU/HR/AQP3/GFRA1	LUAD	TOP2A
Deg_TOP2A_LUAD.Rdata	HALLMARK_PI3K_AKT_MTOR_SIGNALING	100	0.353684	1.24608	0.0997877	0.207891	0.1313	3089	tags=26%, list=21%, signal=21%	PITX2/CDK1/E2F1/SLC2A1/PRKAA2/GNGT1/FASLG/TRIB3/CDK2/PDK1/PPP2R1B/CDK4/TRAF2/DDIT3/VAV3/CSNK2B/HSP90B1/PTPN11/PAK4/PPP1CA/UBE2N/GRK2/ARPC3/ATF1/CFL1/PLCB1	LUAD	TOP2A
Deg_TOP2A_LUAD.Rdata	HALLMARK_HEDGEHOG_SIGNALING	33	-0.455289	-1.31953	0.117424	0.234175	0.1479	2142	tags=27%, list=15%, signal=23%	LDB1/CRMP1/SLIT1/AMOT/OPHN1/DPYSL2/PTCH1/GLI1/SHH	LUAD	TOP2A
Deg_TOP2A_LUAD.Rdata	HALLMARK_P53_PATHWAY	194	-0.311897	-1.18722	0.121771	0.234175	0.1479	3405	tags=36%, list=23%, signal=28%	CTSF/FOXO3/ERCC5/RAB40C/HBEGF/PRMT2/PTPRE/PLXNB2/JUN/CCP110/FAS/ISCU/MXD4/CCNG1/KIF13B/VAMP8/PRKAB1/CDKN1A/BTG1/RRP8/RETSAT/KLF4/TM7SF3/PTPN14/XPC/PDGFA/STOM/DGKA/RPS27L/PHLDA3/ZMAT3/EPS8L2/TM4SF1/ANKRA2/FUCA1/NUPR1/IRAG2/FOS/CD82/EPHX1/CLCA2/ABAT/EPHA2/SDC1/CCND3/TSC22D1/F2R/ALOX15B/BAIAP2/MDM2/CCND2/BMP2/STEAP3/TSPYL2/RGS16/CD81/ITGB4/AK1/VWA5A/SESN1/TP63/PMM1/DRAM1/BTG2/CYFIP2/TOB1/TXNIP/GLS2/…	LUAD	TOP2A
Deg_TOP2A_LUAD.Rdata	HALLMARK_PEROXISOME	100	-0.34776	-1.21418	0.135593	0.251099	0.158589	1954	tags=16%, list=13%, signal=14%	HSD17B11/DIO1/HSD17B4/MLYCD/MVP/PEX11A/EPHX2/DHRS3/ESR2/CAT/ACSL5/HSD11B2/NR1I2/SCGB1A1/TTR/ALB	LUAD	TOP2A
Deg_TOP2A_LUAD.Rdata	HALLMARK_NOTCH_SIGNALING	32	-0.431439	-1.24787	0.168224	0.300401	0.189727	4130	tags=50%, list=28%, signal=36%	NOTCH1/SKP1/FZD7/FZD5/LFNG/FBXW11/ARRB1/MAML2/JAG1/PSEN2/TCF7L2/DTX4/WNT5A/HEYL/DTX1/ST3GAL6	LUAD	TOP2A
Deg_TOP2A_LUAD.Rdata	HALLMARK_IL6_JAK_STAT3_SIGNALING	81	0.3357	1.14019	0.240506	0.412951	0.260811	2992	tags=28%, list=20%, signal=23%	REG1A/CXCL9/CXCL10/CXCL11/CRLF2/CSF2/CXCL13/IL17RB/HMOX1/STAT1/TNFRSF21/IL1B/ITGB3/CCR1/IL2RA/IRF1/LTBR/PTPN11/PIM1/IL1R2/CBL/CXCL1/OSMR	LUAD	TOP2A
Deg_TOP2A_LUAD.Rdata	HALLMARK_KRAS_SIGNALING_UP	190	-0.287472	-1.09227	0.25603	0.412951	0.260811	2608	tags=27%, list=18%, signal=23%	ETV5/SATB1/IL2RG/KLF4/MTMR10/CXCR4/IL7R/MPZL2/CD37/BTC/EMP1/SPRY2/TPH1/F13A1/RETN/GNG11/FUCA1/GUCY1A1/PCP4/CFH/GPRC5B/GYPC/MMP10/CCND2/BMP2/TMEM100/FGF9/RGS16/TFPI/SPON1/TSPAN7/HKDC1/RBP4/VWA5A/ETV1/NAP1L2/F2RL1/CAB39L/PEG3/SERPINA3/SPARCL1/MALL/ITGBL1/NR0B2/IL33/TSPAN1/CA2/SLPI/PTPRR/PIGR/APOD/ANXA10	LUAD	TOP2A
Deg_TOP2A_LUAD.Rdata	HALLMARK_INTERFERON_GAMMA_RESPONSE	196	0.283999	1.08848	0.251101	0.412951	0.260811	3802	tags=32%, list=26%, signal=24%	CXCL9/CD274/CXCL10/MTHFD2/XCL1/WARS1/NAMPT/CXCL11/PFKP/PTGS2/TAP1/ISG15/OAS3/STAT1/PSMB9/GCH1/HIF1A/UPP1/IL2RB/GZMA/BATF2/RSAD2/HLA-G/ARL4A/RIPK2/PSME2/TNFAIP6/GBP6/PNPT1/FCGR1A/TNFAIP2/SAMD9L/GBP4/CCL5/NLRC5/IRF1/PIM1/FPR1/PNP/ZBP1/RNF213/PSMB8/SECTM1/APOL6/EPSTI1/IL18BP/CMPK2/IFI35/IFIT3/LCP2/PSMA3/CD86/SOD2/SOCS1/PSMA2/PSME1/CASP3/PARP12/IFIH1/MT2A/SLAMF7/UBE2L6/HELZ2	LUAD	TOP2A
Deg_TOP2A_LUAD.Rdata	HALLMARK_ESTROGEN_RESPONSE_LATE	191	-0.285227	-1.08209	0.268657	0.419776	0.265122	2217	tags=27%, list=15%, signal=23%	PRKAR2B/GFUS/AGR2/ABHD2/ABCA3/CD44/KLK10/EGR3/ALDH3B1/PDCD4/TNNC1/BTG3/FOS/TRIM29/PTGER3/RAPGEFL1/NPY1R/PCP4/TJP3/ASS1/IL6ST/ACOX2/ZFP36/ALDH3A2/HSPB8/EMP2/HOMER2/KLK11/SERPINA1/LTF/SCUBE2/LARGE1/TST/CA12/KCNK5/CISH/TOB1/TFF1/SERPINA3/CXCL14/FGFR3/UNC13B/CLIC3/CCN5/OLFM1/PGR/CA2/TMPRSS3/HR/TPSAB1/CACNA2D2/HMGCS2	LUAD	TOP2A
Deg_TOP2A_LUAD.Rdata	HALLMARK_WNT_BETA_CATENIN_SIGNALING	40	0.375443	1.09719	0.29148	0.441636	0.278928	2139	tags=22%, list=15%, signal=19%	DKK4/SKP2/JAG2/MYC/HDAC2/DVL2/PPARD/DKK1/HEY2	LUAD	TOP2A
Deg_TOP2A_LUAD.Rdata	HALLMARK_HEME_METABOLISM	173	-0.283216	-1.06475	0.307692	0.452489	0.285782	4081	tags=34%, list=28%, signal=25%	EPB41/PIGQ/ADIPOR1/SLC11A2/HEBP1/SIDT2/RBM5/ABCG2/KLF3/DMTN/CAST/NCOA4/RANBP10/CLCN3/FOXO3/SNCA/NR3C1/LMO2/ELL2/ALDH6A1/SLC6A9/MOSPD1/TRAK2/EZH1/MGST3/ARL2BP/HAGH/TNRC6B/ALAD/TENT5C/IGSF3/GDE1/BCAM/NEK7/CLIC2/KAT2B/YPEL5/TMEM9B/ERMAP/ACSL6/CCND3/GYPC/EPOR/RHCE/TAL1/TNS1/XK/HBB/CAT/BTG2/ICAM4/C3/ANK1/ACKR1/CA2/SELENBP1/RAP1GAP/AQP3/CTSE	LUAD	TOP2A
Deg_TOP2A_LUAD.Rdata	HALLMARK_TNFA_SIGNALING_VIA_NFKB	196	0.266748	1.02236	0.389868	0.556954	0.35176	2202	tags=22%, list=15%, signal=19%	FOSL1/DUSP4/CXCL10/SIK1/PLAU/NAMPT/SPHK1/CXCL11/G0S2/CSF2/CXCL6/CCL20/CLCF1/MYC/AREG/PTGS2/KYNU/TAP1/CCL4/PLAUR/GCH1/ZBTB10/TNFRSF9/PHLDA1/VEGFA/IL1B/FJX1/DUSP5/PANX1/SLC16A6/BCL2A1/RIPK2/B4GALT5/TNFAIP6/TGIF1/LAMB3/TNFAIP2/B4GALT1/BCL3/IER3/CCL5/IRF1/SLC2A6	LUAD	TOP2A
Deg_TOP2A_LUAD.Rdata	HALLMARK_ANGIOGENESIS	32	0.358388	1.0156	0.438972	0.592245	0.374049	2693	tags=38%, list=18%, signal=31%	STC1/MSX1/JAG2/CXCL6/TNFRSF21/VEGFA/POSTN/S100A4/ITGAV/VAV2/SPP1/VCAN	LUAD	TOP2A
Deg_TOP2A_LUAD.Rdata	HALLMARK_ALLOGRAFT_REJECTION	179	0.262865	1.00288	0.450106	0.592245	0.374049	4246	tags=38%, list=29%, signal=27%	EREG/BRCA1/CDKN2A/CXCL9/GZMB/WARS1/FASLG/MMP9/NME1/TAP1/CXCL13/CCL4/CD8A/STAT1/HIF1A/CCL11/IL1B/IL2RB/EIF5A/GZMA/CD8B/HLA-G/RIPK2/TAP2/CXCR3/CCR1/BCL3/TRAF2/ABCE1/KLRD1/CCL5/MRPL3/IL2RA/GLMN/MTIF2/UBE2N/RARS1/LYN/CSK/LIF/CD7/GALNT1/CCR5/UBE2D1/TLR6/INHBB/TGFB2/GBP2/TPD52/NPM1/LCP2/RPS19/CD86/SOCS1/EIF3J/IL12RB1/AKT1/IL10/FYB1/GCNT1/RPL39/FCGR2B/DARS1/PRF1/ELF4/TLR1/CRTAM/IL15	LUAD	TOP2A
Deg_TOP2A_LUAD.Rdata	HALLMARK_TGF_BETA_SIGNALING	52	-0.320833	-1.00191	0.439623	0.592245	0.374049	4903	tags=48%, list=33%, signal=32%	ACVR1/SMURF2/IFNGR2/PPM1A/ARID4B/CDKN1C/TJP1/ID3/BMPR2/TGFBR1/SKI/SPTBN1/ENG/SLC20A1/ID1/BMPR1A/ID2/SMAD7/APC/JUNB/THBS1/SMAD1/SMAD6/BMP2/LTBP2	LUAD	TOP2A
Deg_TOP2A_LUAD.Rdata	HALLMARK_APICAL_JUNCTION	178	-0.251089	-0.947499	0.591837	0.726518	0.458853	2536	tags=24%, list=17%, signal=20%	FBN1/JAM3/ADRA1B/LIMA1/ICAM2/CADM3/MPZL2/NFASC/LDLRAP1/AMIGO1/GNAI1/RRAS/ACTG2/MYL9/CLDN11/ARHGEF6/CDH11/PARVA/COL16A1/CX3CL1/ADAM23/ALOX15B/BAIAP2/CD34/MYH10/LAMA3/VWF/TSPAN4/PCDH1/ITGB4/ICAM5/TMEM8B/CDH8/SLIT2/NECTIN3/ITGA10/ICAM4/NEGR1/COL17A1/ITGA9/ACTN2/CLDN18	LUAD	TOP2A
Deg_TOP2A_LUAD.Rdata	HALLMARK_APOPTOSIS	156	0.249818	0.939979	0.595745	0.726518	0.458853	1502	tags=12%, list=10%, signal=11%	EREG/TOP2A/BRCA1/PMAIP1/NEFH/GSTM1/HMGB2/FASLG/KRT18/CDK2/AVPR1A/ANXA1/TAP1/HMOX1/CDC25B/GCH1/ENO2/IL1B/CASP2	LUAD	TOP2A
Deg_TOP2A_LUAD.Rdata	HALLMARK_REACTIVE_OXYGEN_SPECIES_PATHWAY	47	0.302044	0.928275	0.571429	0.726518	0.458853	1784	tags=15%, list=12%, signal=13%	GCLC/TXNRD1/PFKP/GCLM/G6PD/CDKN2D/ERCC2	LUAD	TOP2A
Deg_TOP2A_LUAD.Rdata	HALLMARK_APICAL_SURFACE	38	-0.301883	-0.906655	0.636861	0.758168	0.478843	2158	tags=26%, list=15%, signal=23%	NTNG1/EFNA5/CROCC/CX3CL1/SCUBE1/TMEM8B/SRPX/MAL/RTN4RL1/PKHD1	LUAD	TOP2A
Deg_TOP2A_LUAD.Rdata	HALLMARK_IL2_STAT5_SIGNALING	192	-0.235952	-0.895953	0.742537	0.816986	0.515991	2477	tags=23%, list=17%, signal=20%	RNH1/RHOB/BCL2/TTC39B/PLPP1/EMP1/CD83/SLC39A8/CD44/PENK/AHNAK/NT5E/ITGA6/CD79B/ETFBKMT/DRC1/LRIG1/SPRY4/CCND3/RORA/CCND2/BMP2/RGS16/GADD45B/CD81/SELP/DHRS3/ANXA4/SH3BGRL2/MUC1/SOCS2/LTB/SHE/CISH/IL1RL1/PTH1R/HOPX/CCR4/PTCH1/CAPN3/MAP6/AGER/CA2/ITIH5/F2RL2	LUAD	TOP2A
Deg_TOP2A_LUAD.Rdata	HALLMARK_INFLAMMATORY_RESPONSE	186	-0.234972	-0.889794	0.73221	0.816986	0.515991	2505	tags=22%, list=17%, signal=18%	CALCRL/IL7R/PTGER4/TNFSF15/NLRP3/SGMS2/RNF144B/GPR183/MARCO/CD82/IFITM1/CX3CL1/ACVR2A/SCARF1/LAMP3/OLR1/KCNA3/LDLR/CCR7/RGS16/CCL22/CSF3/SLC4A4/ADGRE1/CHST2/PTGIR/TLR2/SLC7A2/CD69/TLR3/SELE/BTG2/TACR1/SLC1A2/ICAM4/ROS1/GPC3/CCL17/OPRK1/SLC28A2	LUAD	TOP2A
Deg_TOP2A_LUAD.Rdata	HALLMARK_EPITHELIAL_MESENCHYMAL_TRANSITION	198	-0.232087	-0.887963	0.76	0.816986	0.515991	2738	tags=25%, list=19%, signal=20%	SFRP4/ACTA2/CCN2/BGN/THBS1/FBN1/TAGLN/RHOB/EDIL3/SDC4/IGFBP4/PDGFRB/LUM/FMOD/MYL9/GEM/CDH11/CD44/PCOLCE2/COL8A2/FUCA1/NT5E/FBLN2/COL16A1/SDC1/WNT5A/SGCD/MYLK/IGFBP2/LAMA3/FBLN1/ECM2/GADD45B/DCN/FGF2/CD59/TGFBR3/SLIT2/SFRP1/SLIT3/FBLN5/MATN2/LAMA2/ABI3BP/MATN3/COMP/PRSS2/MGP/ELN	LUAD	TOP2A
Deg_TOP2A_LUAD.Rdata	HALLMARK_INTERFERON_ALPHA_RESPONSE	96	0.253411	0.885336	0.711253	0.816986	0.515991	3802	tags=30%, list=26%, signal=23%	CXCL10/WARS1/CXCL11/TAP1/ISG15/PSMB9/OAS1/BATF2/RSAD2/RIPK2/PSME2/PNPT1/SAMD9L/GBP4/IRF1/CNP/MOV10/PSMB8/EPSTI1/CMPK2/IFI35/GBP2/IFIT3/PSMA3/PSME1/PARP12/IFIH1/UBE2L6/HELZ2	LUAD	TOP2A
Deg_TOP2A_LUAD.Rdata	HALLMARK_CHOLESTEROL_HOMEOSTASIS	72	0.251188	0.840303	0.767967	0.816986	0.515991	1408	tags=12%, list=10%, signal=11%	GLDC/TRIB3/SCD/CBS/FADS2/AVPR1A/PLAUR/SEMA3B/ATF5	LUAD	TOP2A
Deg_TOP2A_LUAD.Rdata	HALLMARK_ANDROGEN_RESPONSE	98	-0.242512	-0.844895	0.789869	0.82278	0.51965	3795	tags=32%, list=26%, signal=24%	RPS6KA3/STK39/TMEM50A/NCOA4/SGK1/PTK2B/CDC14B/RAB4A/TNFAIP8/ELL2/DHCR24/PIAS1/ARID5B/PLPP1/IQGAP2/ABHD2/PTPN21/LIFR/HERC3/GUCY1A1/CCND3/TSC22D1/AZGP1/GPD1L/HOMER2/STEAP4/ABCC4/SELENOP/TMPRSS2/ADAMTS1/HPGD	LUAD	TOP2A
Deg_TOP2A_LUAD.Rdata	HALLMARK_COMPLEMENT	184	-0.213335	-0.806967	0.908752	0.927298	0.585662	2220	tags=16%, list=15%, signal=14%	ZEB1/DOCK9/C2/CSRP1/CPM/CTSO/TMPRSS6/ZFPM2/CFH/L3MBTL4/FCN1/OLR1/DPP4/KLKB1/CPQ/HNF4A/SERPINA1/LTF/F8/MMP15/CR2/CD59/ANG/F10/C3/CD40LG/CA2/ACTN2/CTSH/CLU	LUAD	TOP2A
Deg_TOP2A_LUAD.Rdata	HALLMARK_PROTEIN_SECRETION	94	0.12505	0.435483	1	1	0.631579	2892	tags=16%, list=20%, signal=13%	KRT18/BNIP3/YKT6/GLA/ANP32E/AP2S1/LMAN1/DNM1L/TMX1/ZW10/CTSC/ABCA1/TMED2/GNAS/ARCN1	LUAD	TOP2A
Deg_TOP2A_PDAC.Rdata	HALLMARK_E2F_TARGETS	199	0.803377	3.26981	1e-10	8.33333e-10	4.21053e-10	1884	tags=66%, list=13%, signal=58%	TOP2A/DEPDC1/MELK/DLGAP5/BIRC5/KIF2C/CDC20/HMMR/CDCA3/PTTG1/CDK1/KIF4A/TRIP13/KIF18B/RRM2/AURKB/CCNB2/AURKA/CCNE1/TK1/GINS1/CDKN3/ESPL1/MAD2L1/MKI67/RAD51AP1/BUB1B/CHEK1/ORC6/SPAG5/PLK1/PLK4/CIT/MYBL2/CDCA8/E2F8/CENPE/UBE2T/ASF1B/SPC24/DIAPH3/MCM2/CKS2/RACGAP1/MCM4/HMGA1/UBE2S/LMNB1/GINS4/CDC25A/HELLS/ATAD2/KPNA2/BRCA1/HMGB3/TCF19/SPC25/PCNA/CKS1B/CDC25B/SMC4/STMN1/NCAPD2/PSMC3IP/H2AZ1/RPA3/PAICS…	PDAC	TOP2A
Deg_TOP2A_PDAC.Rdata	HALLMARK_G2M_CHECKPOINT	197	0.752114	3.05742	1e-10	8.33333e-10	4.21053e-10	1515	tags=49%, list=10%, signal=45%	TOP2A/PBK/UBE2C/BIRC5/CDC6/TPX2/KIF2C/TTK/NEK2/CDC20/HMMR/TROAP/PTTG1/CDK1/KIF4A/CENPA/CENPF/AURKB/CCNB2/BUB1/AURKA/CDC45/KIF23/EXO1/KIF11/RAD54L/CDKN3/ESPL1/CCNA2/MAD2L1/MKI67/E2F1/POLQ/CHEK1/ORC6/PLK1/GINS2/PLK4/MYBL2/KIF15/CENPE/KNL1/STIL/MCM2/CKS2/RACGAP1/CCNF/HMGA1/UBE2S/LMNB1/NDC80/CDC25A/E2F2/KIF20B/KPNA2/HMGB3/TRAIP/CKS1B/CDC25B/SMC4/FBXO5/STMN1/CDC7/H2AZ1/EZH2/SLC7A5/EFNA5/DTYMK/DBF4/MCM…	PDAC	TOP2A
Deg_TOP2A_PDAC.Rdata	HALLMARK_MYC_TARGETS_V1	200	0.679342	2.76894	1e-10	8.33333e-10	4.21053e-10	3622	tags=73%, list=25%, signal=56%	CDC20/CDC45/TYMS/CCNA2/MAD2L1/MCM2/MCM4/KPNA2/RFC4/PCNA/PGK1/H2AZ1/NME1/MCM7/LDHA/HSPD1/CCT5/MCM6/RRM1/HSPE1/RANBP1/HDGF/RAN/PSMD14/CBX3/CDK2/CCT2/PSMB2/FBL/SNRPG/VDAC1/SNRPD1/CCT4/PPIA/PSMC4/PHB/USP1/EIF3B/TCP1/PSMA7/PSMA4/MCM5/PSMA1/PTGES3/RUVBL2/PSMB3/GLO1/KPNB1/CSTF2/EIF2S2/CCT3/PSMD7/CYC1/NCBP2/AIMP2/CCT7/NPM1/VBP1/DEK/VDAC3/PRPS2/SSB/SNRPB2/NOP16/EIF2S1/POLD2/HPRT1/PA2G4/BUB3/PSMD8/PRDX3/CA…	PDAC	TOP2A
Deg_TOP2A_PDAC.Rdata	HALLMARK_PANCREAS_BETA_CELLS	36	-0.845608	-2.49903	1e-10	8.33333e-10	4.21053e-10	768	tags=56%, list=5%, signal=53%	PDX1/PAX6/ISL1/INSM1/CHGA/NEUROD1/PAK3/NKX6-1/GCK/GCG/PCSK1/ABCC8/PCSK2/NKX2-2/SCGN/SLC2A2/SST/G6PC2/INS/IAPP	PDAC	TOP2A
Deg_TOP2A_PDAC.Rdata	HALLMARK_MITOTIC_SPINDLE	196	0.602712	2.44721	1e-10	8.33333e-10	4.21053e-10	1429	tags=23%, list=10%, signal=21%	TOP2A/ANLN/DLGAP5/BIRC5/TPX2/KIF2C/TTK/NEK2/CDK1/KIF4A/CENPF/CCNB2/BUB1/AURKA/KIF23/KIF11/ESPL1/PLK1/KIF15/CENPE/ECT2/RACGAP1/LMNB1/NDC80/FSCN1/KIF20B/KNTC1/SMC4/FBXO5/PIF1/NET1/KIF22/SASS6/BRCA2/RHOF/INCENP/EZR/RASA1/ACTN4/TUBA4A/FGD6/CEP72/SAC3D1/FLNB/CKAP5	PDAC	TOP2A
Deg_TOP2A_PDAC.Rdata	HALLMARK_MTORC1_SIGNALING	198	0.594423	2.41786	1e-10	8.33333e-10	4.21053e-10	2629	tags=54%, list=18%, signal=45%	RRM2/BUB1/AURKA/PLK1/POLR3G/MCM2/MCM4/CCNF/CDC25A/ENO1/SLC2A1/GAPDH/ERO1A/PGK1/DHFR/TRIB3/PLOD2/TPI1/HK2/SLC7A5/EGLN3/LDHA/HSPD1/AK4/GBE1/P4HA1/HSPE1/PRDX1/CD9/STIP1/TOMM40/DHCR24/CACYBP/SRD5A1/PSMD14/SHMT2/WARS1/EBP/MLLT11/SQLE/CCT6A/TUBG1/TES/SCD/UNG/PPP1R15A/PPIA/PSMC4/PSMA3/PDK1/TXNRD1/PSMD13/HSPA5/BCAT1/GPI/PSMA4/TUBA4A/HSP90B1/PSPH/EIF2S2/SLC1A5/ELOVL6/PNP/CYB5B/TFRC/PSMB5/PSME3/ALDOA/HSPA9…	PDAC	TOP2A
Deg_TOP2A_PDAC.Rdata	HALLMARK_GLYCOLYSIS	186	0.540188	2.17683	1.01817e-09	7.27268e-09	3.67462e-09	1659	tags=30%, list=11%, signal=27%	DEPDC1/GPR87/HMMR/KIF20A/CDK1/CENPA/AURKA/CHST6/ANGPTL4/NT5E/TGFBI/PPFIA4/ENO1/ERO1A/SLC16A3/ENO2/MET/ADORA2B/PGK1/PLOD2/TPI1/STMN1/HK2/EGLN3/LDHA/AK4/PFKP/PKM/PGAM1/P4HA1/TGFA/FKBP4/TALDO1/TXN/GALE/B3GNT3/PYGL/GNE/PPIA/PSMC4/SDC1/HSPA5/PLOD1/VEGFA/TPBG/SRD5A3/KDELR3/EGFR/GPC4/ALDOA/CD44/P4HA2/AGRN/BIK/FUT8	PDAC	TOP2A
Deg_TOP2A_PDAC.Rdata	HALLMARK_INTERFERON_ALPHA_RESPONSE	96	0.596906	2.18132	2.83446e-07	1.77154e-06	8.95093e-07	2899	tags=54%, list=20%, signal=44%	CXCL10/CXCL11/ISG15/IFITM1/LY6E/IFI27/OASL/SAMD9/TAP1/WARS1/IFI44L/USP18/LAMP3/IRF1/PSMA3/IFIT2/IFIT3/GBP4/CMPK2/IFI44/RTP4/HELZ2/PSME2/NMI/RIPK2/IRF7/PSMB9/BATF2/OAS1/MX1/PARP14/PSME1/GBP2/IFIH1/IFI35/SAMD9L/PSMB8/PNPT1/PARP9/CD47/TRIM21/LAP3/CASP8/RSAD2/DDX60/EPSTI1/CNP/UBE2L6/MOV10/HLA-C/NCOA7/BST2	PDAC	TOP2A
Deg_TOP2A_PDAC.Rdata	HALLMARK_DNA_REPAIR	147	0.510778	1.9696	8.56138e-07	4.75632e-06	2.40319e-06	3721	tags=44%, list=26%, signal=33%	ZWINT/TYMS/RAD51/FEN1/CDA/RFC4/PCNA/RPA3/NME1/PRIM1/RFC5/RFC2/GTF2H3/ALYREF/RNMT/RFC3/CMPK2/POLB/ADA/SAC3D1/NCBP2/ARL6IP1/ADRM1/TAF9/PNP/SSRP1/RALA/POLD1/BCAP31/LIG1/HPRT1/RAE1/NUDT21/TMED2/POLR2H/NME4/POLR2K/NELFCD/POLA1/POLD4/MRPL40/DAD1/POLA2/NT5C3A/RBX1/DGUOK/POLR2J/ITPA/DDB1/TAF13/UMPS/CETN2/POLR2C/APRT/TSG101/GTF3C5/STX3/VPS37B/NELFE/POLE4/POLR2G/COX17/CLP1/CSTF3/TAF12	PDAC	TOP2A
Deg_TOP2A_PDAC.Rdata	HALLMARK_INTERFERON_GAMMA_RESPONSE	195	0.470722	1.91087	1.70692e-06	8.53459e-06	4.31221e-06	3354	tags=46%, list=23%, signal=36%	GBP6/IDO1/HLA-G/CXCL10/CXCL11/CD274/CXCL9/SECTM1/ISG15/TNFSF10/PFKP/LY6E/TNFAIP6/IFI27/OAS3/OASL/TAP1/OAS2/WARS1/PSMB2/SRI/CFB/ARL4A/IFI44L/USP18/IRF1/ICAM1/PSMA3/IFIT2/IFIT3/STAT1/GBP4/CMPK2/IFI44/RTP4/HELZ2/PSME2/NMI/RIPK2/IRF7/HIF1A/UPP1/SOD2/PSMB9/IL15RA/BATF2/PNP/MTHFD2/DDX58/MX1/PARP14/PSME1/IFIT1/IFIH1/IFI35/HLA-A/HLA-B/SAMD9L/PSMB8/ZBP1/PNPT1/NAMPT/TRIM21/CASP4/BPGM/LAP3/PSMB10/MX2/MYD88/…	PDAC	TOP2A
Deg_TOP2A_PDAC.Rdata	HALLMARK_OXIDATIVE_PHOSPHORYLATION	197	0.445557	1.81124	9.71933e-06	4.41788e-05	2.23219e-05	5151	tags=64%, list=35%, signal=42%	LDHA/MRPL15/PDP1/CYCS/VDAC1/UQCRH/GPI/MRPS12/CYC1/VDAC2/HSPA9/VDAC3/COX6C/TIMM17A/ATP5MC1/ATP5F1B/PRDX3/ATP5MC3/NDUFS6/COX6A1/DLAT/NDUFB3/MRPL11/MRPS15/LRPPRC/OAT/NDUFV2/PHB2/GOT2/MTX2/MDH1/GRPEL1/IDH3B/COX7A2/MRPS22/TOMM70/OPA1/TIMM10/MDH2/COX7B/NDUFAB1/IMMT/ATP5PD/ATP5F1E/TOMM22/COX8A/NDUFB6/COX5A/HCCS/NDUFB4/NDUFA4/NDUFB5/UQCRFS1/TIMM50/FH/ATP5PB/NDUFC2/IDH1/SDHD/NDUFA9/UQCRC1/SDHB/CASP7/SLC25…	PDAC	TOP2A
Deg_TOP2A_PDAC.Rdata	HALLMARK_MYC_TARGETS_V2	56	0.619226	2.08401	7.47843e-05	0.000311601	0.000157441	3630	tags=66%, list=25%, signal=50%	PLK1/PLK4/MCM4/HK2/HSPD1/HSPE1/CBX3/UNG/PHB/EXOSC5/MCM5/MRTO4/NIP7/AIMP2/NPM1/DCTPP1/NOP16/TCOF1/PA2G4/NOP56/NOLC1/TBRG4/BYSL/TFB2M/SLC19A1/WDR74/WDR43/MPHOSPH10/PES1/DDX18/UTP20/CDK4/GNL3/PRMT3/PUS1/GRWD1/SORD	PDAC	TOP2A
Deg_TOP2A_PDAC.Rdata	HALLMARK_HYPOXIA	189	0.412195	1.6639	0.000253203	0.000973859	0.000492055	1654	tags=28%, list=11%, signal=25%	CP/ANGPTL4/ADM/TGFBI/CAV1/PPFIA4/ENO1/SLC2A1/GAPDH/ERO1A/S100A4/ENO2/GCNT2/ADORA2B/PGK1/TPI1/PCK1/CA12/HK2/LDHA/SULT2B1/AK4/HOXB9/PLAUR/PFKP/GBE1/TMEM45A/P4HA1/TGM2/SLC2A5/NDRG1/ALDOC/TES/PPP1R15A/PDK1/HSPA5/GPI/PKP1/SDC4/VEGFA/HMOX1/TPBG/KDELR3/EGFR/GPC4/ALDOA/PLIN2/BNIP3L/LOX/P4HA2/ERRFI1/CCNG2/SLC2A3	PDAC	TOP2A
Deg_TOP2A_PDAC.Rdata	HALLMARK_INFLAMMATORY_RESPONSE	186	0.414377	1.66984	0.000329148	0.00117553	0.000593952	1435	tags=28%, list=10%, signal=26%	SLC28A2/EREG/CXCL8/ROS1/ADM/IL1A/CD70/FFAR2/CXCL10/ITGB3/CXCL11/AQP9/DCBLD2/CXCL9/MET/ADORA2B/IRAK2/TNFSF10/P2RY2/PLAUR/IFITM1/LY6E/TNFAIP6/HRH1/ITGA5/MARCO/ITGB8/NOD2/TNFSF15/CLEC5A/GNA15/SRI/LAMP3/IRF1/ICAM1/MMP14/OSMR/CD82/PVR/TNFRSF9/EMP3/IL18/RTP4/PCDH7/NMI/RIPK2/EDN1/IRF7/HIF1A/TPBG/ADRM1/IL15RA	PDAC	TOP2A
Deg_TOP2A_PDAC.Rdata	HALLMARK_KRAS_SIGNALING_DN	125	-0.458314	-1.65753	0.000428828	0.00142943	0.000722237	1835	tags=36%, list=13%, signal=32%	PTGFR/IDUA/MYO15A/SYNPO/CAMK1D/YPEL1/MAST3/NUDT11/EDN2/CPEB3/NR4A2/C5/SLC16A7/RYR1/NRIP2/TFCP2L1/PRKN/IGFBP2/CYP39A1/HSD11B2/BTG2/SIDT1/PDE6B/SELENOP/ADRA2C/TENT5C/CD40LG/STAG3/FGFR3/EFHD1/RYR2/RGS11/DCC/ITIH3/EGF/SLC38A3/NOS1/GAMT/NPHS1/CPB1/ZBTB16/CPA2/TCL1A/GP2/CLPS	PDAC	TOP2A
Deg_TOP2A_PDAC.Rdata	HALLMARK_UNFOLDED_PROTEIN_RESPONSE	113	0.454558	1.71004	0.00132428	0.00413837	0.00209097	3694	tags=43%, list=25%, signal=33%	ERO1A/CKS1B/SLC7A5/H2AX/DNAJA4/HSPA5/EXOSC5/YWHAZ/LSM4/PDIA6/VEGFA/HSP90B1/DKC1/TARS1/NPM1/KDELR3/HSPA9/MTHFD2/EIF4G1/EIF2S1/BAG3/PAIP1/NOP56/IFIT1/NOLC1/CNOT6/NHP2/NABP1/XPOT/CALR/BANF1/SEC11A/EIF4A3/PDIA5/CEBPB/IARS1/KIF5B/HYOU1/EXOSC9/ARFGAP1/CEBPG/TUBB2A/EIF4E/CNOT2/ALDH18A1/EDEM1/IGFBP1/SHC1/SLC30A5	PDAC	TOP2A
Deg_TOP2A_PDAC.Rdata	HALLMARK_ESTROGEN_RESPONSE_LATE	190	0.393595	1.59238	0.00163806	0.00481782	0.00243427	2479	tags=37%, list=17%, signal=31%	TOP2A/CDC6/S100A9/CDC20/KIF20A/GINS2/PLK4/PTGES/STIL/KRT13/CAV1/NMU/SFN/LAMC2/AREG/KRT19/GJB3/HMGCS2/SLC16A1/CA12/PERP/SLC7A5/SULT2B1/XRCC3/AGR2/PKP3/ASS1/FKBP4/CD9/HR/GALE/KLK11/BLVRB/CCND1/PPIF/ST6GALNAC2/RBBP8/TPD52L1/SLC27A2/ALDH3B1/FLNB/KLK10/UGDH/TPBG/DLG5/PLAAT3/CD44/COX6C/HPRT1/FOXC1/MYOF/SNX10/FDFT1/MICB/BTG3/SLC26A2/CDH1/TRIM29/TFAP2C/CHPT1/CA2/OPN3/GLA/EMP2/LSR/CYP26B1/NXT1/FABP5/DHCR7…	PDAC	TOP2A
Deg_TOP2A_PDAC.Rdata	HALLMARK_MYOGENESIS	154	-0.401038	-1.4821	0.00305173	0.00847702	0.00428313	2753	tags=32%, list=19%, signal=27%	FABP3/DMPK/FGF2/PTP4A3/MAPRE3/SORBS1/LARGE1/EFS/GJA5/ADCY9/HSPB8/LPIN1/KCNH2/VIPR1/CRAT/APLNR/MEF2C/IGFBP3/GSN/ACSL1/PSEN2/GADD45B/MYOM1/MYOM2/MYH3/RYR1/PTGIS/CKMT2/COX7A1/CACNA1H/FHL1/DTNA/IGFBP7/ITGA7/CD36/DMD/IGF1/SGCA/PYGM/CAMK2B/GNAO1/NCAM1/GPX3/CLU/LAMA2/TNNC1/SOD3/CFD/NOS1/APOD	PDAC	TOP2A
Deg_TOP2A_PDAC.Rdata	HALLMARK_TNFA_SIGNALING_VIA_NFKB	197	0.355395	1.44472	0.00520188	0.0136892	0.00691663	2010	tags=27%, list=14%, signal=24%	TNC/G0S2/IL1A/CXCL10/CXCL11/AREG/LAMB3/FOSL1/SERPINB2/TNF/BCL2A1/PLAU/KYNU/CXCL1/PLAUR/TNFAIP6/IER5/B4GALT5/TAP1/SIK1/CCND1/IL23A/DRAM1/PPP1R15A/IRF1/ICAM1/IFIT2/ZC3H12A/TNFRSF9/IL18/SDC4/VEGFA/RIPK2/PLK2/EDN1/SOD2/CXCL3/F2RL1/IL15RA/DUSP5/CD44/DDX58/CLCF1/SLC2A3/TGIF1/PMEPA1/SAT1/BIRC3/IFIH1/CCL20/PANX1/RNF19B/HBEGF/BTG3	PDAC	TOP2A
Deg_TOP2A_PDAC.Rdata	HALLMARK_BILE_ACID_METABOLISM	93	-0.444616	-1.53699	0.00783201	0.01958	0.00989307	2448	tags=29%, list=17%, signal=24%	ABCA3/SLC29A1/SLC23A2/PEX6/RBP1/ABCD2/CYP7B1/ABCA5/CYP27A1/ACSL1/MLYCD/EPHX2/TFCP2L1/CYP39A1/CYP46A1/NR3C2/AR/SULT1B1/LIPE/ABCA6/ABCA9/NR1H4/GC/ABCA8/TTR/SERPINA6/GNMT	PDAC	TOP2A
Deg_TOP2A_PDAC.Rdata	HALLMARK_APOPTOSIS	156	0.366479	1.43483	0.0138695	0.0330226	0.0166851	1885	tags=26%, list=13%, signal=23%	TOP2A/EREG/PMAIP1/IL1A/CAV1/BRCA1/ENO2/CDC25B/PLAT/TNF/TNFSF10/GSTM1/KRT18/TAP1/WEE1/TNFRSF12A/HMGB2/CDK2/SLC20A1/EBP/CCND1/GNA15/BID/IRF1/TGFB2/IL18/BCL2L1/HMOX1/H1-0/SOD2/LGALS3/VDAC2/CD44/ANXA1/BNIP3L/BCAP31/BIK/TSPO/SAT1/BIRC3/DNAJA1	PDAC	TOP2A
Deg_TOP2A_PDAC.Rdata	HALLMARK_P53_PATHWAY	195	0.334505	1.35791	0.0153191	0.034816	0.0175913	2558	tags=26%, list=18%, signal=22%	CLCA2/KRT17/IL1A/TP63/SFN/S100A4/PCNA/TRIB3/H2AW/ITGB4/PERP/CDKN2A/TM4SF1/SERPINB5/IER5/TGFA/NDRG1/TAP1/CDH13/EPHA2/STEAP3/H1-2/JAG2/DRAM1/PPP1R15A/SDC1/CD82/BAK1/ADA/NUDT15/TPD52L1/HMOX1/TRAF4/PLK2/UPP1/HEXIM1/TPRKB/SAT1/RNF19B/HBEGF/HRAS/DNTTIP2/SERTAD3/S100A10/SPHK1/IRAK1/EPS8L2/FAM162A/RGS16/SLC7A11/PTPN14	PDAC	TOP2A
Deg_TOP2A_PDAC.Rdata	HALLMARK_PROTEIN_SECRETION	95	0.38049	1.38219	0.0314495	0.0683685	0.0345441	5282	tags=55%, list=36%, signal=35%	KRT18/CAV2/ANP32E/EGFR/TMX1/COPB1/LMAN1/AP3S1/TMED2/YKT6/AP2B1/AP2M1/AP2S1/GLA/ADAM10/ZW10/STAM/CLTC/ABCA1/DNM1L/ERGIC3/SCRN1/SCAMP1/VPS4B/TSG101/RAB22A/COPB2/VAMP3/CLTA/RER1/NAPG/CTSC/M6PR/ARF1/RAB5A/YIPF6/TOM1L1/RAB2A/USO1/ARCN1/ARFGEF2/SCAMP3/TMED10/BET1/SOD1/STX16/ARFGAP3/AP3B1/ATP6V1H/RAB9A/AP1G1/ARFGEF1	PDAC	TOP2A
Deg_TOP2A_PDAC.Rdata	HALLMARK_IL6_JAK_STAT3_SIGNALING	79	0.410683	1.43237	0.0361308	0.0752726	0.0380325	1563	tags=27%, list=11%, signal=24%	CXCL10/ITGB3/CXCL11/CXCL9/TNF/CXCL1/CXCL13/CD9/TNFRSF12A/IRF1/STAT1/OSMR/LTBR/BAK1/IL1R2/HMOX1/TNFRSF21/CXCL3/IL15RA/CCR1/CD44	PDAC	TOP2A
Deg_TOP2A_PDAC.Rdata	HALLMARK_SPERMATOGENESIS	81	0.393102	1.38108	0.0468472	0.0900907	0.0455195	1293	tags=23%, list=9%, signal=21%	KIF2C/TTK/NEK2/CDK1/CCNB2/BUB1/AURKA/CDKN3/NCAPH/RFC4/RPL39L/EZH2/DBF4/SLC2A5/TALDO1/ARL4A/TOPBP1/MLF1/SLC12A2	PDAC	TOP2A
Deg_TOP2A_PDAC.Rdata	HALLMARK_COMPLEMENT	185	0.315167	1.2669	0.0451456	0.0900907	0.0455195	2287	tags=23%, list=16%, signal=20%	MMP13/APOA4/MMP12/CTSV/S100A9/CP/GZMB/CDA/HSPA1A/PLAT/SERPINB2/KYNU/CXCL1/PLAUR/CDH13/ADAM9/CTSL/TMPRSS6/PDP1/CFB/DUSP6/IRF1/HSPA5/MMP14/IRF7/PSMB9/C2/DUSP5/LGALS3/PPP4C/CTSB/GMFB/FN1/PREP/GPD2/ME1/GNAI3/RCE1/CASP4/PFN1/PHEX/CA2/LAP3	PDAC	TOP2A
Deg_TOP2A_PDAC.Rdata	HALLMARK_PI3K_AKT_MTOR_SIGNALING	98	0.350303	1.28607	0.0796253	0.14518	0.0733541	3538	tags=38%, list=24%, signal=29%	CDK1/E2F1/SLC2A1/SFN/TRIB3/CDK2/PDK1/HSP90B1/EGFR/RAC1/TRAF2/ACACA/PPP1CA/AP2M1/ARPC3/CFL1/HRAS/CALR/PFN1/SQSTM1/ACTR3/RALB/PTPN11/ACTR2/MYD88/TNFRSF1A/CLTC/YWHAB/CSNK2B/DDIT3/UBE2N/CDK4/MAP2K3/EIF4E/NFKBIB/NCK1/TBK1	PDAC	TOP2A
Deg_TOP2A_PDAC.Rdata	HALLMARK_UV_RESPONSE_UP	148	0.324773	1.25379	0.0813008	0.14518	0.0733541	2010	tags=28%, list=14%, signal=25%	CTSV/CCNE1/GGH/FEN1/RFC4/HTR7/ENO2/AQP3/H2AX/PPAT/TAP1/CHRNA5/FKBP4/STIP1/CDK2/SLC6A8/BID/IRF1/ICAM1/EPCAM/MMP14/BAK1/PPIF/TUBA4A/HMOX1/DNAJB1/TARS1/SOD2/CYB5B/TFRC/NAT1/ALDOA/DDX21/POLR2H/RPN1/PARP2/YKT6/DNAJA1/PSMC3/SIGMAR1/AP2S1/BTG3	PDAC	TOP2A
Deg_TOP2A_PDAC.Rdata	HALLMARK_APICAL_JUNCTION	173	0.314456	1.25816	0.0924218	0.159348	0.0805126	2284	tags=27%, list=16%, signal=23%	ACTG2/PPP2R2C/MMP9/DSC3/ITGA3/TGFBI/FSCN1/COL9A1/LAMC2/CD274/ICAM5/LAMB3/AMIGO2/LAMA3/CALB2/JUP/ITGB4/CDH3/NECTIN1/RHOF/ITGA2/MPZL2/ADAM9/CLDN4/CLDN18/TUBG1/ICAM1/RASA1/ACTN4/NECTIN2/PCDH1/EGFR/CX3CL1/ADAMTS5/FLNC/MYL12B/SPEG/ACTB/HRAS/DLG1/CDH1/CLDN7/VASP/ACTG1/PFN1/BMP1	PDAC	TOP2A
Deg_TOP2A_PDAC.Rdata	HALLMARK_ESTROGEN_RESPONSE_EARLY	198	0.284951	1.15906	0.122905	0.204842	0.103499	2476	tags=28%, list=17%, signal=24%	MSMB/PTGES/PMAIP1/KRT13/SLC2A1/SFN/AREG/KRT19/SLC16A1/CALB2/SYT12/CA12/KRT15/ZNF185/SLC7A5/SULT2B1/P2RY2/CELSR1/PODXL/AQP3/TGM2/KRT18/FKBP4/HR/BLVRB/CCND1/GJA1/MREG/PPIF/RBBP8/SEC14L2/TPD52L1/SLC27A2/ALDH3B1/FLNB/KLK10/TPBG/PLAAT3/CD44/KRT8/FOXC1/MYOF/MYBL1/FDFT1/MICB/SLC26A2/CLDN7/RHOD/TFAP2C/CHPT1/OPN3/FASN/GLA/CYP26B1/NXT1/DHCR7	PDAC	TOP2A
Deg_TOP2A_PDAC.Rdata	HALLMARK_EPITHELIAL_MESENCHYMAL_TRANSITION	198	0.284181	1.15593	0.128492	0.207245	0.104713	2022	tags=26%, list=14%, signal=22%	TNC/DKK1/CXCL8/COL7A1/NT5E/TGFBI/ITGB3/LAMC2/AREG/ENO2/LAMA3/PTHLH/PLOD2/POSTN/MCM7/LOXL2/CXCL1/GREM1/PLAUR/TGM2/ITGA5/ITGA2/MMP1/TNFRSF12A/MMP3/OXTR/ADAM12/SLC6A8/CALU/GJA1/COL12A1/SDC1/PLOD1/MMP14/PVR/EMP3/SDC4/COL5A3/VEGFA/CD44/LOX/VEGFC/PMEPA1/FN1/COLGALT1/SAT1/PLOD3/RGS4/CAPG/LRRC15/CDH2	PDAC	TOP2A
Deg_TOP2A_PDAC.Rdata	HALLMARK_CHOLESTEROL_HOMEOSTASIS	71	0.347553	1.20436	0.133484	0.208569	0.105382	2909	tags=38%, list=20%, signal=31%	TRIB3/PLAUR/ALDOC/CD9/TNFRSF12A/EBP/SQLE/SCD/S100A11/MAL2/ACAT2/LGALS3/ERRFI1/FBXO6/FDFT1/NSDHL/HMGCR/ACTG1/PPARG/FASN/HMGCS1/FABP5/DHCR7/ATF5/ALCAM/IDI1/FDPS	PDAC	TOP2A
Deg_TOP2A_PDAC.Rdata	HALLMARK_ALLOGRAFT_REJECTION	180	0.278454	1.11618	0.182306	0.276221	0.139564	2001	tags=22%, list=14%, signal=19%	EREG/MMP9/IL11/CCL11/HLA-G/GZMB/BRCA1/CXCL9/CCL13/TNF/CDKN2A/NME1/CXCL13/TAP1/WARS1/ACHE/TGFB2/ICAM1/STAT1/BCAT1/IL18/DARS1/RIPK2/IRF7/HIF1A/NPM1/C2/EGFR/CCR1/UBE2D1/TRAF2/GBP2/EIF5A/MTIF2/HLA-A/CAPG/ELF4/MRPL3/RARS1	PDAC	TOP2A
Deg_TOP2A_PDAC.Rdata	HALLMARK_ANDROGEN_RESPONSE	97	0.311444	1.13903	0.190141	0.279619	0.141281	3454	tags=38%, list=24%, signal=29%	NKX3-1/SPDEF/CENPN/KRT19/NDRG1/CDK6/DHCR24/CCND1/SMS/SLC38A2/SCD/TMPRSS2/H1-0/ADRM1/KRT8/PA2G4/PMEPA1/LMAN1/MYL12A/SAT1/GNAI3/XRCC6/HMGCR/SLC26A2/HPGD/ACSL3/HMGCS1/XRCC5/UBE2I/IDI1/ACTN1/B4GALT1/FADS1/ITGAV/PGM3/VAPA/B2M	PDAC	TOP2A
Deg_TOP2A_PDAC.Rdata	HALLMARK_ANGIOGENESIS	33	-0.412353	-1.19255	0.20434	0.291914	0.147494	1258	tags=21%, list=9%, signal=19%	CCND2/KCNJ8/FGFR1/VTN/SERPINA5/LPL/APOH	PDAC	TOP2A
Deg_TOP2A_PDAC.Rdata	HALLMARK_REACTIVE_OXYGEN_SPECIES_PATHWAY	47	0.35726	1.14777	0.253456	0.342508	0.173057	3027	tags=32%, list=21%, signal=25%	MGST1/PFKP/NQO1/PRDX1/TXN/TXNRD1/GCLM/SOD2/OXSR1/G6PD/SELENOS/CDKN2D/NDUFB4/ABCC1/LAMTOR5	PDAC	TOP2A
Deg_TOP2A_PDAC.Rdata	HALLMARK_UV_RESPONSE_DN	144	-0.299157	-1.10908	0.251192	0.342508	0.173057	2610	tags=22%, list=18%, signal=18%	DAB2/PTEN/AKT3/FYN/PIK3CD/ACVR2A/DLC1/CDON/RBPMS/ANXA4/VLDLR/DUSP1/PTGFR/PDGFRB/INSIG1/EFEMP1/NFIB/KALRN/PRKCE/KCNMA1/KIT/AMPH/SYNE1/MAP1B/MMP16/MAGI2/TGFBR3/PRKAR2B/CELF2/IGFBP5/CACNA1A/FBLN5	PDAC	TOP2A
Deg_TOP2A_PDAC.Rdata	HALLMARK_KRAS_SIGNALING_UP	189	-0.286373	-1.08759	0.270607	0.356061	0.179905	1564	tags=20%, list=11%, signal=18%	IGFBP3/GUCY1A1/IL1RL2/CAB39L/SNAP25/CCND2/F13A1/CPE/ENG/CXCR4/SPON1/IL7R/PLVAP/IKZF1/PEG3/MAP4K1/GYPC/CMKLR1/GADD45G/ADGRA2/PPBP/SPARCL1/CD37/FGF9/ITGBL1/TMEM100/NAP1L2/ABCB1/TSPAN7/RBP4/SCG5/NR1H4/RELN/KIF5C/SNAP91/SCG3/APOD/PCSK1N	PDAC	TOP2A
Deg_TOP2A_PDAC.Rdata	HALLMARK_XENOBIOTIC_METABOLISM	175	-0.281448	-1.05465	0.336508	0.420635	0.212531	2089	tags=21%, list=14%, signal=18%	SLC6A6/MPP2/ABCD2/IL1R1/RAP1GAP/CYP2E1/EPHX1/APOE/MAN1A1/FMO1/ACSM1/CYP27A1/SLC46A3/CYFIP2/FMO3/NDRG2/FBLN1/TMEM97/CYP26A1/ESR1/ATOH8/HES6/CD36/CES1/VTN/IGF1/RBP4/PDK4/F10/AOX1/CDO1/REG1A/F11/PTGDS/SERPINA6/GNMT	PDAC	TOP2A
Deg_TOP2A_PDAC.Rdata	HALLMARK_COAGULATION	113	0.279328	1.05082	0.330864	0.420635	0.212531	1564	tags=22%, list=11%, signal=20%	CTSV/MMP9/APOA1/ITGB3/HMGCS2/PLAT/SERPINB2/PLAU/F12/ITGA2/CD9/MMP1/ADAM9/MMP3/TMPRSS6/CFB/PROC/DUSP6/MMP14/DUSP14/C2/MMP10/CTSB/RAC1/ANXA1	PDAC	TOP2A
Deg_TOP2A_PDAC.Rdata	HALLMARK_APICAL_SURFACE	37	0.349036	1.0615	0.358974	0.437774	0.221191	674	tags=16%, list=5%, signal=16%	LYPD3/RHCG/BRCA1/DCBLD2/EFNA5/PLAUR	PDAC	TOP2A
Deg_TOP2A_PDAC.Rdata	HALLMARK_HEDGEHOG_SIGNALING	34	-0.361491	-1.05491	0.374113	0.445373	0.225031	1008	tags=38%, list=7%, signal=36%	THY1/UNC5C/TLE1/VLDLR/HEY2/PTCH1/GLI1/CRMP1/SLIT1/SCG2/NRCAM/RTN1/NKX6-1	PDAC	TOP2A
Deg_TOP2A_PDAC.Rdata	HALLMARK_TGF_BETA_SIGNALING	53	0.311525	1.03205	0.4	0.454545	0.229665	2308	tags=21%, list=16%, signal=18%	BCAR3/SLC20A1/ID1/NOG/PPP1R15A/HDAC1/TGIF1/PMEPA1/PPP1CA/CDH1/SMURF2	PDAC	TOP2A
Deg_TOP2A_PDAC.Rdata	HALLMARK_ADIPOGENESIS	194	-0.268959	-1.02599	0.393468	0.454545	0.229665	1995	tags=15%, list=14%, signal=14%	ITSN1/VEGFB/PTGER3/GADD45A/ENPP2/APOE/LIFR/CRAT/MTARC2/ANGPT1/PDCD4/EPHX2/C3/PHLDB1/FZD4/SPARCL1/ITGA7/CD302/CD36/LIPE/FABP4/OMD/ITIH5/GPX3/LTC4S/CAVIN2/LPL/ACADL/ADIPOQ/LEP	PDAC	TOP2A
Deg_TOP2A_PDAC.Rdata	HALLMARK_PEROXISOME	96	-0.290617	-1.01069	0.43554	0.483933	0.244514	2400	tags=18%, list=17%, signal=15%	ECI2/SLC23A2/PEX6/CADM1/ABCD2/CRAT/ACSL1/MLYCD/EPHX2/HSD11B2/ABCB1/ESR2/ALB/ABCC8/TTR/SERPINA6/CEL	PDAC	TOP2A
Deg_TOP2A_PDAC.Rdata	HALLMARK_NOTCH_SIGNALING	32	-0.326344	-0.934193	0.553734	0.601885	0.30411	1536	tags=19%, list=11%, signal=17%	SAP30/ARRB1/DLL1/PSEN2/DTX1/HEYL	PDAC	TOP2A
Deg_TOP2A_PDAC.Rdata	HALLMARK_IL2_STAT5_SIGNALING	190	-0.24626	-0.935483	0.602184	0.627554	0.31708	2960	tags=26%, list=20%, signal=21%	ETFBKMT/SYT11/SOCS1/COCH/TTC39B/BATF3/TIAM1/GUCY1B1/PLAGL1/WLS/LRIG1/CCND3/SELL/PRAF2/PRKCH/IL18R1/IRF4/HOPX/ANXA4/RRAGD/CDKN1C/TLR7/PLPP1/IL10RA/RORA/SCN9A/FGL2/CD48/CCR4/CST7/GADD45B/IL10/CCND2/IL1RL1/EOMES/PTCH1/RHOH/SHE/SELP/SOCS2/CAPN3/BCL2/APLP1/PTH1R/ABCB1/F2RL2/MAP6/ITIH5/CD79B/PENK	PDAC	TOP2A
Deg_TOP2A_PDAC.Rdata	HALLMARK_WNT_BETA_CATENIN_SIGNALING	39	-0.306726	-0.920249	0.602452	0.627554	0.31708	3175	tags=36%, list=22%, signal=28%	HDAC11/TCF7/HDAC5/NKD1/LEF1/HEY2/NOTCH4/AXIN2/FRAT1/DLL1/PSEN2/CCND2/PTCH1/FZD8	PDAC	TOP2A
Deg_TOP2A_PDAC.Rdata	HALLMARK_FATTY_ACID_METABOLISM	146	0.242378	0.933952	0.643052	0.656175	0.331541	2870	tags=31%, list=20%, signal=25%	ALDH3A1/G0S2/FABP1/ENO2/HMGCS2/H2AZ1/VNN1/LDHA/HSP90AA1/DHCR24/HSPH1/SMS/IL4I1/ACAT2/UGDH/ALDOA/TDO2/BLVRA/KMT5A/ACSL4/PSME1/NSDHL/GPD2/MIF/ME1/CPOX/OSTC/LGALS1/METAP1/HPGD/MDH1/S100A10/CA2/IDH3B/NBN/FASN/HMGCS1/ACSL5/APEX1/MDH2/UBE2L6/ADH1C/HCCS/IDI1/CBR1	PDAC	TOP2A
Deg_TOP2A_PDAC.Rdata	HALLMARK_HEME_METABOLISM	172	0.19547	0.782614	0.981481	0.981481	0.495906	2877	tags=24%, list=20%, signal=20%	E2F2/SLC2A1/TSPAN5/AQP3/SLC25A37/MBOAT2/HDGF/SLC22A4/BLVRB/MOCOS/SLC6A8/HTATIP2/GCLM/SMOX/H1-0/TFRC/XK/CTSB/BNIP3L/P4HA2/BLVRA/SLC6A9/EIF2AK1/GMPS/MOSPD1/CPOX/CDC27/BPGM/CA2/CAST/DCUN1D1/SLC7A11/BACH1/HMBS/ENDOD1/PDZK1IP1/TCEA1/NEK7/SLC30A1/SLC30A10/ANK1/MINPP1	PDAC	TOP2A
Deg_TOP2A_UCEC.Rdata	HALLMARK_E2F_TARGETS	199	0.718977	3.4023	1e-10	6.25e-10	3.28947e-10	1697	tags=55%, list=12%, signal=49%	CDC20/KIF2C/MCM2/TK1/BIRC5/MYBL2/TOP2A/CCNE1/DLGAP5/AURKB/PTTG1/AURKA/CDCA8/SPC24/HMGB2/CKS1B/DDX39A/SPAG5/ESPL1/UBE2T/SNRPB/CCNB2/UBE2S/CENPM/KIF4A/CKS2/CENPE/MAD2L1/HMMR/MCM7/CDCA3/BUB1B/ASF1B/H2AZ1/H2AX/KIF22/PCNA/TIMELESS/MELK/RAD51AP1/POLD1/RACGAP1/MCM6/CDK1/MCM5/JPT1/KPNA2/DEPDC1/LMNB1/MCM3/NOP56/CDKN3/MCM4/DCTPP1/TRIP13/CDC25A/RRM2/RAN/DIAPH3/TBRG4/NCAPD2/LIG1/CDK4/LYAR/KIF18B/PRDX4/GINS4/…	UCEC	TOP2A
Deg_TOP2A_UCEC.Rdata	HALLMARK_MYC_TARGETS_V1	200	0.666258	3.15827	1e-10	6.25e-10	3.28947e-10	2953	tags=64%, list=20%, signal=51%	CDC20/MCM2/RPLP0/CDC45/MAD2L1/MCM7/TUFM/SNRPD2/EEF1B2/MRPL23/H2AZ1/PCNA/RRP9/PSMA7/HSPD1/RFC4/CCT7/MCM6/RPL6/RPS2/CYC1/MCM5/CCNA2/RPL18/EIF2S2/KPNA2/NOP56/MCM4/RRM1/RPS5/CCT5/IMPDH2/NHP2/TRIM28/PHB2/C1QBP/NDUFAB1/RAN/RPS3/NOP16/RUVBL2/PGK1/PSMD8/CCT3/CDK4/PSMB3/PRDX4/FBL/PPM1G/XRCC6/POLD2/PHB/PRPF31/MRPS18B/CCT4/TYMS/PSMC4/CCT2/LSM7/GNL3/PPIA/HSP90AB1/RPS6/PSMD7/LSM2/CAD/EIF3B/HSPE1/SNRPG/KARS1/N…	UCEC	TOP2A
Deg_TOP2A_UCEC.Rdata	HALLMARK_G2M_CHECKPOINT	197	0.660837	3.12521	1e-10	6.25e-10	3.28947e-10	1693	tags=45%, list=12%, signal=40%	CDC20/KIF2C/UBE2C/MCM2/BIRC5/E2F1/H2BC12/MYBL2/TOP2A/AURKB/CENPF/PTTG1/AURKA/KIF15/CENPA/TRAIP/CKS1B/DDX39A/ESPL1/PBK/CCNB2/UBE2S/CDC45/KIF4A/CKS2/CENPE/TPX2/NDC80/NEK2/MAD2L1/HMMR/H2AZ1/H2AX/TTK/KIF22/GINS2/BUB1/KIF23/CCNF/RACGAP1/MCM6/E2F2/POLQ/CDK1/EXO1/CDC6/MCM5/CCNA2/JPT1/KPNA2/TROAP/LMNB1/MCM3/CDKN3/CDC25A/DTYMK/KIF11/HSPA8/INCENP/CDK4/PLK1/KIF20B/RAD54L/PRMT5/MKI67/CDC7/RPA2/HMGN2/TACC3/FB…	UCEC	TOP2A
Deg_TOP2A_UCEC.Rdata	HALLMARK_OXIDATIVE_PHOSPHORYLATION	197	0.62533	2.9573	1e-10	6.25e-10	3.28947e-10	3343	tags=63%, list=23%, signal=49%	UQCRC1/MRPL11/NDUFB7/HSD17B10/COX5B/ATP5ME/TIMM8B/NDUFS6/IDH3B/TIMM10/NDUFV1/CYC1/MRPS12/UQCRFS1/ATP5F1B/PHB2/COX4I1/NDUFAB1/NDUFA2/UQCRQ/COX8A/NDUFB3/ATP5F1A/ECHS1/TIMM13/COX7B/SLC25A6/ATP5MC1/UQCRH/SDHB/NDUFS8/ATP5MC2/ECI1/COX7C/GRPEL1/UQCR10/ATP5PB/IDH2/FH/HTRA2/MRPS15/NDUFS3/ATP5MC3/ATP5F1E/ATP5F1D/RHOT2/PMPCA/NDUFA8/PDHB/AFG3L2/GPX4/HSPA9/MRPS11/TCIRG1/HADHA/ATP5PD/NDUFB2/COX6A1/MRPL15/PDHA1…	UCEC	TOP2A
Deg_TOP2A_UCEC.Rdata	HALLMARK_MYC_TARGETS_V2	56	0.713582	2.72705	1e-10	6.25e-10	3.28947e-10	2260	tags=66%, list=16%, signal=56%	EXOSC5/RRP9/HSPD1/MRTO4/MCM5/NOP56/MCM4/DCTPP1/FARSA/TBRG4/NOP16/CDK4/SLC29A2/PLK1/PHB/PES1/UNG/GNL3/BYSL/HSPE1/HK2/WDR74/NPM1/AIMP2/TCOF1/PLK4/MYC/PA2G4/MYBBP1A/TMEM97/IMP4/RRP12/RABEPK/WDR43/TFB2M/SRM/NOLC1	UCEC	TOP2A
Deg_TOP2A_UCEC.Rdata	HALLMARK_MTORC1_SIGNALING	197	0.561753	2.65663	1e-10	6.25e-10	3.28947e-10	3535	tags=53%, list=25%, signal=41%	MCM2/AURKA/ENO1/DDX39A/TRIB3/TPI1/SHMT2/TUBA4A/GAPDH/RRP9/BUB1/HSPD1/PSMB5/PHGDH/CCNF/DDIT3/DDIT4/EIF2S2/MCM4/SLC2A1/PNP/CDC25A/RRM2/CORO1A/SDF2L1/PGK1/PLK1/TOMM40/ATP5MC1/CYP51A1/PPP1R15A/PFKL/UNG/EBP/WARS1/MTHFD2/PSMC4/PSAT1/DHCR24/STIP1/SERPINH1/TM7SF2/PPIA/HSPE1/TXNRD1/PRDX1/RPN1/HK2/ITGB2/NUP205/HSPA9/FADS2/TFRC/HMBS/DHFR/SQSTM1/CCT6A/HSP90B1/TUBG1/PDAP1/IMMT/PNO1/FADS1/GPI/EPRS1/LDHA/TMEM97…	UCEC	TOP2A
Deg_TOP2A_UCEC.Rdata	HALLMARK_UNFOLDED_PROTEIN_RESPONSE	112	0.568468	2.53683	1e-10	6.25e-10	3.28947e-10	2674	tags=43%, list=19%, signal=35%	CKS1B/EXOSC5/H2AX/RRP9/EIF4EBP1/LSM4/DDIT4/RPS14/NOP56/NHP2/EXOSC4/YIF1A/MTHFD2/NOP14/PSAT1/ATF4/PREB/ZBTB17/DKC1/NPM1/HSPA9/EIF4A3/EXOSC2/HYOU1/HSP90B1/EEF2/IMP3/EIF4G1/CHAC1/EDC4/TARS1/ARFGAP1/PDIA6/POP4/SEC11A/SRPRB/CXXC1/GEMIN4/DCTN1/NOLC1/EXOSC10/CEBPG/IARS1/ALDH18A1/HSPA5/VEGFA/CALR/NFYB	UCEC	TOP2A
Deg_TOP2A_UCEC.Rdata	HALLMARK_DNA_REPAIR	148	0.53624	2.46759	1e-10	6.25e-10	3.28947e-10	3483	tags=49%, list=24%, signal=37%	ZWINT/SAC3D1/FEN1/ALYREF/RAD51/APRT/NT5C/PCNA/POLD1/RFC4/EDF1/PNP/IMPDH2/ADRM1/LIG1/NELFE/ADA/MRPL40/RFC2/TARBP2/TYMS/SSRP1/NME3/CLP1/BRF2/RPA2/POLR2G/POLR1H/RFC3/NELFB/BCAP31/MPG/GUK1/GPX4/GTF2F1/RFC5/POLR2J/GTF3C5/POLR2H/POLR1C/SURF1/NELFCD/POLR2I/SF3A3/RAE1/ITPA/UMPS/POLR2E/POLR2F/GMPR2/PRIM1/COX17/VPS28/HCLS1/DDB1/NME1/RPA3/NCBP2/XPC/DAD1/SNAPC4/POLD3/POLR2K/GTF2B/ARL6IP1/SEC61A1/GTF2H5/DGCR8…	UCEC	TOP2A
Deg_TOP2A_UCEC.Rdata	HALLMARK_MITOTIC_SPINDLE	196	0.442303	2.0921	4.01677e-10	2.23154e-09	1.1745e-09	3742	tags=40%, list=26%, signal=30%	KIF2C/BIRC5/SAC3D1/TOP2A/DLGAP5/CENPF/AURKA/KIF15/ESPL1/CCNB2/KIF4A/CENPE/TPX2/NDC80/NEK2/TUBA4A/TTK/KIF22/BUB1/KIF23/CEP131/RACGAP1/PIF1/CDK1/ANLN/LMNB1/KIF11/INCENP/PLK1/KIF20B/UXT/ECT2/CKAP5/FBXO5/RHOT2/CEP250/BRCA2/KNTC1/KATNA1/KPTN/ARHGAP4/CNTROB/MYH10/LRPPRC/GEMIN4/ARFIP2/SMC3/PCNT/SMC1A/SMC4/PREX1/TUBGCP2/KATNB1/MYH9/MAP3K11/MAP1S/CEP72/DYNC1H1/DOCK2/RFC1/SASS6/ARHGAP29/BIN1/MYO9B/CENPJ/LL…	UCEC	TOP2A
Deg_TOP2A_UCEC.Rdata	HALLMARK_INTERFERON_GAMMA_RESPONSE	194	0.429385	2.02986	1.4223e-09	7.11152e-09	3.74291e-09	3611	tags=44%, list=25%, signal=34%	CXCL9/CXCL10/SLAMF7/CXCL11/ISG15/FCGR1A/TNFAIP6/PSME2/PSME1/BATF2/PNP/XCL1/USP18/VCAM1/TAP1/PSMB8/METTL7B/PSMB10/CCL5/BST2/CD40/WARS1/MTHFD2/ICAM1/HELZ2/IRF1/HLA-B/LGALS3BP/STAT1/IFI35/IRF4/IDO1/IRF7/HLA-DRB1/TRAFD1/IFI27/LAP3/MT2A/CSF2RB/VAMP5/PFKP/HLA-A/PTPN6/OGFR/OASL/VAMP8/UBE2L6/FPR1/TNFAIP2/PSMB9/MVP/CD86/SECTM1/ITGB7/CMKLR1/NUP93/GBP4/LY6E/CASP1/TNFSF10/HLA-DQA1/TRIM21/CMTR1/LYSMD2/IL10RA/…	UCEC	TOP2A
Deg_TOP2A_UCEC.Rdata	HALLMARK_GLYCOLYSIS	187	0.417842	1.97463	6.2022e-08	2.81918e-07	1.48378e-07	3495	tags=46%, list=24%, signal=35%	KIF20A/AURKA/CENPA/ENO1/TPI1/HMMR/TFF3/SLC16A3/CDK1/DDIT4/GALK1/DEPDC1/GALE/FKBP4/PGK1/CLDN3/SLC25A10/AKR1A1/SPAG4/B3GAT3/ANGPTL4/PLOD1/PSMC4/SOD1/PGLS/PPIA/GFUS/SDC1/GMPPB/HK2/ENO2/ARTN/MIF/PPFIA4/MPI/B4GALT2/PFKP/ELF3/PYGL/TALDO1/HAX1/STMN1/LDHA/MDH1/XYLT2/PKM/MDH2/B3GNT3/PGAM1/SLC37A4/NSDHL/PYGB/GPC1/FAM162A/GOT1/HDLBP/AGRN/HSPA5/ANG/VEGFA/ANKZF1/SAP30/NASP/PRPS1/B4GALT7/CHPF2/CXCR4/P4HA1/GUSB…	UCEC	TOP2A
Deg_TOP2A_UCEC.Rdata	HALLMARK_ALLOGRAFT_REJECTION	169	0.407673	1.89715	1.13129e-06	4.71371e-06	2.4809e-06	3548	tags=41%, list=25%, signal=32%	CXCL9/GZMB/RPS19/MMP9/RPS9/TNF/LTB/CAPG/CD3D/CCR2/PRF1/TAP1/PSMB10/CCL5/CD40/NCF4/BRCA1/WARS1/ICAM1/HLA-DOA/TRAF2/RPS3A/STAT1/ITGB2/IRF4/NPM1/CCL4/EIF3D/IRF7/MTIF2/HLA-DRA/LCK/CD79A/CD80/CXCL13/EIF5A/HLA-A/PTPN6/GBP2/AARS1/IL27RA/IGSF6/MRPL3/HCLS1/CD86/CTSS/IL1B/NME1/FGR/HLA-DQA1/C2/CD247/AKT1/RPL9/EIF3A/IRF8/LY86/CD2/DARS1/GZMA/RARS1/CSF1/IL12RB1/HLA-E/CCR5/HLA-DMB/CD7/CD8A/FLNA/SPI1	UCEC	TOP2A
Deg_TOP2A_UCEC.Rdata	HALLMARK_KRAS_SIGNALING_DN	122	-0.495402	-1.99393	1.55839e-06	5.99382e-06	3.15464e-06	1356	tags=27%, list=9%, signal=25%	PRKN/COL2A1/SGK1/CPEB3/KLHDC8A/AKR1B10/SYNPO/SLC16A7/SLC6A14/TENM2/MSH5/STAG3/KCND1/TCF7L1/NOS1/PTGFR/KCNMB1/TG/SLC12A3/SPRR3/SHOX2/NR4A2/MYO15A/SCGB1A1/NRIP2/GP2/PKP1/EFHD1/HTR1D/GDNF/ZBTB16/SMPX/WNT16	UCEC	TOP2A
Deg_TOP2A_UCEC.Rdata	HALLMARK_UV_RESPONSE_DN	144	-0.472322	-1.9329	2.00138e-06	7.14777e-06	3.76198e-06	4379	tags=50%, list=30%, signal=35%	AGGF1/F3/BCKDHB/SYNJ2/PDLIM5/PPARG/CAP2/PLPP3/PIAS3/WDR37/CDON/GRK5/SCHIP1/IGFBP5/CDK13/ARHGEF9/DMAC2L/TJP1/GJA1/MAP1B/RASA2/DUSP1/FYN/NR1D2/TGFBR3/NFIB/LPAR1/SDC2/ACVR2A/MGLL/SMAD3/PTPN21/MAP2K5/CAV1/SYNE1/APBB2/COL1A1/HAS2/TGFBR2/CELF2/NRP1/PTEN/PDGFRB/IGF1R/PRKCA/EFEMP1/SERPINE1/PRDM2/CITED2/FBLN5/AKT3/ATXN1/DLC1/MMP16/KIT/PMP22/DAB2/ITGB3/IRS1/AMPH/CCN1/INPP4B/KCNMA1/ZMIZ1/TFPI/RBPMS/SNAI2/RU…	UCEC	TOP2A
Deg_TOP2A_UCEC.Rdata	HALLMARK_INTERFERON_ALPHA_RESPONSE	96	0.481903	2.06562	2.16269e-06	7.20898e-06	3.7942e-06	4362	tags=59%, list=30%, signal=42%	CXCL10/CXCL11/ISG15/PSME2/PSME1/BATF2/USP18/TAP1/PSMB8/BST2/WARS1/HELZ2/IRF1/LGALS3BP/IFI35/IRF7/TRAFD1/IFI27/LAP3/HLA-C/OGFR/OASL/GBP2/IFITM1/UBE2L6/PSMB9/GBP4/CCRL2/LY6E/CASP1/TRIM21/PROCR/CMTR1/CNP/PSMA3/OAS1/UBA7/IFIT2/DHX58/IFI44/C1S/CSF1/PNPT1/EPSTI1/CMPK2/RTP4/MX1/RSAD2/TRIM25/NMI/PARP14/RIPK2/CD74/IFIT3/ADAR/IFIH1/STAT2	UCEC	TOP2A
Deg_TOP2A_UCEC.Rdata	HALLMARK_ADIPOGENESIS	191	0.349928	1.65171	7.31157e-05	0.000228487	0.000120256	3387	tags=35%, list=23%, signal=27%	UQCRC1/NDUFB7/APOE/CYC1/NDUFAB1/RAB34/UQCRQ/COX8A/FABP4/ECHS1/COX7B/SLC25A10/SDHB/ANGPTL4/PFKL/UBC/GRPEL1/ACADS/SOD1/UQCR10/PREB/TST/ESRRA/NDUFS3/ESYT1/GPX4/COQ5/TKT/COX6A1/MRPL15/ORM1/UCK1/CD151/IMMT/TALDO1/COQ3/MCCC1/COQ9/MDH2/SLC25A1/SUCLG1/PRDX3/VEGFB/CDKN2C/MIGA2/ATP5PO/PLIN2/SLC5A6/POR/AIFM1/PGM1/GHITM/PIM3/DGAT1/STAT5A/SQOR/FAH/CHCHD10/GPAT4/JAGN1/ACLY/ETFB/ACO2/ECH1/NMT1/IDH1/SAMM50	UCEC	TOP2A
Deg_TOP2A_UCEC.Rdata	HALLMARK_UV_RESPONSE_UP	149	0.36688	1.69143	9.759e-05	0.000287029	0.000151068	2976	tags=40%, list=21%, signal=32%	CCNE1/FEN1/IGFBP2/TUBA4A/MRPL23/H2AX/PSMC3/CTSV/RFC4/HLA-F/FKBP4/TAP1/UROD/GRPEL1/SPR/ICAM1/PPIF/BAK1/STIP1/TST/IRF1/DNAJA1/RPN1/ENO2/AP2S1/DNAJB1/KLHDC3/TFRC/SQSTM1/POLR2H/HMOX1/STK25/PDAP1/MGAT1/SLC25A4/EPCAM/CLTB/TARS1/CHRNA5/HYAL2/PARP2/BSG/PPAT/DDX21/BID/CEBPG/ATP6V1F/CDC34/ALAS1/POLE3/CNP/DGAT1/CDK2/C4BPB/SIGMAR1/MMP14/KCNH2/NFKBIA/CDC5L/FGF18	UCEC	TOP2A
Deg_TOP2A_UCEC.Rdata	HALLMARK_WNT_BETA_CATENIN_SIGNALING	40	-0.554198	-1.80036	0.000974201	0.00270611	0.00142427	2718	tags=38%, list=19%, signal=31%	NUMB/NCOR2/PPARD/AXIN2/NOTCH4/HEY2/GNAI1/CCND2/HEY1/PSEN2/PTCH1/DKK1/NKD1/TCF7/DKK4	UCEC	TOP2A
Deg_TOP2A_UCEC.Rdata	HALLMARK_FATTY_ACID_METABOLISM	141	0.331136	1.5249	0.00289593	0.00762086	0.00401098	4254	tags=44%, list=29%, signal=31%	NTHL1/HSD17B10/H2AZ1/NCAPH2/IDH3B/PSME1/ACAT2/ECHS1/IL4I1/UROD/G0S2/LGALS1/ECI1/ACADS/HSP90AA1/FASN/FH/DHCR24/ERP29/ENO2/PDHB/MIF/GCDH/APEX1/CBR1/PDHA1/HSPH1/GRHPR/LDHA/MDH1/UBE2L6/MDH2/SUCLG1/NSDHL/ODC1/SMS/ACADVL/HMGCL/BLVRA/ACO2/GSTZ1/ECH1/IDH1/CEL/CA2/ACAA1/ACSM3/DLST/ALDH9A1/HCCS/IDH3G/ACOT2/CPOX/ACOT8/ACADM/SUCLA2/NBN/HPGD/ACAA2/ADIPOR2/OSTC/SUCLG2	UCEC	TOP2A
Deg_TOP2A_UCEC.Rdata	HALLMARK_MYOGENESIS	151	-0.374748	-1.54348	0.00387762	0.00969405	0.00510213	2525	tags=31%, list=18%, signal=26%	MYOM1/EPHB3/BDKRB2/GJA5/KLF5/MB/COL1A1/FHL1/SPEG/IFRD1/RYR1/CAMK2B/REEP1/SGCD/MYH11/FST/DMPK/SSPN/SORBS3/DENND2B/SMTN/MAPRE3/NCAM1/MEF2D/MEF2C/DMD/VIPR1/APLNR/PPP1R3C/IGF1/TGFB1/ADAM12/CTF1/CD36/CDH13/CACNA1H/LDB3/SORBS1/PSEN2/SOD3/NOS1/LAMA2/FGF2/MYOM2/TNNT2/GNAO1/APOD	UCEC	TOP2A
Deg_TOP2A_UCEC.Rdata	HALLMARK_KRAS_SIGNALING_UP	187	-0.349287	-1.48135	0.00556974	0.0132613	0.00697963	1661	tags=19%, list=12%, signal=17%	ANO1/ETV5/IL33/SNAP25/ANKH/ADGRL4/ALDH1A3/MPZL2/ADGRA2/TMEM158/ALDH1A2/TSPAN7/SCN1B/TFPI/ITGBL1/CCND2/FGF9/RELN/SATB1/PRRX1/PEG3/SOX9/PRDM1/PCP4/ETV1/NAP1L2/TNNT2/KIF5C/IL2RG/HOXD11/APOD/SERPINA3/GABRA3/SNAP91/TPH1/IGF2	UCEC	TOP2A
Deg_TOP2A_UCEC.Rdata	HALLMARK_REACTIVE_OXYGEN_SPECIES_PATHWAY	47	0.415976	1.53019	0.0125659	0.0282293	0.0148575	2205	tags=34%, list=15%, signal=29%	PRDX2/PRDX4/CDKN2D/SOD1/TXNRD1/PRDX1/GPX4/STK25/NDUFA6/PFKP/HMOX2/NDUFB4/NDUFS2/NQO1/SELENOS/FTL	UCEC	TOP2A
Deg_TOP2A_UCEC.Rdata	HALLMARK_CHOLESTEROL_HOMEOSTASIS	71	0.365594	1.47084	0.0129855	0.0282293	0.0148575	2874	tags=35%, list=20%, signal=28%	GLDC/TRIB3/ALDOC/ACAT2/TNFRSF12A/CYP51A1/EBP/FASN/TM7SF2/FDPS/PCYT2/FADS2/ETHE1/ACTG1/FBXO6/TMEM97/MVD/LGMN/PMVK/NSDHL/S100A11/SEMA3B/FDFT1/GUSB/HMGCR	UCEC	TOP2A
Deg_TOP2A_UCEC.Rdata	HALLMARK_HEDGEHOG_SIGNALING	31	-0.510104	-1.58881	0.0213895	0.0445615	0.0234534	1640	tags=61%, list=11%, signal=54%	ADGRG1/NRP2/NF1/ETS2/RTN1/TLE3/DPYSL2/UNC5C/NRP1/HEY2/AMOT/CDK5R1/CDK6/CRMP1/SHH/HEY1/PLG/PTCH1/GLI1	UCEC	TOP2A
Deg_TOP2A_UCEC.Rdata	HALLMARK_NOTCH_SIGNALING	32	-0.479771	-1.49449	0.0471545	0.0943089	0.0496363	2606	tags=28%, list=18%, signal=23%	PPARD/PRKCA/MAML2/DTX2/PSEN2/DTX1/TCF7L2/WNT5A/HEYL	UCEC	TOP2A
Deg_TOP2A_UCEC.Rdata	HALLMARK_HYPOXIA	180	0.269716	1.26797	0.0553912	0.106522	0.056064	2879	tags=28%, list=20%, signal=23%	ENO1/TPI1/GAPDH/ALDOC/DDIT3/DDIT4/GALK1/ADM/SLC2A1/S100A4/PRDX5/PGK1/EDN2/ILVBL/ANGPTL4/PPP1R15A/PFKL/HK2/ENO2/MIF/PPFIA4/HMOX1/MT2A/MT1E/JMJD6/PFKP/NOCT/GRHPR/GPI/SLC2A5/LDHA/EFNA1/JUN/SLC25A1/SLC37A4/GPC1/FAM162A/PLIN2/HDLBP/HSPA5/NDRG1/VEGFA/ANKZF1/PGM1/SAP30/FBP1/MYH9/CXCR4/P4HA1/B3GALT6	UCEC	TOP2A
Deg_TOP2A_UCEC.Rdata	HALLMARK_APICAL_SURFACE	38	-0.437199	-1.41235	0.0699187	0.129479	0.0681469	876	tags=18%, list=6%, signal=17%	TMEM8B/GATA3/NTNG1/IL2RG/SRPX/MDGA1/SCUBE1	UCEC	TOP2A
Deg_TOP2A_UCEC.Rdata	HALLMARK_ESTROGEN_RESPONSE_EARLY	192	-0.291165	-1.24115	0.0827586	0.142687	0.0750986	4519	tags=45%, list=31%, signal=32%	PRSS23/JAK2/SLC9A3R1/KAZN/MYB/GAB2/RARA/NRIP1/SYNGR1/MED13L/RAB31/ELOVL5/P2RY2/CA12/KDM4B/KLF10/RETREG1/MYOF/TIAM1/MINDY1/ABLIM1/INPP5F/CCND1/TFAP2C/TPBG/GJA1/TIPARP/IGFBP4/CD44/THSD4/RAPGEFL1/PAPSS2/UGCG/HSPB8/B4GALT1/PTGES/CHPT1/AR/AQP3/SYT12/ADCY9/GFRA1/PODXL/RPS6KA2/SNX24/FARP1/NCOR2/KLF4/MAST4/GREB1/ABHD2/IL6ST/SLC1A1/FOXC1/FAM102A/IGF1R/PLAAT3/SLC26A2/SLC22A5/OLFML3/REEP1/RHOBTB3/FCMR/DYNLT…	UCEC	TOP2A
Deg_TOP2A_UCEC.Rdata	HALLMARK_P53_PATHWAY	191	0.250812	1.18386	0.0807911	0.142687	0.0750986	3217	tags=28%, list=22%, signal=22%	H1-2/TRIB3/RPL36/RPS12/PCNA/H2AW/DDIT3/HRAS/DDIT4/RPL18/S100A4/ADA/TAP1/CEBPA/PPP1R15A/IRAK1/BAK1/DEF6/SDC1/SLC3A2/TRIAP1/KRT17/TRAFD1/MAPKAPK3/HMOX1/DCXR/NUDT15/RACK1/VAMP8/RGS16/CTSD/JUN/TRAF4/NINJ1/TCN2/LDHB/FAM162A/ST14/CASP1/PROCR/SPHK1/DNTTIP2/NDRG1/XPC/FDXR/AEN/HDAC3/NOL8/IER5/WRAP73/BAX/SEC61A1/EPS8L2	UCEC	TOP2A
Deg_TOP2A_UCEC.Rdata	HALLMARK_SPERMATOGENESIS	84	0.303947	1.28318	0.0972828	0.162138	0.0853358	2136	tags=27%, list=15%, signal=23%	KIF2C/AURKA/CCNB2/NEK2/NEFH/TTK/BUB1/CCNA1/RFC4/RPL39L/CDK1/YBX2/CDKN3/NCAPH/TOPBP1/EZH2/IL12RB2/TALDO1/SLC2A5/GSTM3/DBF4/PARP2/PEBP1	UCEC	TOP2A
Deg_TOP2A_UCEC.Rdata	HALLMARK_APOPTOSIS	156	0.252577	1.16223	0.117057	0.188801	0.0993691	1425	tags=15%, list=10%, signal=14%	TOP2A/HMGB2/NEFH/CCNA1/KRT18/DDIT3/TSPO/TNF/PRF1/GPX1/TAP1/TNFRSF12A/EBP/BRCA1/SOD1/IRF1/DNAJA1/BCAP31/ENO2/RHOT2/GPX4/CD14/SQSTM1/HMOX1	UCEC	TOP2A
Deg_TOP2A_UCEC.Rdata	HALLMARK_PEROXISOME	97	0.277609	1.19137	0.12766	0.199468	0.104983	3888	tags=35%, list=27%, signal=26%	TOP2A/HRAS/TSPO/HSD3B7/PRDX5/CRABP2/SOD1/IDH2/DHCR24/FDPS/PRDX1/FIS1/SLC25A19/SLC35B2/MSH2/FADS1/SLC25A4/PEX5/MVP/SLC27A2/FABP6/HMGCL/CNBP/ECH1/CDK7/PEX6/IDH1/CEL/ACAA1/ALDH9A1/CTPS1/CAT/SMARCC1/ACOT8	UCEC	TOP2A
Deg_TOP2A_UCEC.Rdata	HALLMARK_ANGIOGENESIS	31	-0.413165	-1.28688	0.142173	0.211268	0.111193	2561	tags=32%, list=18%, signal=27%	KCNJ8/SERPINA5/NRP1/TNFRSF21/STC1/THBD/CXCL6/SLCO2A1/CCND2/LPL	UCEC	TOP2A
Deg_TOP2A_UCEC.Rdata	HALLMARK_IL6_JAK_STAT3_SIGNALING	77	0.291417	1.19309	0.143662	0.211268	0.111193	1641	tags=19%, list=11%, signal=17%	CXCL9/CXCL10/CXCL11/TNF/LTB/TNFRSF12A/IL17RB/BAK1/IRF1/STAT1/CD14/HMOX1/CSF2RB/CXCL13/HAX1	UCEC	TOP2A
Deg_TOP2A_UCEC.Rdata	HALLMARK_PI3K_AKT_MTOR_SIGNALING	100	0.265538	1.1546	0.160714	0.229592	0.120838	3125	tags=29%, list=22%, signal=23%	E2F1/TRIB3/DDIT3/HRAS/CDK1/SLC2A1/CDK4/ECSIT/TRAF2/PPP1CA/LCK/SQSTM1/CFL1/HSP90B1/ARPC3/AP2M1/GNGT1/RPS6KA1/PITX2/NFKBIB/PIN1/CALR/AKT1/CDK2/CXCR4/VAV3/ACACA/GRK2/ARF1	UCEC	TOP2A
Deg_TOP2A_UCEC.Rdata	HALLMARK_PANCREAS_BETA_CELLS	22	-0.437903	-1.23668	0.219064	0.296032	0.155806	2526	tags=41%, list=18%, signal=34%	ELP4/PAX6/AKT3/LMO2/FOXO1/FOXA2/STXBP1/PAK3/DCX	UCEC	TOP2A
Deg_TOP2A_UCEC.Rdata	HALLMARK_ESTROGEN_RESPONSE_LATE	188	0.232797	1.1009	0.215278	0.296032	0.155806	2720	tags=27%, list=19%, signal=22%	CDC20/NMU/KIF20A/TOP2A/TFF3/GINS2/CCNA1/BATF/PKP3/XRCC3/BLVRB/CDC6/NXT1/ASS1/SNX10/GALE/FKBP4/PPIF/IDH2/IL17RB/TNNC1/TST/GFUS/CYP4F11/KRT19/NAB2/COX6C/DCXR/PTPN6/PLK4/AGR2/SLC2A8/STIL/TJP3/CLIC3/GJB3/S100A9/ST14/LLGL2/METTL3/FGFR3/MICB/SLC16A1/SEMA3B/BAG1/SLC27A2/IMPA2/KCNK5/GLA/SCUBE2/FDFT1	UCEC	TOP2A
Deg_TOP2A_UCEC.Rdata	HALLMARK_APICAL_JUNCTION	174	-0.264522	-1.10989	0.229462	0.301923	0.158907	2217	tags=23%, list=15%, signal=20%	SHROOM2/ARHGEF6/B4GALT1/PARD6G/ZYX/NECTIN1/PARVA/TIAL1/ITGA2/CDH11/PTEN/JAM3/SPEG/SGCE/NEXN/SORBS3/AKT3/CTNND1/ITGA10/GNAI1/EGFR/KRT31/MPZL2/IRS1/MYL9/CD34/TMEM8B/PPP2R2C/NLGN2/NFASC/ADAMTS5/NLGN3/DSC3/NRXN2/CADM3/CLDN11/NEGR1/CDSN/WNK4/ADAM23	UCEC	TOP2A
Deg_TOP2A_UCEC.Rdata	HALLMARK_EPITHELIAL_MESENCHYMAL_TRANSITION	195	-0.257491	-1.10007	0.256831	0.32927	0.1733	3672	tags=33%, list=25%, signal=25%	IL6/CRLF1/SGCB/MAGEE1/INHBA/GJA1/IGFBP4/SNTB1/CD44/CALD1/FAS/CADM1/MYLK/TGFBR3/DPYSL3/GAS1/SPARC/PFN2/DCN/ITGA2/CDH11/EDIL3/SFRP1/CD59/PMEPA1/COL1A1/MATN3/COL5A1/BASP1/VEGFC/WIPF1/PDGFRB/SERPINE1/SGCD/SFRP4/IL15/FBLN5/ABI3BP/GLIPR1/CCN2/PMP22/DAB2/ITGB3/CCN1/TGFB1/ADAM12/BGN/CXCL6/LRRC15/MYL9/TIMP3/ECM1/SLIT3/GREM1/GEM/PRRX1/SNAI2/CXCL12/ECM2/LAMA2/FGF2/BDNF/WNT5A/DKK1/SPOCK1	UCEC	TOP2A
Deg_TOP2A_UCEC.Rdata	HALLMARK_TGF_BETA_SIGNALING	53	-0.325949	-1.12019	0.299674	0.366038	0.192651	4677	tags=51%, list=32%, signal=35%	TGFBR1/SMURF1/SMAD7/ID2/BMPR1A/WWTR1/SKIL/THBS1/UBE2D3/RAB31/HIPK2/KLF10/SMAD1/ACVR1/TRIM33/TJP1/PPM1A/XIAP/FKBP1A/NCOR2/SMAD3/PMEPA1/SKI/ENG/SERPINE1/BMPR2/TGFB1	UCEC	TOP2A
Deg_TOP2A_UCEC.Rdata	HALLMARK_BILE_ACID_METABOLISM	91	-0.28669	-1.09555	0.300151	0.366038	0.192651	3338	tags=29%, list=23%, signal=22%	ABCA4/CYP39A1/PEX26/ALDH8A1/AR/EFHC1/CYP7B1/SLC23A1/ABCD2/ACSL5/BMP6/NEDD4/SLCO1A2/ABCA5/MLYCD/DIO2/ATXN1/PIPOX/AMACR/RXRG/ABCA9/BBOX1/ABCA6/ABCA8/CH25H/SULT1B1	UCEC	TOP2A
Deg_TOP2A_UCEC.Rdata	HALLMARK_ANDROGEN_RESPONSE	98	-0.272128	-1.05383	0.376682	0.44843	0.236016	2552	tags=23%, list=18%, signal=19%	PTPN21/PLPP1/PMEPA1/PIAS1/ABHD2/HERC3/ELK4/SRP19/SLC26A2/GPD1L/ANKH/ALDH1A3/SGK1/CDK6/INPP4B/FKBP5/ZMIZ1/NKX3-1/ELL2/LIFR/MAK/MAF/STEAP4	UCEC	TOP2A
Deg_TOP2A_UCEC.Rdata	HALLMARK_COMPLEMENT	176	0.212245	0.993585	0.455172	0.52927	0.278563	3249	tags=24%, list=23%, signal=19%	GZMB/MT3/MMP12/C1QA/CTSV/PLEK/PPP4C/CR2/CCL5/PCSK9/CTSL/ERAP2/IRF1/APOC1/C1QC/IRF7/LCK/LAP3/LGMN/CTSD/PSMB9/CTSS/GZMK/LTA4H/S100A9/STX4/GNB2/MSRB1/CASP1/C2/HSPA5/ANG/C4BPB/S100A13/MMP14/COL4A2/ITGAM/TNFAIP3/PLA2G7/RCE1/EHD1/GZMA/C1S	UCEC	TOP2A
Deg_TOP2A_UCEC.Rdata	HALLMARK_IL2_STAT5_SIGNALING	188	-0.230321	-0.975855	0.507003	0.57614	0.303231	2730	tags=23%, list=19%, signal=19%	SH3BGRL2/SERPINB6/SELP/RABGAP1L/CDC42SE2/TNFSF11/FAM126B/IKZF2/PLPP1/RRAGD/PRAF2/PTGER2/LRRC8C/KLF6/NRP1/DRC1/IGF1R/ENPP1/TNFRSF21/F2RL2/SPRED2/BCL2/AGER/ETFBKMT/MAP6/AMACR/BMPR2/SHE/SOCS2/CAPN3/MUC1/PTH1R/SPRY4/IKZF4/RORA/ECM1/CCND2/PLAGL1/PHLDA1/SCN9A/PTCH1/IL1RL1/GPR83	UCEC	TOP2A
Deg_TOP2A_UCEC.Rdata	HALLMARK_INFLAMMATORY_RESPONSE	178	0.204947	0.96404	0.551724	0.613027	0.322646	2642	tags=20%, list=18%, signal=16%	MARCO/CXCL9/CXCL10/CXCL11/CCL20/TNFAIP6/OSM/ADM/ADRM1/CCL5/BST2/CD40/ICAM1/IRF1/CD48/IRF7/PVR/CD14/LCK/CYBB/CXCR6/MYC/IFITM1/RGS16/FPR1/SELENOS/CMKLR1/IL1B/CCRL2/LY6E/TNFSF10/GNA15/SPHK1/IL10RA/HPN	UCEC	TOP2A
Deg_TOP2A_UCEC.Rdata	HALLMARK_COAGULATION	106	0.189931	0.833877	0.868098	0.925592	0.487154	2898	tags=23%, list=20%, signal=18%	COMP/C1QA/MMP9/MMP3/CTSV/MMP7/F12/PLEK/APOC1/MMP1/PLAU/PEF1/LGMN/CFD/LTA4H/WDR1/GNB2/C2/ANG/MST1/HPN/S100A13/MMP14/CRIP2	UCEC	TOP2A
Deg_TOP2A_UCEC.Rdata	HALLMARK_XENOBIOTIC_METABOLISM	165	-0.195812	-0.818072	0.870056	0.925592	0.487154	1350	tags=12%, list=9%, signal=11%	REG1A/ENPEP/IL1R1/IGF1/CD36/PDK4/HNF4A/ABHD6/AOX1/ADH1C/ACSM1/AKR1C2/CDO1/PLG/PTGDS/CYP2E1/HSD17B2/ABCC2/FMO3/ATOH8	UCEC	TOP2A
Deg_TOP2A_UCEC.Rdata	HALLMARK_TNFA_SIGNALING_VIA_NFKB	194	-0.189979	-0.81107	0.901235	0.938786	0.494098	3672	tags=26%, list=25%, signal=20%	IL6/IL1A/CCND1/BTG2/KYNU/INHBA/TIPARP/IL7R/CD44/NAMPT/CFLAR/DUSP1/BCL6/BTG1/B4GALT1/IRS2/PTGS2/TRIB1/SMAD3/KLF4/PMEPA1/EGR2/KLF6/IL6ST/REL/NR4A1/SERPINE1/SERPINB8/RCAN1/BCL3/FOSL1/SLC16A6/PNRC1/SGK1/CCN1/KLF9/NFAT5/CXCL6/PER1/KDM6B/GEM/PHLDA1/DUSP4/ZFP36/EGR3/NR4A2/EGR1/FOSB/KLF2/NR4A3/SIK1	UCEC	TOP2A
Deg_TOP2A_UCEC.Rdata	HALLMARK_HEME_METABOLISM	172	-0.171376	-0.718568	0.983051	0.983051	0.517395	3303	tags=22%, list=23%, signal=17%	BTRC/GCLC/TMCC2/DCAF10/SIDT2/TNRC6B/ASNS/UCP2/SLC30A1/AQP3/ALDH6A1/VEZF1/MARK3/KLF3/SEC14L1/FOXJ2/ATP6V0A1/ALDH1L1/SLC7A11/SYNJ1/MPP1/NUDT4/SNCA/SLC25A37/LMO2/ACKR1/PSMD9/TRIM58/TNS1/ABCG2/TSPAN5/ELL2/CTSE/TAL1/SPTB/FN3K/SLC30A10	UCEC	TOP2A
Deg_TOP2A_UCEC.Rdata	HALLMARK_PROTEIN_SECRETION	94	0.163675	0.703668	0.97619	0.983051	0.517395	3545	tags=21%, list=25%, signal=16%	KRT18/SOD1/BNIP3/AP2S1/COPE/AP2M1/CLTA/ERGIC3/CD63/COPB1/RAB9A/ZW10/SCRN1/GLA/RER1/ARF1/YKT6/ARFGAP3/M6PR/PPT1	UCEC	TOP2A

## Sheet: TableS4C
gene_name	baseMean	log2FoldChange	lfcSE	stat	pvalue	padj	test
TOP2A	1675.73	-1.96211	0.151964	-12.9116	3.86976e-38	4.40052e-36	shIGF2BP1
TFRC	8614.86	-1.56095	0.257946	-6.05145	1.43548e-09	1.29402e-08	shIGF2BP1
ANLN	407.188	-2.50943	0.338931	-7.40396	1.32182e-13	2.00784e-12	shIGF2BP1
TOP2A1	1675.73	-3.59858	0.159112	-22.6166	2.97611e-113	1.4188e-110	shIGF2BP2
TFRC1	8614.86	-0.303279	0.257714	-1.1768	0.239274	0.322264	shIGF2BP2
ANLN1	407.188	-3.23703	0.345325	-9.37386	6.99262e-21	1.06088e-19	shIGF2BP2
TOP2A2	1675.73	-2.83623	0.156621	-18.1089	2.71134e-73	5.42048e-71	shIGF2BP3
TFRC2	8614.86	-0.656311	0.25785	-2.54532	0.0109178	0.0237999	shIGF2BP3
ANLN2	407.188	-3.70345	0.354863	-10.4363	1.69344e-25	4.03657e-24	shIGF2BP3

## Sheet: TableS4D
gene_name	baseMean	log2FoldChange	lfcSE	stat	pvalue	padj
TOP2A	3419.52	-1.41575	0.304266	-4.65302	3.27108e-06	0.000105871
TFRC	1429	-0.560319	0.230946	-2.4262	0.015258	0.0756923
ANLN	910.316	-0.947354	0.268084	-3.53379	0.000409642	0.00523223
METTL3	187.41	-2.49166	0.209005	-11.9215	9.1405e-33	2.28535e-29

## Sheet: TableS4E
ct	kinase	act
ccRCC	TBK1	-0.585822
ccRCC	CDK10	-0.0424091
ccRCC	RIPK3	-0.463926
ccRCC	RIPK2	0.634806
ccRCC	TNIK	0.822706
ccRCC	CDK6	0.524104
ccRCC	CDK5	0.465032
ccRCC	CDK4	0.558771
ccRCC	CDK3	0.40486
ccRCC	CDK2	0.390707
ccRCC	CDK1	0.105882
ccRCC	MYO3A	0.836845
ccRCC	ERK7	0.501861
ccRCC	PAK3	-0.382459
ccRCC	PAK2	-0.498345
ccRCC	PAK5	-0.593042
ccRCC	RIPK1	-0.603992
ccRCC	PKCH	1.95506
ccRCC	PKCT	1.28154
ccRCC	IRAK4	1.1486
ccRCC	PKCD	1.52105
ccRCC	PKCA	1.53111
HNSCC	TBK1	-0.683128
HNSCC	CDK10	0.488059
HNSCC	RIPK3	-0.758959
HNSCC	RIPK2	-0.68993
HNSCC	TNIK	0.536416
HNSCC	CDK6	0.673873
HNSCC	CDK5	0.784875
HNSCC	CDK4	0.613677
HNSCC	CDK3	0.922833
HNSCC	CDK2	0.790717
HNSCC	CDK1	0.728901
HNSCC	MYO3A	0.748534
HNSCC	ERK7	0.285427
HNSCC	PAK3	-0.753889
HNSCC	PAK2	-0.61249
HNSCC	PAK5	-0.502442
HNSCC	RIPK1	-0.648514
HNSCC	PKCH	-1.36454
HNSCC	PKCT	-1.56332
HNSCC	IRAK4	-1.28322
HNSCC	PKCD	-1.39603
HNSCC	PKCA	-1.18481
LSCC	TBK1	-0.448631
LSCC	CDK10	0.994661
LSCC	RIPK3	-0.71921
LSCC	RIPK2	-0.704508
LSCC	TNIK	0.901541
LSCC	CDK6	1.46393
LSCC	CDK5	1.40486
LSCC	CDK4	1.13478
LSCC	CDK3	1.71113
LSCC	CDK2	1.41456
LSCC	CDK1	1.35146
LSCC	MYO3A	1.50327
LSCC	ERK7	0.980555
LSCC	PAK3	-0.650939
LSCC	PAK2	-0.517673
LSCC	PAK5	-0.700198
LSCC	RIPK1	-0.58431
LSCC	PKCH	-1.35608
LSCC	PKCT	-1.47037
LSCC	IRAK4	-0.636317
LSCC	PKCD	-1.1232
LSCC	PKCA	-1.05454
LUAD	TBK1	-0.34491
LUAD	CDK10	0.89837
LUAD	RIPK3	-0.592892
LUAD	RIPK2	-0.617771
LUAD	TNIK	1.05604
LUAD	CDK6	1.37424
LUAD	CDK5	1.43474
LUAD	CDK4	1.11147
LUAD	CDK3	1.72375
LUAD	CDK2	1.36932
LUAD	CDK1	1.34541
LUAD	MYO3A	1.02884
LUAD	ERK7	0.964101
LUAD	PAK3	-1.50593
LUAD	PAK2	-1.21218
LUAD	PAK5	-1.28851
LUAD	RIPK1	-0.887815
LUAD	PKCH	-0.969667
LUAD	PKCT	-1.23198
LUAD	IRAK4	-1.00609
LUAD	PKCD	-1.26433
LUAD	PKCA	-0.55463
PDAC	TBK1	-0.309167
PDAC	CDK10	0.283024
PDAC	RIPK3	-0.773821
PDAC	RIPK2	-0.777644
PDAC	TNIK	0.409876
PDAC	CDK6	0.840902
PDAC	CDK5	0.649253
PDAC	CDK4	0.688083
PDAC	CDK3	0.811421
PDAC	CDK2	0.67692
PDAC	CDK1	0.53316
PDAC	MYO3A	0.828019
PDAC	ERK7	0.307088
PDAC	PAK3	-0.716618
PDAC	PAK2	-0.820651
PDAC	PAK5	-0.532106
PDAC	RIPK1	-1.01791
PDAC	PKCH	-0.296808
PDAC	PKCT	0.634193
PDAC	IRAK4	0.3118
PDAC	PKCD	-0.41155
PDAC	PKCA	-0.170174
UCEC	TBK1	-0.916115
UCEC	CDK10	0.951342
UCEC	RIPK3	-0.16273
UCEC	RIPK2	-0.152003
UCEC	TNIK	2.2372
UCEC	CDK6	1.41253
UCEC	CDK5	1.35131
UCEC	CDK4	1.01468
UCEC	CDK3	1.63424
UCEC	CDK2	1.39116
UCEC	CDK1	1.38944
UCEC	MYO3A	1.457
UCEC	ERK7	1.12267
UCEC	PAK3	-0.529422
UCEC	PAK2	0.0512401
UCEC	PAK5	-0.163516
UCEC	RIPK1	0.562882
UCEC	PKCH	0.670912
UCEC	PKCT	0.132726
UCEC	IRAK4	-0.231591
UCEC	PKCD	-1.14301
UCEC	PKCA	-0.996927
